# Supplementary material for: An open-source high-speed infrared videography database to study the principles of active sensing in freely navigating rodents
Source: Gigascience. 2018 Nov 10;7(12):giy134. doi: 10.1093/gigascience/giy134 (PMC6283211; doi:10.1093/gigascience/giy134)
Supplement: Supplement File [file giy134_supplement_file.xlsx]

## Sheet: Rat-Adult_Multi whisker-Fluoxet
'050514_R301_S11_1_5.mat'	'\R301\Young Adult\050514_R301_S11\trial_1'	'050514'	'S11'	'R301'	1	5	0
'051314_R304_S17_1_13.mat'	'\R304\Young Adult\051314_R304_S17\trial_9'	'051314'	'S17'	'R304'	1	13	'c'
'050514_R301_S11_0_7.mat'	'\R301\Young Adult\050514_R301_S11\trial_11'	'050514'	'S11'	'R301'	0	7	[]
'050514_R301_S11_0_7.mat'	'\R301\Young Adult\050514_R301_S11\trial_12'	'050514'	'S11'	'R301'	0	7	[]
'050514_R301_S11_0_7.mat'	'\R301\Young Adult\050514_R301_S11\trial_15'	'050514'	'S11'	'R301'	0	7	[]
'050514_R301_S11_0_7.mat'	'\R301\Young Adult\050514_R301_S11\trial_2'	'050514'	'S11'	'R301'	0	7	[]
'050514_R301_S11_0_7.mat'	'\R301\Young Adult\050514_R301_S11\trial_3'	'050514'	'S11'	'R301'	0	7	[]
'050514_R301_S11_1_7.mat'	'\R301\Young Adult\050514_R301_S11\trial_4'	'050514'	'S11'	'R301'	1	7	[]
'050514_R301_S11_1_6.mat'	'\R301\Young Adult\050514_R301_S11\trial_5'	'050514'	'S11'	'R301'	1	6	[]
'050514_R301_S11_1_6.mat'	'\R301\Young Adult\050514_R301_S11\trial_7'	'050514'	'S11'	'R301'	1	6	[]
'050514_R301_S11_1_4.mat'	'\R301\Young Adult\050514_R301_S11\trial_9'	'050514'	'S11'	'R301'	1	4	[]
'050614_R301_S12_0_9.mat'	'\R301\Young Adult\050614_R301_S12\trial_1'	'050614'	'S12'	'R301'	0	9	[]
'050614_R301_S12_1_10.mat'	'\R301\Young Adult\050614_R301_S12\trial_11'	'050614'	'S12'	'R301'	1	10	[]
'050614_R301_S12_0_8.mat'	'\R301\Young Adult\050614_R301_S12\trial_12'	'050614'	'S12'	'R301'	0	8	[]
'050614_R301_S12_1_8.mat'	'\R301\Young Adult\050614_R301_S12\trial_13'	'050614'	'S12'	'R301'	1	8	[]
'050614_R301_S12_1_10.mat'	'\R301\Young Adult\050614_R301_S12\trial_15'	'050614'	'S12'	'R301'	1	10	[]
'050614_R301_S12_1_8.mat'	'\R301\Young Adult\050614_R301_S12\trial_17'	'050614'	'S12'	'R301'	1	8	[]
'050614_R301_S12_1_9.mat'	'\R301\Young Adult\050614_R301_S12\trial_18'	'050614'	'S12'	'R301'	1	9	[]
'050614_R301_S12_1_10.mat'	'\R301\Young Adult\050614_R301_S12\trial_7'	'050614'	'S12'	'R301'	1	10	[]
'050714_R301_S13_1_11.mat'	'\R301\Young Adult\050714_R301_S13\trial_10'	'050714'	'S13'	'R301'	1	11	[]
'050714_R301_S13_0_10.mat'	'\R301\Young Adult\050714_R301_S13\trial_12'	'050714'	'S13'	'R301'	0	10	[]
'050714_R301_S13_0_10.mat'	'\R301\Young Adult\050714_R301_S13\trial_13'	'050714'	'S13'	'R301'	0	10	[]
'050714_R301_S13_1_10.mat'	'\R301\Young Adult\050714_R301_S13\trial_15'	'050714'	'S13'	'R301'	1	10	[]
'050714_R301_S13_1_10.mat'	'\R301\Young Adult\050714_R301_S13\trial_2'	'050714'	'S13'	'R301'	1	10	[]
'050714_R301_S13_1_11.mat'	'\R301\Young Adult\050714_R301_S13\trial_4'	'050714'	'S13'	'R301'	1	11	[]
'050714_R301_S13_1_9.mat'	'\R301\Young Adult\050714_R301_S13\trial_6'	'050714'	'S13'	'R301'	1	9	[]
'050814_R301_S14_0_10.mat'	'\R301\Young Adult\050814_R301_S14\trial_11'	'050814'	'S14'	'R301'	0	10	[]
'050814_R301_S14_1_10.mat'	'\R301\Young Adult\050814_R301_S14\trial_13'	'050814'	'S14'	'R301'	1	10	[]
'050814_R301_S14_1_11.mat'	'\R301\Young Adult\050814_R301_S14\trial_5'	'050814'	'S14'	'R301'	1	11	[]
'050814_R301_S14_1_11.mat'	'\R301\Young Adult\050814_R301_S14\trial_7'	'050814'	'S14'	'R301'	1	11	[]
'050814_R301_S14_1_10.mat'	'\R301\Young Adult\050814_R301_S14\trial_9'	'050814'	'S14'	'R301'	1	10	[]
'050914_R301_S15_0_11.mat'	'\R301\Young Adult\050914_R301_S15\trial_13'	'050914'	'S15'	'R301'	0	11	[]
'050914_R301_S15_1_11.mat'	'\R301\Young Adult\050914_R301_S15\trial_2'	'050914'	'S15'	'R301'	1	11	[]
'050914_R301_S15_0_12.mat'	'\R301\Young Adult\050914_R301_S15\trial_7'	'050914'	'S15'	'R301'	0	12	[]
'051214_R301_S16_1_13.mat'	'\R301\Young Adult\051214_R301_S16\trial_10'	'051214'	'S16'	'R301'	1	13	[]
'051214_R301_S16_1_11.mat'	'\R301\Young Adult\051214_R301_S16\trial_2'	'051214'	'S16'	'R301'	1	11	[]
'051214_R301_S16_1_13.mat'	'\R301\Young Adult\051214_R301_S16\trial_3'	'051214'	'S16'	'R301'	1	13	[]
'051214_R301_S16_0_12.mat'	'\R301\Young Adult\051214_R301_S16\trial_4'	'051214'	'S16'	'R301'	0	12	[]
'051314_R301_S17_1_11.mat'	'\R301\Young Adult\051314_R301_S17\trial_1'	'051314'	'S17'	'R301'	1	11	[]
'051314_R301_S17_1_13.mat'	'\R301\Young Adult\051314_R301_S17\trial_11'	'051314'	'S17'	'R301'	1	13	[]
'051314_R301_S17_1_13.mat'	'\R301\Young Adult\051314_R301_S17\trial_15'	'051314'	'S17'	'R301'	1	13	[]
'051314_R301_S17_0_12.mat'	'\R301\Young Adult\051314_R301_S17\trial_2'	'051314'	'S17'	'R301'	0	12	[]
'051314_R301_S17_1_12.mat'	'\R301\Young Adult\051314_R301_S17\trial_5'	'051314'	'S17'	'R301'	1	12	[]
'051314_R301_S17_1_14.mat'	'\R301\Young Adult\051314_R301_S17\trial_9'	'051314'	'S17'	'R301'	1	14	[]
'051414_R301_S18_1_11.mat'	'\R301\Young Adult\051414_R301_S18\trial_1'	'051414'	'S18'	'R301'	1	11	[]
'051414_R301_S18_1_14.mat'	'\R301\Young Adult\051414_R301_S18\trial_11'	'051414'	'S18'	'R301'	1	14	[]
'051414_R301_S18_1_11.mat'	'\R301\Young Adult\051414_R301_S18\trial_2'	'051414'	'S18'	'R301'	1	11	[]
'051414_R301_S18_1_11.mat'	'\R301\Young Adult\051414_R301_S18\trial_4'	'051414'	'S18'	'R301'	1	11	[]
'051414_R301_S18_0_13.mat'	'\R301\Young Adult\051414_R301_S18\trial_6'	'051414'	'S18'	'R301'	0	13	[]
'051514_R301_S19_1_11.mat'	'\R301\Young Adult\051514_R301_S19\trial_1'	'051514'	'S19'	'R301'	1	11	[]
'051514_R301_S19_1_12.mat'	'\R301\Young Adult\051514_R301_S19\trial_2'	'051514'	'S19'	'R301'	1	12	[]
'051514_R301_S19_1_12.mat'	'\R301\Young Adult\051514_R301_S19\trial_3'	'051514'	'S19'	'R301'	1	12	[]
'051514_R301_S19_1_12.mat'	'\R301\Young Adult\051514_R301_S19\trial_4'	'051514'	'S19'	'R301'	1	12	[]
'051514_R301_S19_0_13.mat'	'\R301\Young Adult\051514_R301_S19\trial_8'	'051514'	'S19'	'R301'	0	13	[]
'051614_R301_S20_1_11.mat'	'\R301\Young Adult\051614_R301_S20\trial_1'	'051614'	'S20'	'R301'	1	11	[]
'051614_R301_S20_1_13.mat'	'\R301\Young Adult\051614_R301_S20\trial_11'	'051614'	'S20'	'R301'	1	13	[]
'051614_R301_S20_1_13.mat'	'\R301\Young Adult\051614_R301_S20\trial_12'	'051614'	'S20'	'R301'	1	13	[]
'051614_R301_S20_1_13.mat'	'\R301\Young Adult\051614_R301_S20\trial_3'	'051614'	'S20'	'R301'	1	13	[]
'051614_R301_S20_1_13.mat'	'\R301\Young Adult\051614_R301_S20\trial_5'	'051614'	'S20'	'R301'	1	13	[]
'051614_R301_S20_1_13.mat'	'\R301\Young Adult\051614_R301_S20\trial_8'	'051614'	'S20'	'R301'	1	13	[]
'051614_R301_S20_1_13.mat'	'\R301\Young Adult\051614_R301_S20\trial_9'	'051614'	'S20'	'R301'	1	13	[]
'050514_R302_S11_1_5.mat'	'\R302\Young Adult\050514_R302_S11\trial_1'	'050514'	'S11'	'R302'	1	5	[]
'050514_R302_S11_1_5.mat'	'\R302\Young Adult\050514_R302_S11\trial_10'	'050514'	'S11'	'R302'	1	5	[]
'050514_R302_S11_0_5.mat'	'\R302\Young Adult\050514_R302_S11\trial_11'	'050514'	'S11'	'R302'	0	5	[]
'050514_R302_S11_0_7.mat'	'\R302\Young Adult\050514_R302_S11\trial_13'	'050514'	'S11'	'R302'	0	7	[]
'050514_R302_S11_1_7.mat'	'\R302\Young Adult\050514_R302_S11\trial_14'	'050514'	'S11'	'R302'	1	7	[]
'050514_R302_S11_0_9.mat'	'\R302\Young Adult\050514_R302_S11\trial_15'	'050514'	'S11'	'R302'	0	9	[]
'050514_R302_S11_1_9.mat'	'\R302\Young Adult\050514_R302_S11\trial_16'	'050514'	'S11'	'R302'	1	9	[]
'050514_R302_S11_0_10.mat'	'\R302\Young Adult\050514_R302_S11\trial_17'	'050514'	'S11'	'R302'	0	10	[]
'050514_R302_S11_1_10.mat'	'\R302\Young Adult\050514_R302_S11\trial_18'	'050514'	'S11'	'R302'	1	10	[]
'050514_R302_S11_1_7.mat'	'\R302\Young Adult\050514_R302_S11\trial_2'	'050514'	'S11'	'R302'	1	7	[]
'050514_R302_S11_0_6.mat'	'\R302\Young Adult\050514_R302_S11\trial_3'	'050514'	'S11'	'R302'	0	6	[]
'050514_R302_S11_1_6.mat'	'\R302\Young Adult\050514_R302_S11\trial_4'	'050514'	'S11'	'R302'	1	6	[]
'050514_R302_S11_0_6.mat'	'\R302\Young Adult\050514_R302_S11\trial_5'	'050514'	'S11'	'R302'	0	6	[]
'050514_R302_S11_1_7.mat'	'\R302\Young Adult\050514_R302_S11\trial_7'	'050514'	'S11'	'R302'	1	7	[]
'050614_R302_S12_0_9.mat'	'\R302\Young Adult\050614_R302_S12\trial_1'	'050614'	'S12'	'R302'	0	9	[]
'050614_R302_S12_1_9.mat'	'\R302\Young Adult\050614_R302_S12\trial_11'	'050614'	'S12'	'R302'	1	9	[]
'050614_R302_S12_1_8.mat'	'\R302\Young Adult\050614_R302_S12\trial_12'	'050614'	'S12'	'R302'	1	8	[]
'050614_R302_S12_1_9.mat'	'\R302\Young Adult\050614_R302_S12\trial_4'	'050614'	'S12'	'R302'	1	9	[]
'050614_R302_S12_1_10.mat'	'\R302\Young Adult\050614_R302_S12\trial_6'	'050614'	'S12'	'R302'	1	10	[]
'050614_R302_S12_1_9.mat'	'\R302\Young Adult\050614_R302_S12\trial_7'	'050614'	'S12'	'R302'	1	9	[]
'050714_R302_S13_1_9.mat'	'\R302\Young Adult\050714_R302_S13\trial_1'	'050714'	'S13'	'R302'	1	9	[]
'050814_R302_S14_1_9.mat'	'\R302\Young Adult\050814_R302_S14\trial_13'	'050814'	'S14'	'R302'	1	9	[]
'050814_R302_S14_1_9.mat'	'\R302\Young Adult\050814_R302_S14\trial_14'	'050814'	'S14'	'R302'	1	9	[]
'050814_R302_S14_1_11.mat'	'\R302\Young Adult\050814_R302_S14\trial_15'	'050814'	'S14'	'R302'	1	11	[]
'050814_R302_S14_1_8.mat'	'\R302\Young Adult\050814_R302_S14\trial_2'	'050814'	'S14'	'R302'	1	8	[]
'050814_R302_S14_1_9.mat'	'\R302\Young Adult\050814_R302_S14\trial_4'	'050814'	'S14'	'R302'	1	9	[]
'050814_R302_S14_1_11.mat'	'\R302\Young Adult\050814_R302_S14\trial_5'	'050814'	'S14'	'R302'	1	11	[]
'050814_R302_S14_1_11.mat'	'\R302\Young Adult\050814_R302_S14\trial_6'	'050814'	'S14'	'R302'	1	11	[]
'050814_R302_S14_0_8.mat'	'\R302\Young Adult\050814_R302_S14\trial_9'	'050814'	'S14'	'R302'	0	8	[]
'050914_R302_S15_0_12.mat'	'\R302\Young Adult\050914_R302_S15\trial_10'	'050914'	'S15'	'R302'	0	12	[]
'050914_R302_S15_1_12.mat'	'\R302\Young Adult\050914_R302_S15\trial_11'	'050914'	'S15'	'R302'	1	12	[]
'050914_R302_S15_1_9.mat'	'\R302\Young Adult\050914_R302_S15\trial_14'	'050914'	'S15'	'R302'	1	9	[]
'050914_R302_S15_1_10.mat'	'\R302\Young Adult\050914_R302_S15\trial_3'	'050914'	'S15'	'R302'	1	10	[]
'050914_R302_S15_1_12.mat'	'\R302\Young Adult\050914_R302_S15\trial_4'	'050914'	'S15'	'R302'	1	12	[]
'050914_R302_S15_1_9.mat'	'\R302\Young Adult\050914_R302_S15\trial_6'	'050914'	'S15'	'R302'	1	9	[]
'050914_R302_S15_1_11.mat'	'\R302\Young Adult\050914_R302_S15\trial_8'	'050914'	'S15'	'R302'	1	11	[]
'051214_R302_S16_1_10.mat'	'\R302\Young Adult\051214_R302_S16\trial_1'	'051214'	'S16'	'R302'	1	10	[]
'051214_R302_S16_0_10.mat'	'\R302\Young Adult\051214_R302_S16\trial_10'	'051214'	'S16'	'R302'	0	10	[]
'051214_R302_S16_0_10.mat'	'\R302\Young Adult\051214_R302_S16\trial_11'	'051214'	'S16'	'R302'	0	10	[]
'051214_R302_S16_1_12.mat'	'\R302\Young Adult\051214_R302_S16\trial_15'	'051214'	'S16'	'R302'	1	12	[]
'051214_R302_S16_1_12.mat'	'\R302\Young Adult\051214_R302_S16\trial_2'	'051214'	'S16'	'R302'	1	12	[]
'051214_R302_S16_1_11.mat'	'\R302\Young Adult\051214_R302_S16\trial_4'	'051214'	'S16'	'R302'	1	11	[]
'051214_R302_S16_1_11.mat'	'\R302\Young Adult\051214_R302_S16\trial_6'	'051214'	'S16'	'R302'	1	11	[]
'051214_R302_S16_1_11.mat'	'\R302\Young Adult\051214_R302_S16\trial_7'	'051214'	'S16'	'R302'	1	11	[]
'051214_R302_S16_1_10.mat'	'\R302\Young Adult\051214_R302_S16\trial_9'	'051214'	'S16'	'R302'	1	10	[]
'051314_R302_S17_1_11.mat'	'\R302\Young Adult\051314_R302_S17\trial_2'	'051314'	'S17'	'R302'	1	11	[]
'051314_R302_S17_0_12.mat'	'\R302\Young Adult\051314_R302_S17\trial_3'	'051314'	'S17'	'R302'	0	12	[]
'051314_R302_S17_1_13.mat'	'\R302\Young Adult\051314_R302_S17\trial_6'	'051314'	'S17'	'R302'	1	13	[]
'051314_R302_S17_1_13.mat'	'\R302\Young Adult\051314_R302_S17\trial_9'	'051314'	'S17'	'R302'	1	13	[]
'051414_R302_S18_1_11.mat'	'\R302\Young Adult\051414_R302_S18\trial_1'	'051414'	'S18'	'R302'	1	11	[]
'051414_R302_S18_1_13.mat'	'\R302\Young Adult\051414_R302_S18\trial_10'	'051414'	'S18'	'R302'	1	13	[]
'051414_R302_S18_1_13.mat'	'\R302\Young Adult\051414_R302_S18\trial_4'	'051414'	'S18'	'R302'	1	13	[]
'051414_R302_S18_0_12.mat'	'\R302\Young Adult\051414_R302_S18\trial_5'	'051414'	'S18'	'R302'	0	12	[]
'051414_R302_S18_1_12.mat'	'\R302\Young Adult\051414_R302_S18\trial_7'	'051414'	'S18'	'R302'	1	12	[]
'051514_R302_S19_1_11.mat'	'\R302\Young Adult\051514_R302_S19\trial_1'	'051514'	'S19'	'R302'	1	11	[]
'051514_R302_S19_1_10.mat'	'\R302\Young Adult\051514_R302_S19\trial_2'	'051514'	'S19'	'R302'	1	10	[]
'051614_R302_S20_1_11.mat'	'\R302\Young Adult\051614_R302_S20\trial_1'	'051614'	'S20'	'R302'	1	11	[]
'051614_R302_S20_1_12.mat'	'\R302\Young Adult\051614_R302_S20\trial_3'	'051614'	'S20'	'R302'	1	12	[]
'051614_R302_S20_1_12.mat'	'\R302\Young Adult\051614_R302_S20\trial_6'	'051614'	'S20'	'R302'	1	12	[]
'050514_R303_S11_1_5.mat'	'\R303\Young Adult\050514_R303_S11\trial_1'	'050514'	'S11'	'R303'	1	5	[]
'050514_R303_S11_1_4.mat'	'\R303\Young Adult\050514_R303_S11\trial_12'	'050514'	'S11'	'R303'	1	4	[]
'050514_R303_S11_1_3.mat'	'\R303\Young Adult\050514_R303_S11\trial_14'	'050514'	'S11'	'R303'	1	3	[]
'050514_R303_S11_0_7.mat'	'\R303\Young Adult\050514_R303_S11\trial_2'	'050514'	'S11'	'R303'	0	7	[]
'050514_R303_S11_0_4.mat'	'\R303\Young Adult\050514_R303_S11\trial_22'	'050514'	'S11'	'R303'	0	4	[]
'050514_R303_S11_0_7.mat'	'\R303\Young Adult\050514_R303_S11\trial_25'	'050514'	'S11'	'R303'	0	7	[]
'050514_R303_S11_1_7.mat'	'\R303\Young Adult\050514_R303_S11\trial_26'	'050514'	'S11'	'R303'	1	7	[]
'050514_R303_S11_0_6.mat'	'\R303\Young Adult\050514_R303_S11\trial_28'	'050514'	'S11'	'R303'	0	6	[]
'050514_R303_S11_1_6.mat'	'\R303\Young Adult\050514_R303_S11\trial_29'	'050514'	'S11'	'R303'	1	6	[]
'050514_R303_S11_1_7.mat'	'\R303\Young Adult\050514_R303_S11\trial_5'	'050514'	'S11'	'R303'	1	7	[]
'050514_R303_S11_0_6.mat'	'\R303\Young Adult\050514_R303_S11\trial_6'	'050514'	'S11'	'R303'	0	6	[]
'050514_R303_S11_1_6.mat'	'\R303\Young Adult\050514_R303_S11\trial_8'	'050514'	'S11'	'R303'	1	6	[]
'050514_R303_S11_0_6.mat'	'\R303\Young Adult\050514_R303_S11\trial_9'	'050514'	'S11'	'R303'	0	6	[]
'050614_R303_S12_0_9.mat'	'\R303\Young Adult\050614_R303_S12\trial_1'	'050614'	'S12'	'R303'	0	9	[]
'050614_R303_S12_1_10.mat'	'\R303\Young Adult\050614_R303_S12\trial_5'	'050614'	'S12'	'R303'	1	10	[]
'050714_R303_S13_0_9.mat'	'\R303\Young Adult\050714_R303_S13\trial_1'	'050714'	'S13'	'R303'	0	9	[]
'050714_R303_S13_0_7.mat'	'\R303\Young Adult\050714_R303_S13\trial_16'	'050714'	'S13'	'R303'	0	7	[]
'050714_R303_S13_1_8.mat'	'\R303\Young Adult\050714_R303_S13\trial_5'	'050714'	'S13'	'R303'	1	8	[]
'050714_R303_S13_1_9.mat'	'\R303\Young Adult\050714_R303_S13\trial_6'	'050714'	'S13'	'R303'	1	9	[]
'050814_R303_S14_1_9.mat'	'\R303\Young Adult\050814_R303_S14\trial_1'	'050814'	'S14'	'R303'	1	9	[]
'050814_R303_S14_0_9.mat'	'\R303\Young Adult\050814_R303_S14\trial_10'	'050814'	'S14'	'R303'	0	9	[]
'050814_R303_S14_0_9.mat'	'\R303\Young Adult\050814_R303_S14\trial_11'	'050814'	'S14'	'R303'	0	9	[]
'050814_R303_S14_1_11.mat'	'\R303\Young Adult\050814_R303_S14\trial_2'	'050814'	'S14'	'R303'	1	11	[]
'050814_R303_S14_1_10.mat'	'\R303\Young Adult\050814_R303_S14\trial_4'	'050814'	'S14'	'R303'	1	10	[]
'050914_R303_S15_1_10.mat'	'\R303\Young Adult\050914_R303_S15\trial_3'	'050914'	'S15'	'R303'	1	10	[]
'051214_R303_S16_1_12.mat'	'\R303\Young Adult\051214_R303_S16\trial_10'	'051214'	'S16'	'R303'	1	12	[]
'051214_R303_S16_0_9.mat'	'\R303\Young Adult\051214_R303_S16\trial_11'	'051214'	'S16'	'R303'	0	9	[]
'051214_R303_S16_1_9.mat'	'\R303\Young Adult\051214_R303_S16\trial_14'	'051214'	'S16'	'R303'	1	9	[]
'051214_R303_S16_0_9.mat'	'\R303\Young Adult\051214_R303_S16\trial_16'	'051214'	'S16'	'R303'	0	9	[]
'051214_R303_S16_1_9.mat'	'\R303\Young Adult\051214_R303_S16\trial_19'	'051214'	'S16'	'R303'	1	9	[]
'051214_R303_S16_1_10.mat'	'\R303\Young Adult\051214_R303_S16\trial_2'	'051214'	'S16'	'R303'	1	10	[]
'051214_R303_S16_1_8.mat'	'\R303\Young Adult\051214_R303_S16\trial_20'	'051214'	'S16'	'R303'	1	8	[]
'051214_R303_S16_0_12.mat'	'\R303\Young Adult\051214_R303_S16\trial_5'	'051214'	'S16'	'R303'	0	12	[]
'051214_R303_S16_0_11.mat'	'\R303\Young Adult\051214_R303_S16\trial_6'	'051214'	'S16'	'R303'	0	11	[]
'051314_R303_S17_1_10.mat'	'\R303\Young Adult\051314_R303_S17\trial_1'	'051314'	'S17'	'R303'	1	10	[]
'051314_R303_S17_1_11.mat'	'\R303\Young Adult\051314_R303_S17\trial_2'	'051314'	'S17'	'R303'	1	11	[]
'051314_R303_S17_0_10.mat'	'\R303\Young Adult\051314_R303_S17\trial_3'	'051314'	'S17'	'R303'	0	10	[]
'051314_R303_S17_0_11.mat'	'\R303\Young Adult\051314_R303_S17\trial_7'	'051314'	'S17'	'R303'	0	11	[]
'051414_R303_S18_0_10.mat'	'\R303\Young Adult\051414_R303_S18\trial_1'	'051414'	'S18'	'R303'	0	10	[]
'051414_R303_S18_0_12.mat'	'\R303\Young Adult\051414_R303_S18\trial_10'	'051414'	'S18'	'R303'	0	12	[]
'051414_R303_S18_1_11.mat'	'\R303\Young Adult\051414_R303_S18\trial_14'	'051414'	'S18'	'R303'	1	11	[]
'051414_R303_S18_1_10.mat'	'\R303\Young Adult\051414_R303_S18\trial_3'	'051414'	'S18'	'R303'	1	10	[]
'051414_R303_S18_1_11.mat'	'\R303\Young Adult\051414_R303_S18\trial_6'	'051414'	'S18'	'R303'	1	11	[]
'051414_R303_S18_0_10.mat'	'\R303\Young Adult\051414_R303_S18\trial_8'	'051414'	'S18'	'R303'	0	10	[]
'051414_R303_S18_1_10.mat'	'\R303\Young Adult\051414_R303_S18\trial_9'	'051414'	'S18'	'R303'	1	10	[]
'051514_R303_S19_1_11.mat'	'\R303\Young Adult\051514_R303_S19\trial_1'	'051514'	'S19'	'R303'	1	11	[]
'051514_R303_S19_1_12.mat'	'\R303\Young Adult\051514_R303_S19\trial_13'	'051514'	'S19'	'R303'	1	12	[]
'051514_R303_S19_1_11.mat'	'\R303\Young Adult\051514_R303_S19\trial_16'	'051514'	'S19'	'R303'	1	11	[]
'051514_R303_S19_0_13.mat'	'\R303\Young Adult\051514_R303_S19\trial_2'	'051514'	'S19'	'R303'	0	13	[]
'051514_R303_S19_0_13.mat'	'\R303\Young Adult\051514_R303_S19\trial_3'	'051514'	'S19'	'R303'	0	13	[]
'051514_R303_S19_0_13.mat'	'\R303\Young Adult\051514_R303_S19\trial_5'	'051514'	'S19'	'R303'	0	13	[]
'051514_R303_S19_0_13.mat'	'\R303\Young Adult\051514_R303_S19\trial_6'	'051514'	'S19'	'R303'	0	13	[]
'051514_R303_S19_1_12.mat'	'\R303\Young Adult\051514_R303_S19\trial_8'	'051514'	'S19'	'R303'	1	12	[]
'051614_R303_S20_1_11.mat'	'\R303\Young Adult\051614_R303_S20\trial_1'	'051614'	'S20'	'R303'	1	11	[]
'051614_R303_S20_1_12.mat'	'\R303\Young Adult\051614_R303_S20\trial_3'	'051614'	'S20'	'R303'	1	12	[]
'051614_R303_S20_0_12.mat'	'\R303\Young Adult\051614_R303_S20\trial_4'	'051614'	'S20'	'R303'	0	12	[]
'051614_R303_S20_1_12.mat'	'\R303\Young Adult\051614_R303_S20\trial_6'	'051614'	'S20'	'R303'	1	12	[]
'051614_R303_S20_0_12.mat'	'\R303\Young Adult\051614_R303_S20\trial_8'	'051614'	'S20'	'R303'	0	12	[]
'050514_R304_S11_0_5.mat'	'\R304\Young Adult\050514_R304_S11\trial_1'	'050514'	'S11'	'R304'	0	5	[]
'050514_R304_S11_1_4.mat'	'\R304\Young Adult\050514_R304_S11\trial_12'	'050514'	'S11'	'R304'	1	4	[]
'050514_R304_S11_0_7.mat'	'\R304\Young Adult\050514_R304_S11\trial_13'	'050514'	'S11'	'R304'	0	7	[]
'050514_R304_S11_0_4.mat'	'\R304\Young Adult\050514_R304_S11\trial_15'	'050514'	'S11'	'R304'	0	4	[]
'050514_R304_S11_0_4.mat'	'\R304\Young Adult\050514_R304_S11\trial_17'	'050514'	'S11'	'R304'	0	4	[]
'050514_R304_S11_1_5.mat'	'\R304\Young Adult\050514_R304_S11\trial_18'	'050514'	'S11'	'R304'	1	5	[]
'050514_R304_S11_1_4.mat'	'\R304\Young Adult\050514_R304_S11\trial_4'	'050514'	'S11'	'R304'	1	4	[]
'050514_R304_S11_0_6.mat'	'\R304\Young Adult\050514_R304_S11\trial_6'	'050514'	'S11'	'R304'	0	6	[]
'050614_R304_S12_0_9.mat'	'\R304\Young Adult\050614_R304_S12\trial_10'	'050614'	'S12'	'R304'	0	9	[]
'050614_R304_S12_0_9.mat'	'\R304\Young Adult\050614_R304_S12\trial_11'	'050614'	'S12'	'R304'	0	9	[]
'050614_R304_S12_0_9.mat'	'\R304\Young Adult\050614_R304_S12\trial_13'	'050614'	'S12'	'R304'	0	9	[]
'050614_R304_S12_1_9.mat'	'\R304\Young Adult\050614_R304_S12\trial_14'	'050614'	'S12'	'R304'	1	9	[]
'050614_R304_S12_1_10.mat'	'\R304\Young Adult\050614_R304_S12\trial_2'	'050614'	'S12'	'R304'	1	10	[]
'050614_R304_S12_0_10.mat'	'\R304\Young Adult\050614_R304_S12\trial_4'	'050614'	'S12'	'R304'	0	10	[]
'050614_R304_S12_1_10.mat'	'\R304\Young Adult\050614_R304_S12\trial_5'	'050614'	'S12'	'R304'	1	10	[]
'050614_R304_S12_1_9.mat'	'\R304\Young Adult\050614_R304_S12\trial_9'	'050614'	'S12'	'R304'	1	9	[]
'050714_R304_S13_0_9.mat'	'\R304\Young Adult\050714_R304_S13\trial_1'	'050714'	'S13'	'R304'	0	9	[]
'050714_R304_S13_1_8.mat'	'\R304\Young Adult\050714_R304_S13\trial_15'	'050714'	'S13'	'R304'	1	8	[]
'050714_R304_S13_1_11.mat'	'\R304\Young Adult\050714_R304_S13\trial_20'	'050714'	'S13'	'R304'	1	11	[]
'050714_R304_S13_0_9.mat'	'\R304\Young Adult\050714_R304_S13\trial_22'	'050714'	'S13'	'R304'	0	9	[]
'050714_R304_S13_0_8.mat'	'\R304\Young Adult\050714_R304_S13\trial_3'	'050714'	'S13'	'R304'	0	8	[]
'050714_R304_S13_1_8.mat'	'\R304\Young Adult\050714_R304_S13\trial_4'	'050714'	'S13'	'R304'	1	8	[]
'050714_R304_S13_1_10.mat'	'\R304\Young Adult\050714_R304_S13\trial_5'	'050714'	'S13'	'R304'	1	10	[]
'050814_R304_S14_1_8.mat'	'\R304\Young Adult\050814_R304_S14\trial_1'	'050814'	'S14'	'R304'	1	8	[]
'050814_R304_S14_1_10.mat'	'\R304\Young Adult\050814_R304_S14\trial_2'	'050814'	'S14'	'R304'	1	10	[]
'050814_R304_S14_0_8.mat'	'\R304\Young Adult\050814_R304_S14\trial_5'	'050814'	'S14'	'R304'	0	8	[]
'050814_R304_S14_0_6.mat'	'\R304\Young Adult\050814_R304_S14\trial_7'	'050814'	'S14'	'R304'	0	6	[]
'050814_R304_S14_1_6.mat'	'\R304\Young Adult\050814_R304_S14\trial_8'	'050814'	'S14'	'R304'	1	6	[]
'050914_R304_S15_0_10.mat'	'\R304\Young Adult\050914_R304_S15\trial_1'	'050914'	'S15'	'R304'	0	10	[]
'050914_R304_S15_0_9.mat'	'\R304\Young Adult\050914_R304_S15\trial_11'	'050914'	'S15'	'R304'	0	9	[]
'050914_R304_S15_1_9.mat'	'\R304\Young Adult\050914_R304_S15\trial_12'	'050914'	'S15'	'R304'	1	9	[]
'050914_R304_S15_1_9.mat'	'\R304\Young Adult\050914_R304_S15\trial_13'	'050914'	'S15'	'R304'	1	9	[]
'050914_R304_S15_1_10.mat'	'\R304\Young Adult\050914_R304_S15\trial_3'	'050914'	'S15'	'R304'	1	10	[]
'050914_R304_S15_1_12.mat'	'\R304\Young Adult\050914_R304_S15\trial_4'	'050914'	'S15'	'R304'	1	12	[]
'051214_R304_S16_1_10.mat'	'\R304\Young Adult\051214_R304_S16\trial_1'	'051214'	'S16'	'R304'	1	10	[]
'051214_R304_S16_0_9.mat'	'\R304\Young Adult\051214_R304_S16\trial_10'	'051214'	'S16'	'R304'	0	9	[]
'051214_R304_S16_1_10.mat'	'\R304\Young Adult\051214_R304_S16\trial_12'	'051214'	'S16'	'R304'	1	10	[]
'051214_R304_S16_0_10.mat'	'\R304\Young Adult\051214_R304_S16\trial_17'	'051214'	'S16'	'R304'	0	10	[]
'051214_R304_S16_1_12.mat'	'\R304\Young Adult\051214_R304_S16\trial_2'	'051214'	'S16'	'R304'	1	12	[]
'051214_R304_S16_1_9.mat'	'\R304\Young Adult\051214_R304_S16\trial_3'	'051214'	'S16'	'R304'	1	9	[]
'051214_R304_S16_1_11.mat'	'\R304\Young Adult\051214_R304_S16\trial_4'	'051214'	'S16'	'R304'	1	11	[]
'051214_R304_S16_1_7.mat'	'\R304\Young Adult\051214_R304_S16\trial_5'	'051214'	'S16'	'R304'	1	7	[]
'051314_R304_S17_1_11.mat'	'\R304\Young Adult\051314_R304_S17\trial_1'	'051314'	'S17'	'R304'	1	11	[]
'051314_R304_S17_1_12.mat'	'\R304\Young Adult\051314_R304_S17\trial_11'	'051314'	'S17'	'R304'	1	12	[]
'051314_R304_S17_0_12.mat'	'\R304\Young Adult\051314_R304_S17\trial_13'	'051314'	'S17'	'R304'	0	12	[]
'051314_R304_S17_0_12.mat'	'\R304\Young Adult\051314_R304_S17\trial_14'	'051314'	'S17'	'R304'	0	12	[]
'051314_R304_S17_1_12.mat'	'\R304\Young Adult\051314_R304_S17\trial_2'	'051314'	'S17'	'R304'	1	12	[]
'051314_R304_S17_0_12.mat'	'\R304\Young Adult\051314_R304_S17\trial_3'	'051314'	'S17'	'R304'	0	12	[]
'051314_R304_S17_1_12.mat'	'\R304\Young Adult\051314_R304_S17\trial_4'	'051314'	'S17'	'R304'	1	12	[]
'051314_R304_S17_1_12.mat'	'\R304\Young Adult\051314_R304_S17\trial_5'	'051314'	'S17'	'R304'	1	12	[]
'051414_R304_S18_1_11.mat'	'\R304\Young Adult\051414_R304_S18\trial_1'	'051414'	'S18'	'R304'	1	11	[]
'051414_R304_S18_1_13.mat'	'\R304\Young Adult\051414_R304_S18\trial_2'	'051414'	'S18'	'R304'	1	13	[]
'051414_R304_S18_1_12.mat'	'\R304\Young Adult\051414_R304_S18\trial_4'	'051414'	'S18'	'R304'	1	12	[]
'051414_R304_S18_1_12.mat'	'\R304\Young Adult\051414_R304_S18\trial_5'	'051414'	'S18'	'R304'	1	12	[]
'051414_R304_S18_1_12.mat'	'\R304\Young Adult\051414_R304_S18\trial_7'	'051414'	'S18'	'R304'	1	12	[]
'051514_R304_S19_1_11.mat'	'\R304\Young Adult\051514_R304_S19\trial_1'	'051514'	'S19'	'R304'	1	11	[]
'051514_R304_S19_1_12.mat'	'\R304\Young Adult\051514_R304_S19\trial_10'	'051514'	'S19'	'R304'	1	12	[]
'051514_R304_S19_1_12.mat'	'\R304\Young Adult\051514_R304_S19\trial_2'	'051514'	'S19'	'R304'	1	12	[]
'051614_R304_S20_1_11.mat'	'\R304\Young Adult\051614_R304_S20\trial_1'	'051614'	'S20'	'R304'	1	11	[]
'051614_R304_S20_1_13.mat'	'\R304\Young Adult\051614_R304_S20\trial_11'	'051614'	'S20'	'R304'	1	13	[]
'051614_R304_S20_1_11.mat'	'\R304\Young Adult\051614_R304_S20\trial_13'	'051614'	'S20'	'R304'	1	11	[]
'051614_R304_S20_1_13.mat'	'\R304\Young Adult\051614_R304_S20\trial_2'	'051614'	'S20'	'R304'	1	13	[]
'051614_R304_S20_0_12.mat'	'\R304\Young Adult\051614_R304_S20\trial_5'	'051614'	'S20'	'R304'	0	12	[]
'051614_R304_S20_1_12.mat'	'\R304\Young Adult\051614_R304_S20\trial_6'	'051614'	'S20'	'R304'	1	12	[]
'051614_R304_S20_1_12.mat'	'\R304\Young Adult\051614_R304_S20\trial_9'	'051614'	'S20'	'R304'	1	12	[]
'050514_R305_S11_0_5.mat'	'\R305\Young Adult\050514_R305_S11\trial_1'	'050514'	'S11'	'R305'	0	5	[]
'050514_R305_S11_1_4.mat'	'\R305\Young Adult\050514_R305_S11\trial_10'	'050514'	'S11'	'R305'	1	4	[]
'050514_R305_S11_0_5.mat'	'\R305\Young Adult\050514_R305_S11\trial_14'	'050514'	'S11'	'R305'	0	5	[]
'050514_R305_S11_0_5.mat'	'\R305\Young Adult\050514_R305_S11\trial_15'	'050514'	'S11'	'R305'	0	5	[]
'050514_R305_S11_1_7.mat'	'\R305\Young Adult\050514_R305_S11\trial_18'	'050514'	'S11'	'R305'	1	7	[]
'050514_R305_S11_1_4.mat'	'\R305\Young Adult\050514_R305_S11\trial_2'	'050514'	'S11'	'R305'	1	4	[]
'050514_R305_S11_0_7.mat'	'\R305\Young Adult\050514_R305_S11\trial_21'	'050514'	'S11'	'R305'	0	7	[]
'050514_R305_S11_1_6.mat'	'\R305\Young Adult\050514_R305_S11\trial_25'	'050514'	'S11'	'R305'	1	6	[]
'050514_R305_S11_1_6.mat'	'\R305\Young Adult\050514_R305_S11\trial_5'	'050514'	'S11'	'R305'	1	6	[]
'050514_R305_S11_1_6.mat'	'\R305\Young Adult\050514_R305_S11\trial_6'	'050514'	'S11'	'R305'	1	6	[]
'050614_R305_S12_0_9.mat'	'\R305\Young Adult\050614_R305_S12\trial_1'	'050614'	'S12'	'R305'	0	9	[]
'050614_R305_S12_1_9.mat'	'\R305\Young Adult\050614_R305_S12\trial_12'	'050614'	'S12'	'R305'	1	9	[]
'050614_R305_S12_0_10.mat'	'\R305\Young Adult\050614_R305_S12\trial_13'	'050614'	'S12'	'R305'	0	10	[]
'050614_R305_S12_1_10.mat'	'\R305\Young Adult\050614_R305_S12\trial_15'	'050614'	'S12'	'R305'	1	10	[]
'050614_R305_S12_1_9.mat'	'\R305\Young Adult\050614_R305_S12\trial_20'	'050614'	'S12'	'R305'	1	9	[]
'050614_R305_S12_0_9.mat'	'\R305\Young Adult\050614_R305_S12\trial_23'	'050614'	'S12'	'R305'	0	9	[]
'050614_R305_S12_1_10.mat'	'\R305\Young Adult\050614_R305_S12\trial_5'	'050614'	'S12'	'R305'	1	10	[]
'050614_R305_S12_0_10.mat'	'\R305\Young Adult\050614_R305_S12\trial_7'	'050614'	'S12'	'R305'	0	10	[]
'050614_R305_S12_0_9.mat'	'\R305\Young Adult\050614_R305_S12\trial_9'	'050614'	'S12'	'R305'	0	9	[]
'050714_R305_S13_0_10.mat'	'\R305\Young Adult\050714_R305_S13\trial_1'	'050714'	'S13'	'R305'	0	10	[]
'050714_R305_S13_0_9.mat'	'\R305\Young Adult\050714_R305_S13\trial_10'	'050714'	'S13'	'R305'	0	9	[]
'050714_R305_S13_1_10.mat'	'\R305\Young Adult\050714_R305_S13\trial_13'	'050714'	'S13'	'R305'	1	10	[]
'050714_R305_S13_1_11.mat'	'\R305\Young Adult\050714_R305_S13\trial_15'	'050714'	'S13'	'R305'	1	11	[]
'050714_R305_S13_1_10.mat'	'\R305\Young Adult\050714_R305_S13\trial_17'	'050714'	'S13'	'R305'	1	10	[]
'050714_R305_S13_1_11.mat'	'\R305\Young Adult\050714_R305_S13\trial_19'	'050714'	'S13'	'R305'	1	11	[]
'050714_R305_S13_1_11.mat'	'\R305\Young Adult\050714_R305_S13\trial_5'	'050714'	'S13'	'R305'	1	11	[]
'050714_R305_S13_1_11.mat'	'\R305\Young Adult\050714_R305_S13\trial_8'	'050714'	'S13'	'R305'	1	11	[]
'050714_R305_S13_0_9.mat'	'\R305\Young Adult\050714_R305_S13\trial_9'	'050714'	'S13'	'R305'	0	9	[]
'050814_R305_S14_1_10.mat'	'\R305\Young Adult\050814_R305_S14\trial_23'	'050814'	'S14'	'R305'	1	10	[]
'050814_R305_S14_1_10.mat'	'\R305\Young Adult\050814_R305_S14\trial_3'	'050814'	'S14'	'R305'	1	10	[]
'050814_R305_S14_1_11.mat'	'\R305\Young Adult\050814_R305_S14\trial_4'	'050814'	'S14'	'R305'	1	11	[]
'050814_R305_S14_1_10.mat'	'\R305\Young Adult\050814_R305_S14\trial_6'	'050814'	'S14'	'R305'	1	10	[]
'050814_R305_S14_0_10.mat'	'\R305\Young Adult\050814_R305_S14\trial_7'	'050814'	'S14'	'R305'	0	10	[]
'050814_R305_S14_0_10.mat'	'\R305\Young Adult\050814_R305_S14\trial_8'	'050814'	'S14'	'R305'	0	10	[]
'050814_R305_S14_1_10.mat'	'\R305\Young Adult\050814_R305_S14\trial_9'	'050814'	'S14'	'R305'	1	10	[]
'050914_R305_S15_0_12.mat'	'\R305\Young Adult\050914_R305_S15\trial_10'	'050914'	'S15'	'R305'	0	12	[]
'050914_R305_S15_1_12.mat'	'\R305\Young Adult\050914_R305_S15\trial_11'	'050914'	'S15'	'R305'	1	12	[]
'050914_R305_S15_1_12.mat'	'\R305\Young Adult\050914_R305_S15\trial_13'	'050914'	'S15'	'R305'	1	12	[]
'050914_R305_S15_0_11.mat'	'\R305\Young Adult\050914_R305_S15\trial_3'	'050914'	'S15'	'R305'	0	11	[]
'050914_R305_S15_1_11.mat'	'\R305\Young Adult\050914_R305_S15\trial_4'	'050914'	'S15'	'R305'	1	11	[]
'050914_R305_S15_1_13.mat'	'\R305\Young Adult\050914_R305_S15\trial_6'	'050914'	'S15'	'R305'	1	13	[]
'051216_R305_S16_1_10.mat'	'\R305\Young Adult\051214_R305_S16\trial_7'	'051216'	'S16'	'R305'	1	10	[]
'051216_R305_S16_1_12.mat'	'\R305\Young Adult\051214_R305_S16\trial_8'	'051216'	'S16'	'R305'	1	12	[]
'051216_R305_S16_0_11.mat'	'\R305\Young Adult\051214_R305_S16\trial_9'	'051216'	'S16'	'R305'	0	11	[]
'051314_R305_S17_0_11.mat'	'\R305\Young Adult\051314_R305_S17\trial_10'	'051314'	'S17'	'R305'	0	11	[]
'051314_R305_S17_0_11.mat'	'\R305\Young Adult\051314_R305_S17\trial_11'	'051314'	'S17'	'R305'	0	11	[]
'051314_R305_S17_1_11.mat'	'\R305\Young Adult\051314_R305_S17\trial_12'	'051314'	'S17'	'R305'	1	11	[]
'051314_R305_S17_0_11.mat'	'\R305\Young Adult\051314_R305_S17\trial_4'	'051314'	'S17'	'R305'	0	11	[]
'051314_R305_S17_0_11.mat'	'\R305\Young Adult\051314_R305_S17\trial_9'	'051314'	'S17'	'R305'	0	11	[]
'051414_R305_S18_0_11.mat'	'\R305\Young Adult\051414_R305_S18\trial_1'	'051414'	'S18'	'R305'	0	11	[]
'051414_R305_S18_0_11.mat'	'\R305\Young Adult\051414_R305_S18\trial_10'	'051414'	'S18'	'R305'	0	11	[]
'051414_R305_S18_1_11.mat'	'\R305\Young Adult\051414_R305_S18\trial_16'	'051414'	'S18'	'R305'	1	11	[]
'051414_R305_S18_1_13.mat'	'\R305\Young Adult\051414_R305_S18\trial_17'	'051414'	'S18'	'R305'	1	13	[]
'051414_R305_S18_0_11.mat'	'\R305\Young Adult\051414_R305_S18\trial_3'	'051414'	'S18'	'R305'	0	11	[]
'051414_R305_S18_0_11.mat'	'\R305\Young Adult\051414_R305_S18\trial_7'	'051414'	'S18'	'R305'	0	11	[]
'051514_R305_S19_0_11.mat'	'\R305\Young Adult\051514_R305_S19\trial_1'	'051514'	'S19'	'R305'	0	11	[]
'051514_R305_S19_0_11.mat'	'\R305\Young Adult\051514_R305_S19\trial_10'	'051514'	'S19'	'R305'	0	11	[]
'051514_R305_S19_0_11.mat'	'\R305\Young Adult\051514_R305_S19\trial_11'	'051514'	'S19'	'R305'	0	11	[]
'051514_R305_S19_1_11.mat'	'\R305\Young Adult\051514_R305_S19\trial_2'	'051514'	'S19'	'R305'	1	11	[]
'051514_R305_S19_0_11.mat'	'\R305\Young Adult\051514_R305_S19\trial_7'	'051514'	'S19'	'R305'	0	11	[]
'051614_R305_S20_1_11.mat'	'\R305\Young Adult\051614_R305_S20\trial_12'	'051614'	'S20'	'R305'	1	11	[]
'051614_R305_S20_1_11.mat'	'\R305\Young Adult\051614_R305_S20\trial_16'	'051614'	'S20'	'R305'	1	11	[]
'051614_R305_S20_1_13.mat'	'\R305\Young Adult\051614_R305_S20\trial_18'	'051614'	'S20'	'R305'	1	13	[]
'051614_R305_S20_0_11.mat'	'\R305\Young Adult\051614_R305_S20\trial_2'	'051614'	'S20'	'R305'	0	11	[]
'051614_R305_S20_1_11.mat'	'\R305\Young Adult\051614_R305_S20\trial_4'	'051614'	'S20'	'R305'	1	11	[]
'051614_R305_S20_1_11.mat'	'\R305\Young Adult\051614_R305_S20\trial_5'	'051614'	'S20'	'R305'	1	11	[]
'051614_R305_S20_1_11.mat'	'\R305\Young Adult\051614_R305_S20\trial_7'	'051614'	'S20'	'R305'	1	11	[]
Filename	Folder	Experiment date	Session #	Rat #	Success: 1 vs Failure: 0	Gap distance	clicked

## Sheet: Rat-Juvenile-Fluoxetine
Filename	Folder	Experiment date	Session #	Rat #	Success: 1 vs Failure: 0	Gap distance	clicked
'031614_R301_S1_0_6.mat'	'\R301\Juvenile\031614_R301_S1\trial_10'	'031614'	'S1'	'R301'	0	6	[]
'031614_R301_S1_0_6.mat'	'\R301\Juvenile\031614_R301_S1\trial_11'	'031614'	'S1'	'R301'	0	6	[]
'031614_R301_S1_1_6.mat'	'\R301\Juvenile\031614_R301_S1\trial_12'	'031614'	'S1'	'R301'	1	6	[]
'031614_R301_S1_0_7.mat'	'\R301\Juvenile\031614_R301_S1\trial_13'	'031614'	'S1'	'R301'	0	7	[]
'031614_R301_S1_0_7.mat'	'\R301\Juvenile\031614_R301_S1\trial_2'	'031614'	'S1'	'R301'	0	7	[]
'031614_R301_S1_1_5.mat'	'\R301\Juvenile\031614_R301_S1\trial_3'	'031614'	'S1'	'R301'	1	5	[]
'031614_R301_S1_0_5.mat'	'\R301\Juvenile\031614_R301_S1\trial_4'	'031614'	'S1'	'R301'	0	5	[]
'031614_R301_S1_0_7.mat'	'\R301\Juvenile\031614_R301_S1\trial_5'	'031614'	'S1'	'R301'	0	7	[]
'031614_R301_S1_0_7.mat'	'\R301\Juvenile\031614_R301_S1\trial_7'	'031614'	'S1'	'R301'	0	7	[]
'031714_R301_S2_1_4.mat'	'\R301\Juvenile\031714_R301_S2\trial_1'	'031714'	'S2'	'R301'	1	4	[]
'031714_R301_S2_0_7.mat'	'\R301\Juvenile\031714_R301_S2\trial_2'	'031714'	'S2'	'R301'	0	7	[]
'031714_R301_S2_0_7.mat'	'\R301\Juvenile\031714_R301_S2\trial_20'	'031714'	'S2'	'R301'	0	7	[]
'031714_R301_S2_0_7.mat'	'\R301\Juvenile\031714_R301_S2\trial_21'	'031714'	'S2'	'R301'	0	7	[]
'031714_R301_S2_0_6.mat'	'\R301\Juvenile\031714_R301_S2\trial_23'	'031714'	'S2'	'R301'	0	6	[]
'031714_R301_S2_0_6.mat'	'\R301\Juvenile\031714_R301_S2\trial_25'	'031714'	'S2'	'R301'	0	6	[]
'031714_R301_S2_0_6.mat'	'\R301\Juvenile\031714_R301_S2\trial_26'	'031714'	'S2'	'R301'	0	6	[]
'031714_R301_S2_0_7.mat'	'\R301\Juvenile\031714_R301_S2\trial_3'	'031714'	'S2'	'R301'	0	7	[]
'031714_R301_S2_0_7.mat'	'\R301\Juvenile\031714_R301_S2\trial_4'	'031714'	'S2'	'R301'	0	7	[]
'031714_R301_S2_0_7.mat'	'\R301\Juvenile\031714_R301_S2\trial_5'	'031714'	'S2'	'R301'	0	7	[]
'031814_R301_S3_1_4.mat'	'\R301\Juvenile\031814_R301_S3\trial_1'	'031814'	'S3'	'R301'	1	4	[]
'031814_R301_S3_0_4.mat'	'\R301\Juvenile\031814_R301_S3\trial_13'	'031814'	'S3'	'R301'	0	4	[]
'031814_R301_S3_0_6.mat'	'\R301\Juvenile\031814_R301_S3\trial_17'	'031814'	'S3'	'R301'	0	6	[]
'031814_R301_S3_0_4.mat'	'\R301\Juvenile\031814_R301_S3\trial_18'	'031814'	'S3'	'R301'	0	4	[]
'031814_R301_S3_0_7.mat'	'\R301\Juvenile\031814_R301_S3\trial_19'	'031814'	'S3'	'R301'	0	7	[]
'031814_R301_S3_0_7.mat'	'\R301\Juvenile\031814_R301_S3\trial_2'	'031814'	'S3'	'R301'	0	7	[]
'031814_R301_S3_1_5.mat'	'\R301\Juvenile\031814_R301_S3\trial_3'	'031814'	'S3'	'R301'	1	5	[]
'031814_R301_S3_0_5.mat'	'\R301\Juvenile\031814_R301_S3\trial_4'	'031814'	'S3'	'R301'	0	5	[]
'031914_R301_S4_0_4.mat'	'\R301\Juvenile\031914_R301_S4\trial_1'	'031914'	'S4'	'R301'	0	4	[]
'031914_R301_S4_1_2.mat'	'\R301\Juvenile\031914_R301_S4\trial_12'	'031914'	'S4'	'R301'	1	2	[]
'031914_R301_S4_0_6.mat'	'\R301\Juvenile\031914_R301_S4\trial_14'	'031914'	'S4'	'R301'	0	6	[]
'031914_R301_S4_0_4.mat'	'\R301\Juvenile\031914_R301_S4\trial_16'	'031914'	'S4'	'R301'	0	4	[]
'031914_R301_S4_0_5.mat'	'\R301\Juvenile\031914_R301_S4\trial_21'	'031914'	'S4'	'R301'	0	5	[]
'031914_R301_S4_0_5.mat'	'\R301\Juvenile\031914_R301_S4\trial_22'	'031914'	'S4'	'R301'	0	5	[]
'031914_R301_S4_0_7.mat'	'\R301\Juvenile\031914_R301_S4\trial_24'	'031914'	'S4'	'R301'	0	7	[]
'031914_R301_S4_0_4.mat'	'\R301\Juvenile\031914_R301_S4\trial_25'	'031914'	'S4'	'R301'	0	4	[]
'031914_R301_S4_0_7.mat'	'\R301\Juvenile\031914_R301_S4\trial_3'	'031914'	'S4'	'R301'	0	7	[]
'032014_R301_S5_1_4.mat'	'\R301\Juvenile\032014_R301_S5\trial_1'	'032014'	'S5'	'R301'	1	4	[]
'032014_R301_S5_0_5.mat'	'\R301\Juvenile\032014_R301_S5\trial_2'	'032014'	'S5'	'R301'	0	5	[]
'032014_R301_S5_1_5.mat'	'\R301\Juvenile\032014_R301_S5\trial_3'	'032014'	'S5'	'R301'	1	5	[]
'032014_R301_S5_1_5.mat'	'\R301\Juvenile\032014_R301_S5\trial_4'	'032014'	'S5'	'R301'	1	5	[]
'032114_R301_S6_1_4.mat'	'\R301\Juvenile\032114_R301_S6\trial_1'	'032114'	'S6'	'R301'	1	4	[]
'032114_R301_S6_0_5.mat'	'\R301\Juvenile\032114_R301_S6\trial_11'	'032114'	'S6'	'R301'	0	5	[]
'032114_R301_S6_1_5.mat'	'\R301\Juvenile\032114_R301_S6\trial_12'	'032114'	'S6'	'R301'	1	5	[]
'032114_R301_S6_1_4.mat'	'\R301\Juvenile\032114_R301_S6\trial_19'	'032114'	'S6'	'R301'	1	4	[]
'032114_R301_S6_1_6.mat'	'\R301\Juvenile\032114_R301_S6\trial_2'	'032114'	'S6'	'R301'	1	6	[]
'032114_R301_S6_0_5.mat'	'\R301\Juvenile\032114_R301_S6\trial_23'	'032114'	'S6'	'R301'	0	5	[]
'032114_R301_S6_1_5.mat'	'\R301\Juvenile\032114_R301_S6\trial_25'	'032114'	'S6'	'R301'	1	5	[]
'032114_R301_S6_0_5.mat'	'\R301\Juvenile\032114_R301_S6\trial_26'	'032114'	'S6'	'R301'	0	5	[]
'032114_R301_S6_0_5.mat'	'\R301\Juvenile\032114_R301_S6\trial_28'	'032114'	'S6'	'R301'	0	5	[]
'032114_R301_S6_0_5.mat'	'\R301\Juvenile\032114_R301_S6\trial_29'	'032114'	'S6'	'R301'	0	5	[]
'032114_R301_S6_1_4.mat'	'\R301\Juvenile\032114_R301_S6\trial_5'	'032114'	'S6'	'R301'	1	4	[]
'032414_R301_S7_1_4.mat'	'\R301\Juvenile\032414_R301_S7\trial_1'	'032414'	'S7'	'R301'	1	4	[]
'032414_R301_S7_0_7.mat'	'\R301\Juvenile\032414_R301_S7\trial_11'	'032414'	'S7'	'R301'	0	7	[]
'032414_R301_S7_0_6.mat'	'\R301\Juvenile\032414_R301_S7\trial_13'	'032414'	'S7'	'R301'	0	6	[]
'032414_R301_S7_0_6.mat'	'\R301\Juvenile\032414_R301_S7\trial_16'	'032414'	'S7'	'R301'	0	6	[]
'032414_R301_S7_0_6.mat'	'\R301\Juvenile\032414_R301_S7\trial_17'	'032414'	'S7'	'R301'	0	6	[]
'032414_R301_S7_0_4.mat'	'\R301\Juvenile\032414_R301_S7\trial_19'	'032414'	'S7'	'R301'	0	4	[]
'032414_R301_S7_0_6.mat'	'\R301\Juvenile\032414_R301_S7\trial_2'	'032414'	'S7'	'R301'	0	6	[]
'032414_R301_S7_1_5.mat'	'\R301\Juvenile\032414_R301_S7\trial_23'	'032414'	'S7'	'R301'	1	5	[]
'032414_R301_S7_1_5.mat'	'\R301\Juvenile\032414_R301_S7\trial_25'	'032414'	'S7'	'R301'	1	5	[]
'032414_R301_S7_1_5.mat'	'\R301\Juvenile\032414_R301_S7\trial_3'	'032414'	'S7'	'R301'	1	5	[]
'032414_R301_S7_1_5.mat'	'\R301\Juvenile\032414_R301_S7\trial_4'	'032414'	'S7'	'R301'	1	5	[]
'032414_R301_S7_0_5.mat'	'\R301\Juvenile\032414_R301_S7\trial_6'	'032414'	'S7'	'R301'	0	5	[]
'032414_R301_S7_1_5.mat'	'\R301\Juvenile\032414_R301_S7\trial_8'	'032414'	'S7'	'R301'	1	5	[]
'032414_R301_S7_0_3.mat'	'\R301\Juvenile\032414_R301_S7\trial_9'	'032414'	'S7'	'R301'	0	3	[]
'032514_R301_S8_1_6.mat'	'\R301\Juvenile\032514_R301_S8\trial_1'	'032514'	'S8'	'R301'	1	6	[]
'032514_R301_S8_0_5.mat'	'\R301\Juvenile\032514_R301_S8\trial_12'	'032514'	'S8'	'R301'	0	5	[]
'032514_R301_S8_0_5.mat'	'\R301\Juvenile\032514_R301_S8\trial_14'	'032514'	'S8'	'R301'	0	5	[]
'032514_R301_S8_1_8.mat'	'\R301\Juvenile\032514_R301_S8\trial_16'	'032514'	'S8'	'R301'	1	8	[]
'032514_R301_S8_1_8.mat'	'\R301\Juvenile\032514_R301_S8\trial_2'	'032514'	'S8'	'R301'	1	8	[]
'032514_R301_S8_0_7.mat'	'\R301\Juvenile\032514_R301_S8\trial_23'	'032514'	'S8'	'R301'	0	7	[]
'032514_R301_S8_0_7.mat'	'\R301\Juvenile\032514_R301_S8\trial_26'	'032514'	'S8'	'R301'	0	7	[]
'032514_R301_S8_1_7.mat'	'\R301\Juvenile\032514_R301_S8\trial_27'	'032514'	'S8'	'R301'	1	7	[]
'032514_R301_S8_1_5.mat'	'\R301\Juvenile\032514_R301_S8\trial_3'	'032514'	'S8'	'R301'	1	5	[]
'032614_R301_S9_0_6.mat'	'\R301\Juvenile\032614_R301_S9\trial_1'	'032614'	'S9'	'R301'	0	6	[]
'032614_R301_S9_0_7.mat'	'\R301\Juvenile\032614_R301_S9\trial_11'	'032614'	'S9'	'R301'	0	7	[]
'032614_R301_S9_1_7.mat'	'\R301\Juvenile\032614_R301_S9\trial_18'	'032614'	'S9'	'R301'	1	7	[]
'032614_R301_S9_0_8.mat'	'\R301\Juvenile\032614_R301_S9\trial_2'	'032614'	'S9'	'R301'	0	8	[]
'032614_R301_S9_1_4.mat'	'\R301\Juvenile\032614_R301_S9\trial_22'	'032614'	'S9'	'R301'	1	4	[]
'032614_R301_S9_1_7.mat'	'\R301\Juvenile\032614_R301_S9\trial_23'	'032614'	'S9'	'R301'	1	7	[]
'032614_R301_S9_0_7.mat'	'\R301\Juvenile\032614_R301_S9\trial_24'	'032614'	'S9'	'R301'	0	7	[]
'032614_R301_S9_1_6.mat'	'\R301\Juvenile\032614_R301_S9\trial_29'	'032614'	'S9'	'R301'	1	6	[]
'032614_R301_S9_0_8.mat'	'\R301\Juvenile\032614_R301_S9\trial_3'	'032614'	'S9'	'R301'	0	8	[]
'032614_R301_S9_0_8.mat'	'\R301\Juvenile\032614_R301_S9\trial_8'	'032614'	'S9'	'R301'	0	8	[]
'032614_R301_S9_0_7.mat'	'\R301\Juvenile\032614_R301_S9\trial_9'	'032614'	'S9'	'R301'	0	7	[]
'032714_R301_S10_1_7.mat'	'\R301\Juvenile\032714_R301_S10\trial_1'	'032714'	'S10'	'R301'	1	7	[]
'032714_R301_S10_0_4.mat'	'\R301\Juvenile\032714_R301_S10\trial_10'	'032714'	'S10'	'R301'	0	4	[]
'032714_R301_S10_0_9.mat'	'\R301\Juvenile\032714_R301_S10\trial_11'	'032714'	'S10'	'R301'	0	9	[]
'032714_R301_S10_0_9.mat'	'\R301\Juvenile\032714_R301_S10\trial_13'	'032714'	'S10'	'R301'	0	9	[]
'032714_R301_S10_0_6.mat'	'\R301\Juvenile\032714_R301_S10\trial_15'	'032714'	'S10'	'R301'	0	6	[]
'032714_R301_S10_1_9.mat'	'\R301\Juvenile\032714_R301_S10\trial_3'	'032714'	'S10'	'R301'	1	9	[]
'032714_R301_S10_1_6.mat'	'\R301\Juvenile\032714_R301_S10\trial_4'	'032714'	'S10'	'R301'	1	6	[]
'032714_R301_S10_1_8.mat'	'\R301\Juvenile\032714_R301_S10\trial_6'	'032714'	'S10'	'R301'	1	8	[]
'032714_R301_S10_1_6.mat'	'\R301\Juvenile\032714_R301_S10\trial_9'	'032714'	'S10'	'R301'	1	6	[]
'031614_R302_S1_1_4.mat'	'\R302\Juvenile\031614_R302_S1\trial_1'	'031614'	'S1'	'R302'	1	4	[]
'031614_R302_S1_0_5.mat'	'\R302\Juvenile\031614_R302_S1\trial_15'	'031614'	'S1'	'R302'	0	5	[]
'031614_R302_S1_0_7.mat'	'\R302\Juvenile\031614_R302_S1\trial_2'	'031614'	'S1'	'R302'	0	7	[]
'031614_R302_S1_0_7.mat'	'\R302\Juvenile\031614_R302_S1\trial_3'	'031614'	'S1'	'R302'	0	7	[]
'031614_R302_S1_0_5.mat'	'\R302\Juvenile\031614_R302_S1\trial_4'	'031614'	'S1'	'R302'	0	5	[]
'031614_R302_S1_0_5.mat'	'\R302\Juvenile\031614_R302_S1\trial_7'	'031614'	'S1'	'R302'	0	5	[]
'031614_R302_S1_0_5.mat'	'\R302\Juvenile\031614_R302_S1\trial_8'	'031614'	'S1'	'R302'	0	5	[]
'031714_R302_S2_1_4.mat'	'\R302\Juvenile\031714_R302_S2\trial_1'	'031714'	'S2'	'R302'	1	4	[]
'031714_R302_S2_0_5.mat'	'\R302\Juvenile\031714_R302_S2\trial_8'	'031714'	'S2'	'R302'	0	5	[]
'031714_R302_S2_1_5.mat'	'\R302\Juvenile\031714_R302_S2\trial_9'	'031714'	'S2'	'R302'	1	5	[]
'031814_R302_S3_1_4.mat'	'\R302\Juvenile\031814_R302_S3\trial_1'	'031814'	'S3'	'R302'	1	4	[]
'031814_R302_S3_0_7.mat'	'\R302\Juvenile\031814_R302_S3\trial_10'	'031814'	'S3'	'R302'	0	7	[]
'031814_R302_S3_0_7.mat'	'\R302\Juvenile\031814_R302_S3\trial_11'	'031814'	'S3'	'R302'	0	7	[]
'031814_R302_S3_0_7.mat'	'\R302\Juvenile\031814_R302_S3\trial_12'	'031814'	'S3'	'R302'	0	7	[]
'031814_R302_S3_0_7.mat'	'\R302\Juvenile\031814_R302_S3\trial_13'	'031814'	'S3'	'R302'	0	7	[]
'031814_R302_S3_0_7.mat'	'\R302\Juvenile\031814_R302_S3\trial_2'	'031814'	'S3'	'R302'	0	7	[]
'031814_R302_S3_0_5.mat'	'\R302\Juvenile\031814_R302_S3\trial_3'	'031814'	'S3'	'R302'	0	5	[]
'031814_R302_S3_0_5.mat'	'\R302\Juvenile\031814_R302_S3\trial_5'	'031814'	'S3'	'R302'	0	5	[]
'031814_R302_S3_0_5.mat'	'\R302\Juvenile\031814_R302_S3\trial_6'	'031814'	'S3'	'R302'	0	5	[]
'031814_R302_S3_0_7.mat'	'\R302\Juvenile\031814_R302_S3\trial_7'	'031814'	'S3'	'R302'	0	7	[]
'031814_R302_S3_0_7.mat'	'\R302\Juvenile\031814_R302_S3\trial_8'	'031814'	'S3'	'R302'	0	7	[]
'031814_R302_S3_0_7.mat'	'\R302\Juvenile\031814_R302_S3\trial_9'	'031814'	'S3'	'R302'	0	7	[]
'031914_R302_S4_0_4.mat'	'\R302\Juvenile\031914_R302_S4\trial_1'	'031914'	'S4'	'R302'	0	4	[]
'031914_R302_S4_1_3.mat'	'\R302\Juvenile\031914_R302_S4\trial_11'	'031914'	'S4'	'R302'	1	3	[]
'031914_R302_S4_0_6.mat'	'\R302\Juvenile\031914_R302_S4\trial_12'	'031914'	'S4'	'R302'	0	6	[]
'031914_R302_S4_0_4.mat'	'\R302\Juvenile\031914_R302_S4\trial_13'	'031914'	'S4'	'R302'	0	4	[]
'031914_R302_S4_0_4.mat'	'\R302\Juvenile\031914_R302_S4\trial_15'	'031914'	'S4'	'R302'	0	4	[]
'031914_R302_S4_0_7.mat'	'\R302\Juvenile\031914_R302_S4\trial_5'	'031914'	'S4'	'R302'	0	7	[]
'032014_R302_S5_1_4.mat'	'\R302\Juvenile\032014_R302_S5\trial_1'	'032014'	'S5'	'R302'	1	4	[]
'032014_R302_S5_1_7.mat'	'\R302\Juvenile\032014_R302_S5\trial_2'	'032014'	'S5'	'R302'	1	7	[]
'032014_R302_S5_0_7.mat'	'\R302\Juvenile\032014_R302_S5\trial_3'	'032014'	'S5'	'R302'	0	7	[]
'032114_R302_S6_1_4.mat'	'\R302\Juvenile\032114_R302_S6\trial_1'	'032114'	'S6'	'R302'	1	4	[]
'032114_R302_S6_1_6.mat'	'\R302\Juvenile\032114_R302_S6\trial_2'	'032114'	'S6'	'R302'	1	6	[]
'032114_R302_S6_1_5.mat'	'\R302\Juvenile\032114_R302_S6\trial_3'	'032114'	'S6'	'R302'	1	5	[]
'032114_R302_S6_0_5.mat'	'\R302\Juvenile\032114_R302_S6\trial_4'	'032114'	'S6'	'R302'	0	5	[]
'032114_R302_S6_1_5.mat'	'\R302\Juvenile\032114_R302_S6\trial_5'	'032114'	'S6'	'R302'	1	5	[]
'032114_R302_S6_0_6.mat'	'\R302\Juvenile\032114_R302_S6\trial_6'	'032114'	'S6'	'R302'	0	6	[]
'032114_R302_S6_1_4.mat'	'\R302\Juvenile\032114_R302_S6\trial_8'	'032114'	'S6'	'R302'	1	4	[]
'032114_R302_S6_1_4.mat'	'\R302\Juvenile\032114_R302_S6\trial_9'	'032114'	'S6'	'R302'	1	4	[]
'032414_R302_S7_1_4.mat'	'\R302\Juvenile\032414_R302_S7\trial_1'	'032414'	'S7'	'R302'	1	4	[]
'032414_R302_S7_0_5.mat'	'\R302\Juvenile\032414_R302_S7\trial_11'	'032414'	'S7'	'R302'	0	5	[]
'032414_R302_S7_1_4.mat'	'\R302\Juvenile\032414_R302_S7\trial_13'	'032414'	'S7'	'R302'	1	4	[]
'032414_R302_S7_1_4.mat'	'\R302\Juvenile\032414_R302_S7\trial_14'	'032414'	'S7'	'R302'	1	4	[]
'032414_R302_S7_1_6.mat'	'\R302\Juvenile\032414_R302_S7\trial_2'	'032414'	'S7'	'R302'	1	6	[]
'032414_R302_S7_1_5.mat'	'\R302\Juvenile\032414_R302_S7\trial_3'	'032414'	'S7'	'R302'	1	5	[]
'032414_R302_S7_1_5.mat'	'\R302\Juvenile\032414_R302_S7\trial_5'	'032414'	'S7'	'R302'	1	5	[]
'032414_R302_S7_0_6.mat'	'\R302\Juvenile\032414_R302_S7\trial_7'	'032414'	'S7'	'R302'	0	6	[]
'032414_R302_S7_0_5.mat'	'\R302\Juvenile\032414_R302_S7\trial_8'	'032414'	'S7'	'R302'	0	5	[]
'032414_R302_S7_1_5.mat'	'\R302\Juvenile\032414_R302_S7\trial_9'	'032414'	'S7'	'R302'	1	5	[]
'032514_R302_S8_1_6.mat'	'\R302\Juvenile\032514_R302_S8\trial_1'	'032514'	'S8'	'R302'	1	6	[]
'032514_R302_S8_0_7.mat'	'\R302\Juvenile\032514_R302_S8\trial_12'	'032514'	'S8'	'R302'	0	7	[]
'032514_R302_S8_1_7.mat'	'\R302\Juvenile\032514_R302_S8\trial_13'	'032514'	'S8'	'R302'	1	7	[]
'032514_R302_S8_1_8.mat'	'\R302\Juvenile\032514_R302_S8\trial_2'	'032514'	'S8'	'R302'	1	8	[]
'032514_R302_S8_1_7.mat'	'\R302\Juvenile\032514_R302_S8\trial_3'	'032514'	'S8'	'R302'	1	7	[]
'032514_R302_S8_1_8.mat'	'\R302\Juvenile\032514_R302_S8\trial_4'	'032514'	'S8'	'R302'	1	8	[]
'032514_R302_S8_0_8.mat'	'\R302\Juvenile\032514_R302_S8\trial_7'	'032514'	'S8'	'R302'	0	8	[]
'032614_R302_S9_1_6.mat'	'\R302\Juvenile\032614_R302_S9\trial_1'	'032614'	'S9'	'R302'	1	6	[]
'032614_R302_S9_1_5.mat'	'\R302\Juvenile\032614_R302_S9\trial_10'	'032614'	'S9'	'R302'	1	5	[]
'032614_R302_S9_1_8.mat'	'\R302\Juvenile\032614_R302_S9\trial_12'	'032614'	'S9'	'R302'	1	8	[]
'032614_R302_S9_0_8.mat'	'\R302\Juvenile\032614_R302_S9\trial_13'	'032614'	'S9'	'R302'	0	8	[]
'032614_R302_S9_1_8.mat'	'\R302\Juvenile\032614_R302_S9\trial_2'	'032614'	'S9'	'R302'	1	8	[]
'032614_R302_S9_1_5.mat'	'\R302\Juvenile\032614_R302_S9\trial_4'	'032614'	'S9'	'R302'	1	5	[]
'032614_R302_S9_1_7.mat'	'\R302\Juvenile\032614_R302_S9\trial_6'	'032614'	'S9'	'R302'	1	7	[]
'032614_R302_S9_0_8.mat'	'\R302\Juvenile\032614_R302_S9\trial_8'	'032614'	'S9'	'R302'	0	8	[]
'032614_R302_S9_1_5.mat'	'\R302\Juvenile\032614_R302_S9\trial_9'	'032614'	'S9'	'R302'	1	5	[]
'032714_R302_S10_1_7.mat'	'\R302\Juvenile\032714_R302_S10\trial_1'	'032714'	'S10'	'R302'	1	7	[]
'032714_R302_S10_1_8.mat'	'\R302\Juvenile\032714_R302_S10\trial_12'	'032714'	'S10'	'R302'	1	8	[]
'032714_R302_S10_1_9.mat'	'\R302\Juvenile\032714_R302_S10\trial_2'	'032714'	'S10'	'R302'	1	9	[]
'032714_R302_S10_1_6.mat'	'\R302\Juvenile\032714_R302_S10\trial_3'	'032714'	'S10'	'R302'	1	6	[]
'032714_R302_S10_1_6.mat'	'\R302\Juvenile\032714_R302_S10\trial_4'	'032714'	'S10'	'R302'	1	6	[]
'032714_R302_S10_0_9.mat'	'\R302\Juvenile\032714_R302_S10\trial_7'	'032714'	'S10'	'R302'	0	9	[]
'032714_R302_S10_1_9.mat'	'\R302\Juvenile\032714_R302_S10\trial_8'	'032714'	'S10'	'R302'	1	9	[]
'031614_R303_S1_0_4.mat'	'\R303\Juvenile\031614_R303_S1\trial_1'	'031614'	'S1'	'R303'	0	4	[]
'031614_R303_S1_0_7.mat'	'\R303\Juvenile\031614_R303_S1\trial_10'	'031614'	'S1'	'R303'	0	7	[]
'031614_R303_S1_0_7.mat'	'\R303\Juvenile\031614_R303_S1\trial_11'	'031614'	'S1'	'R303'	0	7	[]
'031614_R303_S1_0_7.mat'	'\R303\Juvenile\031614_R303_S1\trial_13'	'031614'	'S1'	'R303'	0	7	[]
'031614_R303_S1_0_7.mat'	'\R303\Juvenile\031614_R303_S1\trial_14'	'031614'	'S1'	'R303'	0	7	[]
'031614_R303_S1_0_7.mat'	'\R303\Juvenile\031614_R303_S1\trial_2'	'031614'	'S1'	'R303'	0	7	[]
'031614_R303_S1_0_7.mat'	'\R303\Juvenile\031614_R303_S1\trial_3'	'031614'	'S1'	'R303'	0	7	[]
'031614_R303_S1_0_5.mat'	'\R303\Juvenile\031614_R303_S1\trial_7'	'031614'	'S1'	'R303'	0	5	[]
'031614_R303_S1_1_5.mat'	'\R303\Juvenile\031614_R303_S1\trial_8'	'031614'	'S1'	'R303'	1	5	[]
'031614_R303_S1_0_7.mat'	'\R303\Juvenile\031614_R303_S1\trial_9'	'031614'	'S1'	'R303'	0	7	[]
'031714_R303_S2_0_4.mat'	'\R303\Juvenile\031714_R303_S2\trial_1'	'031714'	'S2'	'R303'	0	4	[]
'031714_R303_S2_0_3.mat'	'\R303\Juvenile\031714_R303_S2\trial_11'	'031714'	'S2'	'R303'	0	3	[]
'031714_R303_S2_0_7.mat'	'\R303\Juvenile\031714_R303_S2\trial_2'	'031714'	'S2'	'R303'	0	7	[]
'031714_R303_S2_0_7.mat'	'\R303\Juvenile\031714_R303_S2\trial_3'	'031714'	'S2'	'R303'	0	7	[]
'031714_R303_S2_0_7.mat'	'\R303\Juvenile\031714_R303_S2\trial_4'	'031714'	'S2'	'R303'	0	7	[]
'031714_R303_S2_0_3.mat'	'\R303\Juvenile\031714_R303_S2\trial_7'	'031714'	'S2'	'R303'	0	3	[]
'031814_R303_S3_0_4.mat'	'\R303\Juvenile\031814_R303_S3\trial_1'	'031814'	'S3'	'R303'	0	4	[]
'031814_R303_S3_0_7.mat'	'\R303\Juvenile\031814_R303_S3\trial_2'	'031814'	'S3'	'R303'	0	7	[]
'031814_R303_S3_0_7.mat'	'\R303\Juvenile\031814_R303_S3\trial_7'	'031814'	'S3'	'R303'	0	7	[]
'031814_R303_S3_0_7.mat'	'\R303\Juvenile\031814_R303_S3\trial_8'	'031814'	'S3'	'R303'	0	7	[]
'031914_R303_S4_0_4.mat'	'\R303\Juvenile\031914_R303_S4\trial_1'	'031914'	'S4'	'R303'	0	4	[]
'031914_R303_S4_1_2.mat'	'\R303\Juvenile\031914_R303_S4\trial_14'	'031914'	'S4'	'R303'	1	2	[]
'031914_R303_S4_0_5.mat'	'\R303\Juvenile\031914_R303_S4\trial_15'	'031914'	'S4'	'R303'	0	5	[]
'031914_R303_S4_0_7.mat'	'\R303\Juvenile\031914_R303_S4\trial_17'	'031914'	'S4'	'R303'	0	7	[]
'031914_R303_S4_0_7.mat'	'\R303\Juvenile\031914_R303_S4\trial_19'	'031914'	'S4'	'R303'	0	7	[]
'031914_R303_S4_0_7.mat'	'\R303\Juvenile\031914_R303_S4\trial_2'	'031914'	'S4'	'R303'	0	7	[]
'031914_R303_S4_0_7.mat'	'\R303\Juvenile\031914_R303_S4\trial_7'	'031914'	'S4'	'R303'	0	7	[]
'032014_R303_S5_0_4.mat'	'\R303\Juvenile\032014_R303_S5\trial_1'	'032014'	'S5'	'R303'	0	4	[]
'032014_R303_S5_1_5.mat'	'\R303\Juvenile\032014_R303_S5\trial_11'	'032014'	'S5'	'R303'	1	5	[]
'032014_R303_S5_0_7.mat'	'\R303\Juvenile\032014_R303_S5\trial_17'	'032014'	'S5'	'R303'	0	7	[]
'032014_R303_S5_0_7.mat'	'\R303\Juvenile\032014_R303_S5\trial_4'	'032014'	'S5'	'R303'	0	7	[]
'032014_R303_S5_1_3.mat'	'\R303\Juvenile\032014_R303_S5\trial_6'	'032014'	'S5'	'R303'	1	3	[]
'032014_R303_S5_0_6.mat'	'\R303\Juvenile\032014_R303_S5\trial_7'	'032014'	'S5'	'R303'	0	6	[]
'032014_R303_S5_1_4.mat'	'\R303\Juvenile\032014_R303_S5\trial_9'	'032014'	'S5'	'R303'	1	4	[]
'032114_R303_S6_0_4.mat'	'\R303\Juvenile\032114_R303_S6\trial_1'	'032114'	'S6'	'R303'	0	4	[]
'032114_R303_S6_0_9.mat'	'\R303\Juvenile\032114_R303_S6\trial_15'	'032114'	'S6'	'R303'	0	9	[]
'032114_R303_S6_0_7.mat'	'\R303\Juvenile\032114_R303_S6\trial_17'	'032114'	'S6'	'R303'	0	7	[]
'032114_R303_S6_1_7.mat'	'\R303\Juvenile\032114_R303_S6\trial_19'	'032114'	'S6'	'R303'	1	7	[]
'032114_R303_S6_1_3.mat'	'\R303\Juvenile\032114_R303_S6\trial_2'	'032114'	'S6'	'R303'	1	3	[]
'032114_R303_S6_0_5.mat'	'\R303\Juvenile\032114_R303_S6\trial_20'	'032114'	'S6'	'R303'	0	5	[]
'032114_R303_S6_1_4.mat'	'\R303\Juvenile\032114_R303_S6\trial_27'	'032114'	'S6'	'R303'	1	4	[]
'032114_R303_S6_0_6.mat'	'\R303\Juvenile\032114_R303_S6\trial_3'	'032114'	'S6'	'R303'	0	6	[]
'032114_R303_S6_0_6.mat'	'\R303\Juvenile\032114_R303_S6\trial_5'	'032114'	'S6'	'R303'	0	6	[]
'032114_R303_S6_0_7.mat'	'\R303\Juvenile\032114_R303_S6\trial_6'	'032114'	'S6'	'R303'	0	7	[]
'032114_R303_S6_0_7.mat'	'\R303\Juvenile\032114_R303_S6\trial_8'	'032114'	'S6'	'R303'	0	7	[]
'032414_R303_S7_0_4.mat'	'\R303\Juvenile\032414_R303_S7\trial_1'	'032414'	'S7'	'R303'	0	4	[]
'032414_R303_S7_1_4.mat'	'\R303\Juvenile\032414_R303_S7\trial_17'	'032414'	'S7'	'R303'	1	4	[]
'032414_R303_S7_1_5.mat'	'\R303\Juvenile\032414_R303_S7\trial_18'	'032414'	'S7'	'R303'	1	5	[]
'032414_R303_S7_1_3.mat'	'\R303\Juvenile\032414_R303_S7\trial_2'	'032414'	'S7'	'R303'	1	3	[]
'032414_R303_S7_0_6.mat'	'\R303\Juvenile\032414_R303_S7\trial_3'	'032414'	'S7'	'R303'	0	6	[]
'032414_R303_S7_0_5.mat'	'\R303\Juvenile\032414_R303_S7\trial_5'	'032414'	'S7'	'R303'	0	5	[]
'032414_R303_S7_1_5.mat'	'\R303\Juvenile\032414_R303_S7\trial_6'	'032414'	'S7'	'R303'	1	5	[]
'032414_R303_S7_0_6.mat'	'\R303\Juvenile\032414_R303_S7\trial_7'	'032414'	'S7'	'R303'	0	6	[]
'032414_R303_S7_0_6.mat'	'\R303\Juvenile\032414_R303_S7\trial_9'	'032414'	'S7'	'R303'	0	6	[]
'032514_R303_S8_1_6.mat'	'\R303\Juvenile\032514_R303_S8\trial_1'	'032514'	'S8'	'R303'	1	6	[]
'032514_R303_S8_0_8.mat'	'\R303\Juvenile\032514_R303_S8\trial_2'	'032514'	'S8'	'R303'	0	8	[]
'032514_R303_S8_0_7.mat'	'\R303\Juvenile\032514_R303_S8\trial_3'	'032514'	'S8'	'R303'	0	7	[]
'032614_R303_S9_1_6.mat'	'\R303\Juvenile\032614_R303_S9\trial_1'	'032614'	'S9'	'R303'	1	6	[]
'032614_R303_S9_0_8.mat'	'\R303\Juvenile\032614_R303_S9\trial_4'	'032614'	'S9'	'R303'	0	8	[]
'032714_R303_S10_0_7.mat'	'\R303\Juvenile\032714_R303_S10\trial_1'	'032714'	'S10'	'R303'	0	7	[]
'032714_R303_S10_0_6.mat'	'\R303\Juvenile\032714_R303_S10\trial_2'	'032714'	'S10'	'R303'	0	6	[]
'032714_R303_S10_0_4.mat'	'\R303\Juvenile\032714_R303_S10\trial_20'	'032714'	'S10'	'R303'	0	4	[]
'032714_R303_S10_0_6.mat'	'\R303\Juvenile\032714_R303_S10\trial_6'	'032714'	'S10'	'R303'	0	6	[]
'031614_R304_S1_0_4.mat'	'\R304\Juvenile\031614_R304_S1\trial_1'	'031614'	'S1'	'R304'	0	4	[]
'031614_R304_S1_0_7.mat'	'\R304\Juvenile\031614_R304_S1\trial_15'	'031614'	'S1'	'R304'	0	7	[]
'031614_R304_S1_0_7.mat'	'\R304\Juvenile\031614_R304_S1\trial_3'	'031614'	'S1'	'R304'	0	7	[]
'031614_R304_S1_0_7.mat'	'\R304\Juvenile\031614_R304_S1\trial_5'	'031614'	'S1'	'R304'	0	7	[]
'031614_R304_S1_0_5.mat'	'\R304\Juvenile\031614_R304_S1\trial_7'	'031614'	'S1'	'R304'	0	5	[]
'031614_R304_S1_0_5.mat'	'\R304\Juvenile\031614_R304_S1\trial_9'	'031614'	'S1'	'R304'	0	5	[]
'031714_R304_S2_0_4.mat'	'\R304\Juvenile\031714_R304_S2\trial_1'	'031714'	'S2'	'R304'	0	4	[]
'031714_R304_S2_0_5.mat'	'\R304\Juvenile\031714_R304_S2\trial_13'	'031714'	'S2'	'R304'	0	5	[]
'031714_R304_S2_0_5.mat'	'\R304\Juvenile\031714_R304_S2\trial_14'	'031714'	'S2'	'R304'	0	5	[]
'031714_R304_S2_0_7.mat'	'\R304\Juvenile\031714_R304_S2\trial_2'	'031714'	'S2'	'R304'	0	7	[]
'031714_R304_S2_0_5.mat'	'\R304\Juvenile\031714_R304_S2\trial_4'	'031714'	'S2'	'R304'	0	5	[]
'031714_R304_S2_0_5.mat'	'\R304\Juvenile\031714_R304_S2\trial_9'	'031714'	'S2'	'R304'	0	5	[]
'031814_R304_S3_1_4.mat'	'\R304\Juvenile\031814_R304_S3\trial_1'	'031814'	'S3'	'R304'	1	4	[]
'031814_R304_S3_1_3.mat'	'\R304\Juvenile\031814_R304_S3\trial_12'	'031814'	'S3'	'R304'	1	3	[]
'031814_R304_S3_0_7.mat'	'\R304\Juvenile\031814_R304_S3\trial_2'	'031814'	'S3'	'R304'	0	7	[]
'031814_R304_S3_0_7.mat'	'\R304\Juvenile\031814_R304_S3\trial_3'	'031814'	'S3'	'R304'	0	7	[]
'031814_R304_S3_1_5.mat'	'\R304\Juvenile\031814_R304_S3\trial_6'	'031814'	'S3'	'R304'	1	5	[]
'031814_R304_S3_0_5.mat'	'\R304\Juvenile\031814_R304_S3\trial_7'	'031814'	'S3'	'R304'	0	5	[]
'031814_R304_S3_0_7.mat'	'\R304\Juvenile\031814_R304_S3\trial_8'	'031814'	'S3'	'R304'	0	7	[]
'031914_R304_S4_0_4.mat'	'\R304\Juvenile\031914_R304_S4\trial_1'	'031914'	'S4'	'R304'	0	4	[]
'031914_R304_S4_1_3.mat'	'\R304\Juvenile\031914_R304_S4\trial_12'	'031914'	'S4'	'R304'	1	3	[]
'031914_R304_S4_0_6.mat'	'\R304\Juvenile\031914_R304_S4\trial_13'	'031914'	'S4'	'R304'	0	6	[]
'031914_R304_S4_0_6.mat'	'\R304\Juvenile\031914_R304_S4\trial_14'	'031914'	'S4'	'R304'	0	6	[]
'031914_R304_S4_0_4.mat'	'\R304\Juvenile\031914_R304_S4\trial_15'	'031914'	'S4'	'R304'	0	4	[]
'031914_R304_S4_0_7.mat'	'\R304\Juvenile\031914_R304_S4\trial_16'	'031914'	'S4'	'R304'	0	7	[]
'031914_R304_S4_0_7.mat'	'\R304\Juvenile\031914_R304_S4\trial_17'	'031914'	'S4'	'R304'	0	7	[]
'031914_R304_S4_0_7.mat'	'\R304\Juvenile\031914_R304_S4\trial_2'	'031914'	'S4'	'R304'	0	7	[]
'031914_R304_S4_0_9.mat'	'\R304\Juvenile\031914_R304_S4\trial_24'	'031914'	'S4'	'R304'	0	9	[]
'031914_R304_S4_0_9.mat'	'\R304\Juvenile\031914_R304_S4\trial_25'	'031914'	'S4'	'R304'	0	9	[]
'031914_R304_S4_0_9.mat'	'\R304\Juvenile\031914_R304_S4\trial_26'	'031914'	'S4'	'R304'	0	9	[]
'031914_R304_S4_0_5.mat'	'\R304\Juvenile\031914_R304_S4\trial_5'	'031914'	'S4'	'R304'	0	5	[]
'032014_R304_S5_0_4.mat'	'\R304\Juvenile\032014_R304_S5\trial_1'	'032014'	'S5'	'R304'	0	4	[]
'032014_R304_S5_0_6.mat'	'\R304\Juvenile\032014_R304_S5\trial_11'	'032014'	'S5'	'R304'	0	6	[]
'032014_R304_S5_1_5.mat'	'\R304\Juvenile\032014_R304_S5\trial_2'	'032014'	'S5'	'R304'	1	5	[]
'032014_R304_S5_1_5.mat'	'\R304\Juvenile\032014_R304_S5\trial_3'	'032014'	'S5'	'R304'	1	5	[]
'032014_R304_S5_0_7.mat'	'\R304\Juvenile\032014_R304_S5\trial_5'	'032014'	'S5'	'R304'	0	7	[]
'032114_R304_S6_1_4.mat'	'\R304\Juvenile\032114_R304_S6\trial_1'	'032114'	'S6'	'R304'	1	4	[]
'032114_R304_S6_1_5.mat'	'\R304\Juvenile\032114_R304_S6\trial_5'	'032114'	'S6'	'R304'	1	5	[]
'032114_R304_S6_0_5.mat'	'\R304\Juvenile\032114_R304_S6\trial_6'	'032114'	'S6'	'R304'	0	5	[]
'032114_R304_S6_1_4.mat'	'\R304\Juvenile\032114_R304_S6\trial_9'	'032114'	'S6'	'R304'	1	4	[]
'032414_R304_S7_1_4.mat'	'\R304\Juvenile\032414_R304_S7\trial_1'	'032414'	'S7'	'R304'	1	4	[]
'032414_R304_S7_0_6.mat'	'\R304\Juvenile\032414_R304_S7\trial_10'	'032414'	'S7'	'R304'	0	6	[]
'032414_R304_S7_1_6.mat'	'\R304\Juvenile\032414_R304_S7\trial_13'	'032414'	'S7'	'R304'	1	6	[]
'032414_R304_S7_0_5.mat'	'\R304\Juvenile\032414_R304_S7\trial_14'	'032414'	'S7'	'R304'	0	5	[]
'032414_R304_S7_0_5.mat'	'\R304\Juvenile\032414_R304_S7\trial_15'	'032414'	'S7'	'R304'	0	5	[]
'032414_R304_S7_1_5.mat'	'\R304\Juvenile\032414_R304_S7\trial_16'	'032414'	'S7'	'R304'	1	5	[]
'032414_R304_S7_0_4.mat'	'\R304\Juvenile\032414_R304_S7\trial_17'	'032414'	'S7'	'R304'	0	4	[]
'032414_R304_S7_0_4.mat'	'\R304\Juvenile\032414_R304_S7\trial_18'	'032414'	'S7'	'R304'	0	4	[]
'032414_R304_S7_1_4.mat'	'\R304\Juvenile\032414_R304_S7\trial_19'	'032414'	'S7'	'R304'	1	4	[]
'032414_R304_S7_1_6.mat'	'\R304\Juvenile\032414_R304_S7\trial_2'	'032414'	'S7'	'R304'	1	6	[]
'032414_R304_S7_0_5.mat'	'\R304\Juvenile\032414_R304_S7\trial_3'	'032414'	'S7'	'R304'	0	5	[]
'032414_R304_S7_1_4.mat'	'\R304\Juvenile\032414_R304_S7\trial_6'	'032414'	'S7'	'R304'	1	4	[]
'032414_R304_S7_0_5.mat'	'\R304\Juvenile\032414_R304_S7\trial_8'	'032414'	'S7'	'R304'	0	5	[]
'032414_R304_S7_1_4.mat'	'\R304\Juvenile\032414_R304_S7\trial_9'	'032414'	'S7'	'R304'	1	4	[]
'032514_R304_S8_1_6.mat'	'\R304\Juvenile\032514_R304_S8\trial_1'	'032514'	'S8'	'R304'	1	6	[]
'032514_R304_S8_0_8.mat'	'\R304\Juvenile\032514_R304_S8\trial_2'	'032514'	'S8'	'R304'	0	8	[]
'032514_R304_S8_1_8.mat'	'\R304\Juvenile\032514_R304_S8\trial_5'	'032514'	'S8'	'R304'	1	8	[]
'032614_R304_S9_0_6.mat'	'\R304\Juvenile\032614_R304_S9\trial_1'	'032614'	'S9'	'R304'	0	6	[]
'032614_R304_S9_1_5.mat'	'\R304\Juvenile\032614_R304_S9\trial_10'	'032614'	'S9'	'R304'	1	5	[]
'032614_R304_S9_1_5.mat'	'\R304\Juvenile\032614_R304_S9\trial_2'	'032614'	'S9'	'R304'	1	5	[]
'032614_R304_S9_1_8.mat'	'\R304\Juvenile\032614_R304_S9\trial_3'	'032614'	'S9'	'R304'	1	8	[]
'032614_R304_S9_1_7.mat'	'\R304\Juvenile\032614_R304_S9\trial_6'	'032614'	'S9'	'R304'	1	7	[]
'032614_R304_S9_1_7.mat'	'\R304\Juvenile\032614_R304_S9\trial_7'	'032614'	'S9'	'R304'	1	7	[]
'032714_R304_S10_1_7.mat'	'\R304\Juvenile\032714_R304_S10\trial_1'	'032714'	'S10'	'R304'	1	7	[]
'032714_R304_S10_1_9.mat'	'\R304\Juvenile\032714_R304_S10\trial_2'	'032714'	'S10'	'R304'	1	9	[]
'032714_R304_S10_1_6.mat'	'\R304\Juvenile\032714_R304_S10\trial_3'	'032714'	'S10'	'R304'	1	6	[]
'032714_R304_S10_0_8.mat'	'\R304\Juvenile\032714_R304_S10\trial_6'	'032714'	'S10'	'R304'	0	8	[]
'032714_R304_S10_1_8.mat'	'\R304\Juvenile\032714_R304_S10\trial_7'	'032714'	'S10'	'R304'	1	8	[]
'031614_R305_S1_0_4.mat'	'\R305\Juvenile\031614_R305_S1\trial_1'	'031614'	'S1'	'R305'	0	4	[]
'031614_R305_S1_0_5.mat'	'\R305\Juvenile\031614_R305_S1\trial_12'	'031614'	'S1'	'R305'	0	5	[]
'031614_R305_S1_0_5.mat'	'\R305\Juvenile\031614_R305_S1\trial_17'	'031614'	'S1'	'R305'	0	5	[]
'031614_R305_S1_0_4.mat'	'\R305\Juvenile\031614_R305_S1\trial_2'	'031614'	'S1'	'R305'	0	4	[]
'031614_R305_S1_0_7.mat'	'\R305\Juvenile\031614_R305_S1\trial_5'	'031614'	'S1'	'R305'	0	7	[]
'031614_R305_S1_0_7.mat'	'\R305\Juvenile\031614_R305_S1\trial_6'	'031614'	'S1'	'R305'	0	7	[]
'031714_R305_S2_0_4.mat'	'\R305\Juvenile\031714_R305_S2\trial_1'	'031714'	'S2'	'R305'	0	4	[]
'031714_R305_S2_0_2.mat'	'\R305\Juvenile\031714_R305_S2\trial_4'	'031714'	'S2'	'R305'	0	2	[]
'031714_R305_S2_0_2.mat'	'\R305\Juvenile\031714_R305_S2\trial_5'	'031714'	'S2'	'R305'	0	2	[]
'031814_R305_S3_0_4.mat'	'\R305\Juvenile\031814_R305_S3\trial_1'	'031814'	'S3'	'R305'	0	4	[]
'031814_R305_S3_0_3.mat'	'\R305\Juvenile\031814_R305_S3\trial_10'	'031814'	'S3'	'R305'	0	3	[]
'031814_R305_S3_0_3.mat'	'\R305\Juvenile\031814_R305_S3\trial_11'	'031814'	'S3'	'R305'	0	3	[]
'031814_R305_S3_1_6.mat'	'\R305\Juvenile\031814_R305_S3\trial_12'	'031814'	'S3'	'R305'	1	6	[]
'031814_R305_S3_0_6.mat'	'\R305\Juvenile\031814_R305_S3\trial_14'	'031814'	'S3'	'R305'	0	6	[]
'031814_R305_S3_1_4.mat'	'\R305\Juvenile\031814_R305_S3\trial_16'	'031814'	'S3'	'R305'	1	4	[]
'031814_R305_S3_0_5.mat'	'\R305\Juvenile\031814_R305_S3\trial_17'	'031814'	'S3'	'R305'	0	5	[]
'031814_R305_S3_1_4.mat'	'\R305\Juvenile\031814_R305_S3\trial_18'	'031814'	'S3'	'R305'	1	4	[]
'031814_R305_S3_0_7.mat'	'\R305\Juvenile\031814_R305_S3\trial_19'	'031814'	'S3'	'R305'	0	7	[]
'031814_R305_S3_1_7.mat'	'\R305\Juvenile\031814_R305_S3\trial_20'	'031814'	'S3'	'R305'	1	7	[]
'031814_R305_S3_0_4.mat'	'\R305\Juvenile\031814_R305_S3\trial_3'	'031814'	'S3'	'R305'	0	4	[]
'031814_R305_S3_0_5.mat'	'\R305\Juvenile\031814_R305_S3\trial_7'	'031814'	'S3'	'R305'	0	5	[]
'031814_R305_S3_0_7.mat'	'\R305\Juvenile\031814_R305_S3\trial_9'	'031814'	'S3'	'R305'	0	7	[]
'031914_R305_S4_0_4.mat'	'\R305\Juvenile\031914_R305_S4\trial_1'	'031914'	'S4'	'R305'	0	4	[]
'031914_R305_S4_0_7.mat'	'\R305\Juvenile\031914_R305_S4\trial_2'	'031914'	'S4'	'R305'	0	7	[]
'031914_R305_S4_1_7.mat'	'\R305\Juvenile\031914_R305_S4\trial_4'	'031914'	'S4'	'R305'	1	7	[]
'031914_R305_S4_0_7.mat'	'\R305\Juvenile\031914_R305_S4\trial_7'	'031914'	'S4'	'R305'	0	7	[]
'032014_R305_S5_1_4.mat'	'\R305\Juvenile\032014_R305_S5\trial_1'	'032014'	'S5'	'R305'	1	4	[]
'032014_R305_S5_1_5.mat'	'\R305\Juvenile\032014_R305_S5\trial_2'	'032014'	'S5'	'R305'	1	5	[]
'032014_R305_S5_1_5.mat'	'\R305\Juvenile\032014_R305_S5\trial_3'	'032014'	'S5'	'R305'	1	5	[]
'032014_R305_S5_0_7.mat'	'\R305\Juvenile\032014_R305_S5\trial_4'	'032014'	'S5'	'R305'	0	7	[]
'032014_R305_S5_1_7.mat'	'\R305\Juvenile\032014_R305_S5\trial_6'	'032014'	'S5'	'R305'	1	7	[]
'032014_R305_S5_0_6.mat'	'\R305\Juvenile\032014_R305_S5\trial_7'	'032014'	'S5'	'R305'	0	6	[]
'032014_R305_S5_0_7.mat'	'\R305\Juvenile\032014_R305_S5\trial_8'	'032014'	'S5'	'R305'	0	7	[]
'032114_R305_S6_1_4.mat'	'\R305\Juvenile\032114_R305_S6\trial_1'	'032114'	'S6'	'R305'	1	4	[]
'032114_R305_S6_1_4.mat'	'\R305\Juvenile\032114_R305_S6\trial_15'	'032114'	'S6'	'R305'	1	4	[]
'032114_R305_S6_1_4.mat'	'\R305\Juvenile\032114_R305_S6\trial_16'	'032114'	'S6'	'R305'	1	4	[]
'032114_R305_S6_0_5.mat'	'\R305\Juvenile\032114_R305_S6\trial_17'	'032114'	'S6'	'R305'	0	5	[]
'032114_R305_S6_1_5.mat'	'\R305\Juvenile\032114_R305_S6\trial_2'	'032114'	'S6'	'R305'	1	5	[]
'032114_R305_S6_1_5.mat'	'\R305\Juvenile\032114_R305_S6\trial_20'	'032114'	'S6'	'R305'	1	5	[]
'032114_R305_S6_0_5.mat'	'\R305\Juvenile\032114_R305_S6\trial_21'	'032114'	'S6'	'R305'	0	5	[]
'032114_R305_S6_1_5.mat'	'\R305\Juvenile\032114_R305_S6\trial_3'	'032114'	'S6'	'R305'	1	5	[]
'032114_R305_S6_1_6.mat'	'\R305\Juvenile\032114_R305_S6\trial_4'	'032114'	'S6'	'R305'	1	6	[]
'032114_R305_S6_1_4.mat'	'\R305\Juvenile\032114_R305_S6\trial_6'	'032114'	'S6'	'R305'	1	4	[]
'032114_R305_S6_0_6.mat'	'\R305\Juvenile\032114_R305_S6\trial_7'	'032114'	'S6'	'R305'	0	6	[]
'032114_R305_S6_0_6.mat'	'\R305\Juvenile\032114_R305_S6\trial_8'	'032114'	'S6'	'R305'	0	6	[]
'032414_R305_S7_0_4.mat'	'\R305\Juvenile\032414_R305_S7\trial_1'	'032414'	'S7'	'R305'	0	4	[]
'032414_R305_S7_1_5.mat'	'\R305\Juvenile\032414_R305_S7\trial_14'	'032414'	'S7'	'R305'	1	5	[]
'032414_R305_S7_1_3.mat'	'\R305\Juvenile\032414_R305_S7\trial_2'	'032414'	'S7'	'R305'	1	3	[]
'032414_R305_S7_1_5.mat'	'\R305\Juvenile\032414_R305_S7\trial_25'	'032414'	'S7'	'R305'	1	5	[]
'032414_R305_S7_0_4.mat'	'\R305\Juvenile\032414_R305_S7\trial_27'	'032414'	'S7'	'R305'	0	4	[]
'032414_R305_S7_0_6.mat'	'\R305\Juvenile\032414_R305_S7\trial_3'	'032414'	'S7'	'R305'	0	6	[]
'032414_R305_S7_1_5.mat'	'\R305\Juvenile\032414_R305_S7\trial_5'	'032414'	'S7'	'R305'	1	5	[]
'032414_R305_S7_0_6.mat'	'\R305\Juvenile\032414_R305_S7\trial_6'	'032414'	'S7'	'R305'	0	6	[]
'032514_R305_S8_1_6.mat'	'\R305\Juvenile\032514_R305_S8\trial_1'	'032514'	'S8'	'R305'	1	6	[]
'032514_R305_S8_1_6.mat'	'\R305\Juvenile\032514_R305_S8\trial_10'	'032514'	'S8'	'R305'	1	6	[]
'032514_R305_S8_1_8.mat'	'\R305\Juvenile\032514_R305_S8\trial_15'	'032514'	'S8'	'R305'	1	8	[]
'032514_R305_S8_1_7.mat'	'\R305\Juvenile\032514_R305_S8\trial_17'	'032514'	'S8'	'R305'	1	7	[]
'032514_R305_S8_1_8.mat'	'\R305\Juvenile\032514_R305_S8\trial_2'	'032514'	'S8'	'R305'	1	8	[]
'032514_R305_S8_1_6.mat'	'\R305\Juvenile\032514_R305_S8\trial_20'	'032514'	'S8'	'R305'	1	6	[]
'032514_R305_S8_1_5.mat'	'\R305\Juvenile\032514_R305_S8\trial_4'	'032514'	'S8'	'R305'	1	5	[]
'032514_R305_S8_1_7.mat'	'\R305\Juvenile\032514_R305_S8\trial_6'	'032514'	'S8'	'R305'	1	7	[]
'032514_R305_S8_0_7.mat'	'\R305\Juvenile\032514_R305_S8\trial_7'	'032514'	'S8'	'R305'	0	7	[]
'032514_R305_S8_1_8.mat'	'\R305\Juvenile\032514_R305_S8\trial_8'	'032514'	'S8'	'R305'	1	8	[]
'032614_R305_S9_1_9.mat'	'\R305\Juvenile\032614_R305_S9\trial_10'	'032614'	'S9'	'R305'	1	9	[]
'032614_R305_S9_0_6.mat'	'\R305\Juvenile\032614_R305_S9\trial_11'	'032614'	'S9'	'R305'	0	6	[]
'032614_R305_S9_1_5.mat'	'\R305\Juvenile\032614_R305_S9\trial_2'	'032614'	'S9'	'R305'	1	5	[]
'032614_R305_S9_1_7.mat'	'\R305\Juvenile\032614_R305_S9\trial_4'	'032614'	'S9'	'R305'	1	7	[]
'032614_R305_S9_1_8.mat'	'\R305\Juvenile\032614_R305_S9\trial_9'	'032614'	'S9'	'R305'	1	8	[]
'032714_R305_S10_1_7.mat'	'\R305\Juvenile\032714_R305_S10\trial_1'	'032714'	'S10'	'R305'	1	7	[]
'032714_R305_S10_0_9.mat'	'\R305\Juvenile\032714_R305_S10\trial_2'	'032714'	'S10'	'R305'	0	9	[]
'031614_R301_S1_0_4.mat'	'\R301\Juvenile\031614_R301_S1\trial_1'	'031614'	'S1'	'R301'	0	4	0

## Sheet: Rat-Adult-Multi whisker-Vehicle
Filename	Folder	Experiment date	Session #	Rat #	Success: 1 vs Failure: 0	Gap distance	clicked
'050514_R306_S11_1_7.mat'	'\R306\Young Adult\050514_R306_S11\trial_14'	'050514'	'S11'	'R306'	1	7	[]
'050514_R306_S11_1_8.mat'	'\R306\Young Adult\050514_R306_S11\trial_17'	'050514'	'S11'	'R306'	1	8	[]
'050514_R306_S11_0_4.mat'	'\R306\Young Adult\050514_R306_S11\trial_18'	'050514'	'S11'	'R306'	0	4	[]
'050514_R306_S11_1_4.mat'	'\R306\Young Adult\050514_R306_S11\trial_19'	'050514'	'S11'	'R306'	1	4	[]
'050514_R306_S11_1_4.mat'	'\R306\Young Adult\050514_R306_S11\trial_2'	'050514'	'S11'	'R306'	1	4	[]
'050514_R306_S11_0_4.mat'	'\R306\Young Adult\050514_R306_S11\trial_20'	'050514'	'S11'	'R306'	0	4	[]
'050514_R306_S11_0_4.mat'	'\R306\Young Adult\050514_R306_S11\trial_7'	'050514'	'S11'	'R306'	0	4	[]
'050514_R306_S11_1_7.mat'	'\R306\Young Adult\050514_R306_S11\trial_8'	'050514'	'S11'	'R306'	1	7	[]
'050514_R306_S11_1_7.mat'	'\R306\Young Adult\050514_R306_S11\trial_9'	'050514'	'S11'	'R306'	1	7	[]
'050614_R306_S12_1_10.mat'	'\R306\Young Adult\050614_R306_S12\trial_10'	'050614'	'S12'	'R306'	1	10	[]
'050614_R306_S12_0_9.mat'	'\R306\Young Adult\050614_R306_S12\trial_11'	'050614'	'S12'	'R306'	0	9	[]
'050614_R306_S12_0_9.mat'	'\R306\Young Adult\050614_R306_S12\trial_12'	'050614'	'S12'	'R306'	0	9	[]
'050614_R306_S12_1_9.mat'	'\R306\Young Adult\050614_R306_S12\trial_16'	'050614'	'S12'	'R306'	1	9	[]
'050614_R306_S12_0_9.mat'	'\R306\Young Adult\050614_R306_S12\trial_21'	'050614'	'S12'	'R306'	0	9	[]
'050614_R306_S12_1_10.mat'	'\R306\Young Adult\050614_R306_S12\trial_3'	'050614'	'S12'	'R306'	1	10	[]
'050614_R306_S12_0_10.mat'	'\R306\Young Adult\050614_R306_S12\trial_4'	'050614'	'S12'	'R306'	0	10	[]
'050614_R306_S12_0_10.mat'	'\R306\Young Adult\050614_R306_S12\trial_5'	'050614'	'S12'	'R306'	0	10	[]
'050614_R306_S12_1_10.mat'	'\R306\Young Adult\050614_R306_S12\trial_6'	'050614'	'S12'	'R306'	1	10	[]
'050614_R306_S12_0_9.mat'	'\R306\Young Adult\050614_R306_S12\trial_7'	'050614'	'S12'	'R306'	0	9	[]
'050614_R306_S12_1_9.mat'	'\R306\Young Adult\050614_R306_S12\trial_8'	'050614'	'S12'	'R306'	1	9	[]
'050614_R306_S12_0_10.mat'	'\R306\Young Adult\050614_R306_S12\trial_9'	'050614'	'S12'	'R306'	0	10	[]
'050714_R306_S13_1_9.mat'	'\R306\Young Adult\050714_R306_S13\trial_12'	'050714'	'S13'	'R306'	1	9	[]
'050714_R306_S13_0_10.mat'	'\R306\Young Adult\050714_R306_S13\trial_15'	'050714'	'S13'	'R306'	0	10	[]
'050714_R306_S13_1_10.mat'	'\R306\Young Adult\050714_R306_S13\trial_2'	'050714'	'S13'	'R306'	1	10	[]
'050714_R306_S13_0_11.mat'	'\R306\Young Adult\050714_R306_S13\trial_3'	'050714'	'S13'	'R306'	0	11	[]
'050714_R306_S13_1_11.mat'	'\R306\Young Adult\050714_R306_S13\trial_4'	'050714'	'S13'	'R306'	1	11	[]
'050714_R306_S13_1_9.mat'	'\R306\Young Adult\050714_R306_S13\trial_6'	'050714'	'S13'	'R306'	1	9	[]
'050714_R306_S13_1_10.mat'	'\R306\Young Adult\050714_R306_S13\trial_8'	'050714'	'S13'	'R306'	1	10	[]
'050814_R306_S14_0_10.mat'	'\R306\Young Adult\050814_R306_S14\trial_1'	'050814'	'S14'	'R306'	0	10	[]
'050814_R306_S14_0_10.mat'	'\R306\Young Adult\050814_R306_S14\trial_15'	'050814'	'S14'	'R306'	0	10	[]
'050914_R306_S15_0_12.mat'	'\R306\Young Adult\050914_R306_S15\trial_17'	'050914'	'S15'	'R306'	0	12	[]
'050914_R306_S15_1_10.mat'	'\R306\Young Adult\050914_R306_S15\trial_2'	'050914'	'S15'	'R306'	1	10	[]
'050914_R306_S15_0_12.mat'	'\R306\Young Adult\050914_R306_S15\trial_9'	'050914'	'S15'	'R306'	0	12	[]
'051214_R306_S16_1_12.mat'	'\R306\Young Adult\051214_R306_S16\trial_10'	'051214'	'S16'	'R306'	1	12	[]
'051214_R306_S16_1_11.mat'	'\R306\Young Adult\051214_R306_S16\trial_3'	'051214'	'S16'	'R306'	1	11	[]
'051214_R306_S16_1_13.mat'	'\R306\Young Adult\051214_R306_S16\trial_5'	'051214'	'S16'	'R306'	1	13	[]
'051214_R306_S16_0_12.mat'	'\R306\Young Adult\051214_R306_S16\trial_6'	'051214'	'S16'	'R306'	0	12	[]
'051314_R306_S17_1_11.mat'	'\R306\Young Adult\051314_R306_S17\trial_1'	'051314'	'S17'	'R306'	1	11	[]
'051314_R306_S17_1_12.mat'	'\R306\Young Adult\051314_R306_S17\trial_12'	'051314'	'S17'	'R306'	1	12	[]
'051314_R306_S17_1_12.mat'	'\R306\Young Adult\051314_R306_S17\trial_13'	'051314'	'S17'	'R306'	1	12	[]
'051314_R306_S17_1_12.mat'	'\R306\Young Adult\051314_R306_S17\trial_3'	'051314'	'S17'	'R306'	1	12	[]
'051314_R306_S17_1_12.mat'	'\R306\Young Adult\051314_R306_S17\trial_4'	'051314'	'S17'	'R306'	1	12	[]
'051314_R306_S17_1_13.mat'	'\R306\Young Adult\051314_R306_S17\trial_5'	'051314'	'S17'	'R306'	1	13	[]
'051314_R306_S17_1_14.mat'	'\R306\Young Adult\051314_R306_S17\trial_9'	'051314'	'S17'	'R306'	1	14	[]
'051414_R306_S18_1_11.mat'	'\R306\Young Adult\051414_R306_S18\trial_1'	'051414'	'S18'	'R306'	1	11	[]
'051414_R306_S18_1_12.mat'	'\R306\Young Adult\051414_R306_S18\trial_2'	'051414'	'S18'	'R306'	1	12	[]
'051414_R306_S18_1_12.mat'	'\R306\Young Adult\051414_R306_S18\trial_6'	'051414'	'S18'	'R306'	1	12	[]
'051414_R306_S18_1_12.mat'	'\R306\Young Adult\051414_R306_S18\trial_9'	'051414'	'S18'	'R306'	1	12	[]
'051514_R306_S19_1_13.mat'	'\R306\Young Adult\051514_R306_S19\trial_11'	'051514'	'S19'	'R306'	1	13	[]
'051514_R306_S19_0_11.mat'	'\R306\Young Adult\051514_R306_S19\trial_2'	'051514'	'S19'	'R306'	0	11	[]
'051514_R306_S19_1_12.mat'	'\R306\Young Adult\051514_R306_S19\trial_3'	'051514'	'S19'	'R306'	1	12	[]
'051514_R306_S19_0_12.mat'	'\R306\Young Adult\051514_R306_S19\trial_4'	'051514'	'S19'	'R306'	0	12	[]
'051514_R306_S19_0_13.mat'	'\R306\Young Adult\051514_R306_S19\trial_5'	'051514'	'S19'	'R306'	0	13	[]
'051514_R306_S19_1_13.mat'	'\R306\Young Adult\051514_R306_S19\trial_9'	'051514'	'S19'	'R306'	1	13	[]
'051614_R306_S20_1_11.mat'	'\R306\Young Adult\051614_R306_S20\trial_1'	'051614'	'S20'	'R306'	1	11	[]
'051614_R306_S20_1_12.mat'	'\R306\Young Adult\051614_R306_S20\trial_4'	'051614'	'S20'	'R306'	1	12	[]
'051614_R306_S20_1_12.mat'	'\R306\Young Adult\051614_R306_S20\trial_6'	'051614'	'S20'	'R306'	1	12	[]
'050514_R307_S11_1_5.mat'	'\R307\Young Adult\050514_R307_S11\trial_1'	'050514'	'S11'	'R307'	1	5	[]
'050514_R307_S11_0_7.mat'	'\R307\Young Adult\050514_R307_S11\trial_14'	'050514'	'S11'	'R307'	0	7	[]
'050514_R307_S11_1_7.mat'	'\R307\Young Adult\050514_R307_S11\trial_17'	'050514'	'S11'	'R307'	1	7	[]
'050514_R307_S11_0_6.mat'	'\R307\Young Adult\050514_R307_S11\trial_19'	'050514'	'S11'	'R307'	0	6	[]
'050514_R307_S11_1_7.mat'	'\R307\Young Adult\050514_R307_S11\trial_2'	'050514'	'S11'	'R307'	1	7	[]
'050514_R307_S11_0_6.mat'	'\R307\Young Adult\050514_R307_S11\trial_20'	'050514'	'S11'	'R307'	0	6	[]
'050514_R307_S11_0_6.mat'	'\R307\Young Adult\050514_R307_S11\trial_24'	'050514'	'S11'	'R307'	0	6	[]
'050514_R307_S11_0_4.mat'	'\R307\Young Adult\050514_R307_S11\trial_4'	'050514'	'S11'	'R307'	0	4	[]
'050514_R307_S11_1_7.mat'	'\R307\Young Adult\050514_R307_S11\trial_5'	'050514'	'S11'	'R307'	1	7	[]
'050514_R307_S11_1_6.mat'	'\R307\Young Adult\050514_R307_S11\trial_8'	'050514'	'S11'	'R307'	1	6	[]
'050614_R307_S12_0_9.mat'	'\R307\Young Adult\050614_R307_S12\trial_1'	'050614'	'S12'	'R307'	0	9	[]
'050614_R307_S12_1_9.mat'	'\R307\Young Adult\050614_R307_S12\trial_10'	'050614'	'S12'	'R307'	1	9	[]
'050614_R307_S12_1_10.mat'	'\R307\Young Adult\050614_R307_S12\trial_13'	'050614'	'S12'	'R307'	1	10	[]
'050614_R307_S12_0_9.mat'	'\R307\Young Adult\050614_R307_S12\trial_16'	'050614'	'S12'	'R307'	0	9	[]
'050614_R307_S12_0_9.mat'	'\R307\Young Adult\050614_R307_S12\trial_17'	'050614'	'S12'	'R307'	0	9	[]
'050614_R307_S12_1_8.mat'	'\R307\Young Adult\050614_R307_S12\trial_19'	'050614'	'S12'	'R307'	1	8	[]
'050614_R307_S12_1_9.mat'	'\R307\Young Adult\050614_R307_S12\trial_2'	'050614'	'S12'	'R307'	1	9	[]
'050614_R307_S12_0_9.mat'	'\R307\Young Adult\050614_R307_S12\trial_4'	'050614'	'S12'	'R307'	0	9	[]
'050614_R307_S12_1_9.mat'	'\R307\Young Adult\050614_R307_S12\trial_5'	'050614'	'S12'	'R307'	1	9	[]
'050614_R307_S12_0_9.mat'	'\R307\Young Adult\050614_R307_S12\trial_9'	'050614'	'S12'	'R307'	0	9	[]
'050714_R307_S13_1_9.mat'	'\R307\Young Adult\050714_R307_S13\trial_1'	'050714'	'S13'	'R307'	1	9	[]
'050714_R307_S13_0_8.mat'	'\R307\Young Adult\050714_R307_S13\trial_15'	'050714'	'S13'	'R307'	0	8	[]
'050714_R307_S13_0_11.mat'	'\R307\Young Adult\050714_R307_S13\trial_16'	'050714'	'S13'	'R307'	0	11	[]
'050714_R307_S13_0_11.mat'	'\R307\Young Adult\050714_R307_S13\trial_2'	'050714'	'S13'	'R307'	0	11	[]
'050714_R307_S13_1_10.mat'	'\R307\Young Adult\050714_R307_S13\trial_23'	'050714'	'S13'	'R307'	1	10	[]
'050714_R307_S13_1_11.mat'	'\R307\Young Adult\050714_R307_S13\trial_4'	'050714'	'S13'	'R307'	1	11	[]
'050714_R307_S13_1_8.mat'	'\R307\Young Adult\050714_R307_S13\trial_5'	'050714'	'S13'	'R307'	1	8	[]
'050714_R307_S13_1_10.mat'	'\R307\Young Adult\050714_R307_S13\trial_6'	'050714'	'S13'	'R307'	1	10	[]
'050714_R307_S13_0_8.mat'	'\R307\Young Adult\050714_R307_S13\trial_7'	'050714'	'S13'	'R307'	0	8	[]
'050714_R307_S13_1_11.mat'	'\R307\Young Adult\050714_R307_S13\trial_8'	'050714'	'S13'	'R307'	1	11	[]
'050814_R307_S14_1_9.mat'	'\R307\Young Adult\050814_R307_S14\trial_1'	'050814'	'S14'	'R307'	1	9	[]
'050814_R307_S14_1_11.mat'	'\R307\Young Adult\050814_R307_S14\trial_2'	'050814'	'S14'	'R307'	1	11	[]
'050814_R307_S14_1_6.mat'	'\R307\Young Adult\050814_R307_S14\trial_4'	'050814'	'S14'	'R307'	1	6	[]
'050814_R307_S14_1_11.mat'	'\R307\Young Adult\050814_R307_S14\trial_6'	'050814'	'S14'	'R307'	1	11	[]
'050914_R307_S15_0_10.mat'	'\R307\Young Adult\050914_R307_S15\trial_1'	'050914'	'S15'	'R307'	0	10	[]
'050914_R307_S15_1_11.mat'	'\R307\Young Adult\050914_R307_S15\trial_10'	'050914'	'S15'	'R307'	1	11	[]
'050914_R307_S15_1_12.mat'	'\R307\Young Adult\050914_R307_S15\trial_12'	'050914'	'S15'	'R307'	1	12	[]
'050914_R307_S15_0_10.mat'	'\R307\Young Adult\050914_R307_S15\trial_3'	'050914'	'S15'	'R307'	0	10	[]
'051214_R307_S16_0_10.mat'	'\R307\Young Adult\051214_R307_S16\trial_1'	'051214'	'S16'	'R307'	0	10	[]
'051214_R307_S16_1_10.mat'	'\R307\Young Adult\051214_R307_S16\trial_2'	'051214'	'S16'	'R307'	1	10	[]
'051214_R307_S16_1_12.mat'	'\R307\Young Adult\051214_R307_S16\trial_3'	'051214'	'S16'	'R307'	1	12	[]
'051214_R307_S16_1_11.mat'	'\R307\Young Adult\051214_R307_S16\trial_5'	'051214'	'S16'	'R307'	1	11	[]
'051214_R307_S16_1_10.mat'	'\R307\Young Adult\051214_R307_S16\trial_6'	'051214'	'S16'	'R307'	1	10	[]
'051314_R307_S17_1_11.mat'	'\R307\Young Adult\051314_R307_S17\trial_1'	'051314'	'S17'	'R307'	1	11	[]
'051314_R307_S17_1_13.mat'	'\R307\Young Adult\051314_R307_S17\trial_15'	'051314'	'S17'	'R307'	1	13	[]
'051314_R307_S17_1_12.mat'	'\R307\Young Adult\051314_R307_S17\trial_2'	'051314'	'S17'	'R307'	1	12	[]
'051314_R307_S17_1_12.mat'	'\R307\Young Adult\051314_R307_S17\trial_4'	'051314'	'S17'	'R307'	1	12	[]
'051314_R307_S17_1_13.mat'	'\R307\Young Adult\051314_R307_S17\trial_5'	'051314'	'S17'	'R307'	1	13	[]
'051414_R307_S18_1_11.mat'	'\R307\Young Adult\051414_R307_S18\trial_1'	'051414'	'S18'	'R307'	1	11	[]
'051414_R307_S18_0_12.mat'	'\R307\Young Adult\051414_R307_S18\trial_4'	'051414'	'S18'	'R307'	0	12	[]
'051414_R307_S18_1_12.mat'	'\R307\Young Adult\051414_R307_S18\trial_5'	'051414'	'S18'	'R307'	1	12	[]
'051414_R307_S18_1_12.mat'	'\R307\Young Adult\051414_R307_S18\trial_6'	'051414'	'S18'	'R307'	1	12	[]
'051414_R307_S18_1_13.mat'	'\R307\Young Adult\051414_R307_S18\trial_8'	'051414'	'S18'	'R307'	1	13	[]
'051514_R307_S19_1_11.mat'	'\R307\Young Adult\051514_R307_S19\trial_1'	'051514'	'S19'	'R307'	1	11	[]
'051514_R307_S19_1_14.mat'	'\R307\Young Adult\051514_R307_S19\trial_5'	'051514'	'S19'	'R307'	1	14	[]
'051614_R307_S20_1_11.mat'	'\R307\Young Adult\051614_R307_S20\trial_1'	'051614'	'S20'	'R307'	1	11	[]
'051614_R307_S20_1_12.mat'	'\R307\Young Adult\051614_R307_S20\trial_10'	'051614'	'S20'	'R307'	1	12	[]
'051614_R307_S20_1_14.mat'	'\R307\Young Adult\051614_R307_S20\trial_11'	'051614'	'S20'	'R307'	1	14	[]
'051614_R307_S20_1_12.mat'	'\R307\Young Adult\051614_R307_S20\trial_3'	'051614'	'S20'	'R307'	1	12	[]
'050514_R308_S11_1_5.mat'	'\R308\Young Adult\050514_R308_S11\trial_1'	'050514'	'S11'	'R308'	1	5	[]
'050514_R308_S11_0_7.mat'	'\R308\Young Adult\050514_R308_S11\trial_11'	'050514'	'S11'	'R308'	0	7	[]
'050514_R308_S11_1_7.mat'	'\R308\Young Adult\050514_R308_S11\trial_12'	'050514'	'S11'	'R308'	1	7	[]
'050514_R308_S11_0_7.mat'	'\R308\Young Adult\050514_R308_S11\trial_14'	'050514'	'S11'	'R308'	0	7	[]
'050514_R308_S11_1_7.mat'	'\R308\Young Adult\050514_R308_S11\trial_15'	'050514'	'S11'	'R308'	1	7	[]
'050514_R308_S11_1_4.mat'	'\R308\Young Adult\050514_R308_S11\trial_17'	'050514'	'S11'	'R308'	1	4	[]
'050514_R308_S11_1_6.mat'	'\R308\Young Adult\050514_R308_S11\trial_18'	'050514'	'S11'	'R308'	1	6	[]
'050514_R308_S11_0_7.mat'	'\R308\Young Adult\050514_R308_S11\trial_2'	'050514'	'S11'	'R308'	0	7	[]
'050514_R308_S11_1_6.mat'	'\R308\Young Adult\050514_R308_S11\trial_22'	'050514'	'S11'	'R308'	1	6	[]
'050514_R308_S11_1_6.mat'	'\R308\Young Adult\050514_R308_S11\trial_26'	'050514'	'S11'	'R308'	1	6	[]
'050514_R308_S11_1_7.mat'	'\R308\Young Adult\050514_R308_S11\trial_3'	'050514'	'S11'	'R308'	1	7	[]
'050514_R308_S11_1_6.mat'	'\R308\Young Adult\050514_R308_S11\trial_4'	'050514'	'S11'	'R308'	1	6	[]
'050514_R308_S11_1_6.mat'	'\R308\Young Adult\050514_R308_S11\trial_6'	'050514'	'S11'	'R308'	1	6	[]
'050514_R308_S11_0_4.mat'	'\R308\Young Adult\050514_R308_S11\trial_8'	'050514'	'S11'	'R308'	0	4	[]
'050614_R308_S12_1_9.mat'	'\R308\Young Adult\050614_R308_S12\trial_1'	'050614'	'S12'	'R308'	1	9	[]
'050614_R308_S12_1_10.mat'	'\R308\Young Adult\050614_R308_S12\trial_2'	'050614'	'S12'	'R308'	1	10	[]
'050614_R308_S12_1_8.mat'	'\R308\Young Adult\050614_R308_S12\trial_4'	'050614'	'S12'	'R308'	1	8	[]
'050614_R308_S12_0_9.mat'	'\R308\Young Adult\050614_R308_S12\trial_6'	'050614'	'S12'	'R308'	0	9	[]
'050614_R308_S12_1_9.mat'	'\R308\Young Adult\050614_R308_S12\trial_7'	'050614'	'S12'	'R308'	1	9	[]
'050614_R308_S12_0_8.mat'	'\R308\Young Adult\050614_R308_S12\trial_9'	'050614'	'S12'	'R308'	0	8	[]
'050714_R308_S13_1_8.mat'	'\R308\Young Adult\050714_R308_S13\trial_1'	'050714'	'S13'	'R308'	1	8	[]
'050714_R308_S13_0_6.mat'	'\R308\Young Adult\050714_R308_S13\trial_12'	'050714'	'S13'	'R308'	0	6	[]
'050714_R308_S13_1_10.mat'	'\R308\Young Adult\050714_R308_S13\trial_3'	'050714'	'S13'	'R308'	1	10	[]
'050814_R308_S14_1_9.mat'	'\R308\Young Adult\050814_R308_S14\trial_1'	'050814'	'S14'	'R308'	1	9	[]
'050814_R308_S14_1_8.mat'	'\R308\Young Adult\050814_R308_S14\trial_11'	'050814'	'S14'	'R308'	1	8	[]
'050814_R308_S14_1_8.mat'	'\R308\Young Adult\050814_R308_S14\trial_15'	'050814'	'S14'	'R308'	1	8	[]
'050814_R308_S14_0_9.mat'	'\R308\Young Adult\050814_R308_S14\trial_16'	'050814'	'S14'	'R308'	0	9	[]
'050814_R308_S14_1_11.mat'	'\R308\Young Adult\050814_R308_S14\trial_4'	'050814'	'S14'	'R308'	1	11	[]
'050814_R308_S14_1_6.mat'	'\R308\Young Adult\050814_R308_S14\trial_7'	'050814'	'S14'	'R308'	1	6	[]
'050914_R308_S15_1_10.mat'	'\R308\Young Adult\050914_R308_S15\trial_1'	'050914'	'S15'	'R308'	1	10	[]
'050914_R308_S15_0_12.mat'	'\R308\Young Adult\050914_R308_S15\trial_2'	'050914'	'S15'	'R308'	0	12	[]
'050914_R308_S15_0_11.mat'	'\R308\Young Adult\050914_R308_S15\trial_5'	'050914'	'S15'	'R308'	0	11	[]
'050914_R308_S15_0_12.mat'	'\R308\Young Adult\050914_R308_S15\trial_6'	'050914'	'S15'	'R308'	0	12	[]
'050914_R308_S15_1_11.mat'	'\R308\Young Adult\050914_R308_S15\trial_9'	'050914'	'S15'	'R308'	1	11	[]
'051214_R308_S16_0_10.mat'	'\R308\Young Adult\051214_R308_S16\trial_1'	'051214'	'S16'	'R308'	0	10	[]
'051214_R308_S16_0_9.mat'	'\R308\Young Adult\051214_R308_S16\trial_12'	'051214'	'S16'	'R308'	0	9	[]
'051214_R308_S16_1_9.mat'	'\R308\Young Adult\051214_R308_S16\trial_4'	'051214'	'S16'	'R308'	1	9	[]
'051214_R308_S16_0_11.mat'	'\R308\Young Adult\051214_R308_S16\trial_7'	'051214'	'S16'	'R308'	0	11	[]
'051314_R308_S17_1_11.mat'	'\R308\Young Adult\051314_R308_S17\trial_1'	'051314'	'S17'	'R308'	1	11	[]
'051314_R308_S17_0_12.mat'	'\R308\Young Adult\051314_R308_S17\trial_16'	'051314'	'S17'	'R308'	0	12	[]
'051314_R308_S17_1_11.mat'	'\R308\Young Adult\051314_R308_S17\trial_2'	'051314'	'S17'	'R308'	1	11	[]
'051414_R308_S18_0_11.mat'	'\R308\Young Adult\051414_R308_S18\trial_1'	'051414'	'S18'	'R308'	0	11	[]
'051414_R308_S18_0_13.mat'	'\R308\Young Adult\051414_R308_S18\trial_2'	'051414'	'S18'	'R308'	0	13	[]
'051514_R308_S19_0_11.mat'	'\R308\Young Adult\051514_R308_S19\trial_1'	'051514'	'S19'	'R308'	0	11	[]
'051514_R308_S19_0_13.mat'	'\R308\Young Adult\051514_R308_S19\trial_2'	'051514'	'S19'	'R308'	0	13	[]
'051514_R308_S19_0_13.mat'	'\R308\Young Adult\051514_R308_S19\trial_3'	'051514'	'S19'	'R308'	0	13	[]
'051614_R308_S20_1_11.mat'	'\R308\Young Adult\051614_R308_S20\trial_1'	'051614'	'S20'	'R308'	1	11	[]
'051614_R308_S20_1_12.mat'	'\R308\Young Adult\051614_R308_S20\trial_2'	'051614'	'S20'	'R308'	1	12	[]
'051614_R308_S20_1_12.mat'	'\R308\Young Adult\051614_R308_S20\trial_5'	'051614'	'S20'	'R308'	1	12	[]
'050514_R309_S11_1_5.mat'	'\R309\Young Adult\050514_R309_S11\trial_1'	'050514'	'S11'	'R309'	1	5	[]
'050514_R309_S11_0_7.mat'	'\R309\Young Adult\050514_R309_S11\trial_2'	'050514'	'S11'	'R309'	0	7	[]
'050514_R309_S11_0_7.mat'	'\R309\Young Adult\050514_R309_S11\trial_3'	'050514'	'S11'	'R309'	0	7	[]
'050514_R309_S11_0_6.mat'	'\R309\Young Adult\050514_R309_S11\trial_4'	'050514'	'S11'	'R309'	0	6	[]
'050514_R309_S11_1_7.mat'	'\R309\Young Adult\050514_R309_S11\trial_5'	'050514'	'S11'	'R309'	1	7	[]
'050514_R309_S11_0_6.mat'	'\R309\Young Adult\050514_R309_S11\trial_7'	'050514'	'S11'	'R309'	0	6	[]
'050514_R309_S11_0_5.mat'	'\R309\Young Adult\050514_R309_S11\trial_9'	'050514'	'S11'	'R309'	0	5	[]
'050614_R309_S12_1_8.mat'	'\R309\Young Adult\050614_R309_S12\trial_1'	'050614'	'S12'	'R309'	1	8	[]
'050614_R309_S12_1_9.mat'	'\R309\Young Adult\050614_R309_S12\trial_3'	'050614'	'S12'	'R309'	1	9	[]
'050714_R309_S13_0_9.mat'	'\R309\Young Adult\050714_R309_S13\trial_1'	'050714'	'S13'	'R309'	0	9	[]
'050714_R309_S13_1_11.mat'	'\R309\Young Adult\050714_R309_S13\trial_11'	'050714'	'S13'	'R309'	1	11	[]
'050714_R309_S13_1_8.mat'	'\R309\Young Adult\050714_R309_S13\trial_13'	'050714'	'S13'	'R309'	1	8	[]
'050714_R309_S13_0_8.mat'	'\R309\Young Adult\050714_R309_S13\trial_14'	'050714'	'S13'	'R309'	0	8	[]
'050714_R309_S13_1_8.mat'	'\R309\Young Adult\050714_R309_S13\trial_4'	'050714'	'S13'	'R309'	1	8	[]
'050714_R309_S13_0_10.mat'	'\R309\Young Adult\050714_R309_S13\trial_8'	'050714'	'S13'	'R309'	0	10	[]
'050814_R309_S14_1_8.mat'	'\R309\Young Adult\050814_R309_S14\trial_10'	'050814'	'S14'	'R309'	1	8	[]
'050814_R309_S14_1_10.mat'	'\R309\Young Adult\050814_R309_S14\trial_12'	'050814'	'S14'	'R309'	1	10	[]
'050814_R309_S14_0_11.mat'	'\R309\Young Adult\050814_R309_S14\trial_13'	'050814'	'S14'	'R309'	0	11	[]
'050814_R309_S14_0_9.mat'	'\R309\Young Adult\050814_R309_S14\trial_15'	'050814'	'S14'	'R309'	0	9	[]
'050814_R309_S14_0_11.mat'	'\R309\Young Adult\050814_R309_S14\trial_2'	'050814'	'S14'	'R309'	0	11	[]
'050814_R309_S14_0_10.mat'	'\R309\Young Adult\050814_R309_S14\trial_3'	'050814'	'S14'	'R309'	0	10	[]
'050814_R309_S14_0_10.mat'	'\R309\Young Adult\050814_R309_S14\trial_5'	'050814'	'S14'	'R309'	0	10	[]
'050914_R309_S15_1_10.mat'	'\R309\Young Adult\050914_R309_S15\trial_1'	'050914'	'S15'	'R309'	1	10	[]
'050914_R309_S15_0_12.mat'	'\R309\Young Adult\050914_R309_S15\trial_2'	'050914'	'S15'	'R309'	0	12	[]
'051214_R309_S16_1_10.mat'	'\R309\Young Adult\051214_R309_S16\trial_2'	'051214'	'S16'	'R309'	1	10	[]
'051214_R309_S16_1_11.mat'	'\R309\Young Adult\051214_R309_S16\trial_3'	'051214'	'S16'	'R309'	1	11	[]
'051314_R309_S17_1_11.mat'	'\R309\Young Adult\051314_R309_S17\trial_1'	'051314'	'S17'	'R309'	1	11	[]
'051314_R309_S17_0_11.mat'	'\R309\Young Adult\051314_R309_S17\trial_3'	'051314'	'S17'	'R309'	0	11	[]
'051314_R309_S17_1_12.mat'	'\R309\Young Adult\051314_R309_S17\trial_4'	'051314'	'S17'	'R309'	1	12	[]
'051414_R309_S18_0_11.mat'	'\R309\Young Adult\051414_R309_S18\trial_1'	'051414'	'S18'	'R309'	0	11	[]
'051414_R309_S18_0_11.mat'	'\R309\Young Adult\051414_R309_S18\trial_2'	'051414'	'S18'	'R309'	0	11	[]
'051414_R309_S18_1_12.mat'	'\R309\Young Adult\051414_R309_S18\trial_3'	'051414'	'S18'	'R309'	1	12	[]
'051414_R309_S18_0_12.mat'	'\R309\Young Adult\051414_R309_S18\trial_8'	'051414'	'S18'	'R309'	0	12	[]
'051514_R309_S19_1_11.mat'	'\R309\Young Adult\051514_R309_S19\trial_1'	'051514'	'S19'	'R309'	1	11	[]
'051514_R309_S19_1_12.mat'	'\R309\Young Adult\051514_R309_S19\trial_6'	'051514'	'S19'	'R309'	1	12	[]
'051614_R309_S20_1_11.mat'	'\R309\Young Adult\051614_R309_S20\trial_2'	'051614'	'S20'	'R309'	1	11	[]
'051614_R309_S20_1_12.mat'	'\R309\Young Adult\051614_R309_S20\trial_6'	'051614'	'S20'	'R309'	1	12	[]
'050514_R310_S11_1_5.mat'	'\R310\Young Adult\050514_R310_S11\trial_1'	'050514'	'S11'	'R310'	1	5	[]
'050514_R310_S11_1_4.mat'	'\R310\Young Adult\050514_R310_S11\trial_10'	'050514'	'S11'	'R310'	1	4	[]
'050514_R310_S11_1_4.mat'	'\R310\Young Adult\050514_R310_S11\trial_11'	'050514'	'S11'	'R310'	1	4	[]
'050514_R310_S11_1_4.mat'	'\R310\Young Adult\050514_R310_S11\trial_12'	'050514'	'S11'	'R310'	1	4	[]
'050514_R310_S11_1_7.mat'	'\R310\Young Adult\050514_R310_S11\trial_16'	'050514'	'S11'	'R310'	1	7	[]
'050514_R310_S11_0_7.mat'	'\R310\Young Adult\050514_R310_S11\trial_18'	'050514'	'S11'	'R310'	0	7	[]
'050514_R310_S11_0_7.mat'	'\R310\Young Adult\050514_R310_S11\trial_2'	'050514'	'S11'	'R310'	0	7	[]
'050514_R310_S11_0_6.mat'	'\R310\Young Adult\050514_R310_S11\trial_3'	'050514'	'S11'	'R310'	0	6	[]
'050514_R310_S11_1_6.mat'	'\R310\Young Adult\050514_R310_S11\trial_4'	'050514'	'S11'	'R310'	1	6	[]
'050514_R310_S11_1_6.mat'	'\R310\Young Adult\050514_R310_S11\trial_5'	'050514'	'S11'	'R310'	1	6	[]
'050514_R310_S11_1_4.mat'	'\R310\Young Adult\050514_R310_S11\trial_6'	'050514'	'S11'	'R310'	1	4	[]
'050514_R310_S11_1_3.mat'	'\R310\Young Adult\050514_R310_S11\trial_8'	'050514'	'S11'	'R310'	1	3	[]
'050514_R310_S11_0_4.mat'	'\R310\Young Adult\050514_R310_S11\trial_9'	'050514'	'S11'	'R310'	0	4	[]
'050614_R310_S12_1_9.mat'	'\R310\Young Adult\050614_R310_S12\trial_1'	'050614'	'S12'	'R310'	1	9	[]
'050614_R310_S12_1_10.mat'	'\R310\Young Adult\050614_R310_S12\trial_12'	'050614'	'S12'	'R310'	1	10	[]
'050614_R310_S12_0_9.mat'	'\R310\Young Adult\050614_R310_S12\trial_15'	'050614'	'S12'	'R310'	0	9	[]
'050614_R310_S12_1_10.mat'	'\R310\Young Adult\050614_R310_S12\trial_5'	'050614'	'S12'	'R310'	1	10	[]
'050614_R310_S12_0_8.mat'	'\R310\Young Adult\050614_R310_S12\trial_6'	'050614'	'S12'	'R310'	0	8	[]
'050614_R310_S12_1_9.mat'	'\R310\Young Adult\050614_R310_S12\trial_9'	'050614'	'S12'	'R310'	1	9	[]
'050714_R310_S13_1_9.mat'	'\R310\Young Adult\050714_R310_S13\trial_1'	'050714'	'S13'	'R310'	1	9	[]
'050714_R310_S13_0_9.mat'	'\R310\Young Adult\050714_R310_S13\trial_11'	'050714'	'S13'	'R310'	0	9	[]
'050714_R310_S13_1_9.mat'	'\R310\Young Adult\050714_R310_S13\trial_16'	'050714'	'S13'	'R310'	1	9	[]
'050714_R310_S13_0_11.mat'	'\R310\Young Adult\050714_R310_S13\trial_18'	'050714'	'S13'	'R310'	0	11	[]
'050714_R310_S13_0_11.mat'	'\R310\Young Adult\050714_R310_S13\trial_2'	'050714'	'S13'	'R310'	0	11	[]
'050714_R310_S13_1_10.mat'	'\R310\Young Adult\050714_R310_S13\trial_3'	'050714'	'S13'	'R310'	1	10	[]
'050714_R310_S13_0_6.mat'	'\R310\Young Adult\050714_R310_S13\trial_5'	'050714'	'S13'	'R310'	0	6	[]
'050714_R310_S13_1_6.mat'	'\R310\Young Adult\050714_R310_S13\trial_6'	'050714'	'S13'	'R310'	1	6	[]
'050714_R310_S13_1_8.mat'	'\R310\Young Adult\050714_R310_S13\trial_8'	'050714'	'S13'	'R310'	1	8	[]
'050714_R310_S13_0_8.mat'	'\R310\Young Adult\050714_R310_S13\trial_9'	'050714'	'S13'	'R310'	0	8	[]
'050814_R310_S14_1_9.mat'	'\R310\Young Adult\050814_R310_S14\trial_1'	'050814'	'S14'	'R310'	1	9	[]
'050814_R310_S14_1_8.mat'	'\R310\Young Adult\050814_R310_S14\trial_10'	'050814'	'S14'	'R310'	1	8	[]
'050814_R310_S14_1_9.mat'	'\R310\Young Adult\050814_R310_S14\trial_11'	'050814'	'S14'	'R310'	1	9	[]
'050814_R310_S14_0_10.mat'	'\R310\Young Adult\050814_R310_S14\trial_13'	'050814'	'S14'	'R310'	0	10	[]
'050814_R310_S14_1_11.mat'	'\R310\Young Adult\050814_R310_S14\trial_2'	'050814'	'S14'	'R310'	1	11	[]
'050814_R310_S14_0_8.mat'	'\R310\Young Adult\050814_R310_S14\trial_6'	'050814'	'S14'	'R310'	0	8	[]
'050814_R310_S14_0_8.mat'	'\R310\Young Adult\050814_R310_S14\trial_7'	'050814'	'S14'	'R310'	0	8	[]
'050914_R310_S15_0_10.mat'	'\R310\Young Adult\050914_R310_S15\trial_1'	'050914'	'S15'	'R310'	0	10	[]
'050914_R310_S15_1_11.mat'	'\R310\Young Adult\050914_R310_S15\trial_2'	'050914'	'S15'	'R310'	1	11	[]
'050914_R310_S15_0_9.mat'	'\R310\Young Adult\050914_R310_S15\trial_3'	'050914'	'S15'	'R310'	0	9	[]
'050914_R310_S15_1_9.mat'	'\R310\Young Adult\050914_R310_S15\trial_4'	'050914'	'S15'	'R310'	1	9	[]
'050914_R310_S15_1_9.mat'	'\R310\Young Adult\050914_R310_S15\trial_8'	'050914'	'S15'	'R310'	1	9	[]
'051214_R310_S16_1_10.mat'	'\R310\Young Adult\051214_R310_S16\trial_1'	'051214'	'S16'	'R310'	1	10	[]
'051214_R310_S16_1_12.mat'	'\R310\Young Adult\051214_R310_S16\trial_10'	'051214'	'S16'	'R310'	1	12	[]
'051214_R310_S16_1_11.mat'	'\R310\Young Adult\051214_R310_S16\trial_4'	'051214'	'S16'	'R310'	1	11	[]
'051214_R310_S16_0_9.mat'	'\R310\Young Adult\051214_R310_S16\trial_5'	'051214'	'S16'	'R310'	0	9	[]
'051214_R310_S16_0_7.mat'	'\R310\Young Adult\051214_R310_S16\trial_8'	'051214'	'S16'	'R310'	0	7	[]
'051214_R310_S16_1_7.mat'	'\R310\Young Adult\051214_R310_S16\trial_9'	'051214'	'S16'	'R310'	1	7	[]
'051314_R310_S17_1_10.mat'	'\R310\Young Adult\051314_R310_S17\trial_1'	'051314'	'S17'	'R310'	1	10	[]
'051314_R310_S17_0_11.mat'	'\R310\Young Adult\051314_R310_S17\trial_10'	'051314'	'S17'	'R310'	0	11	[]
'051314_R310_S17_0_11.mat'	'\R310\Young Adult\051314_R310_S17\trial_11'	'051314'	'S17'	'R310'	0	11	[]
'051314_R310_S17_0_12.mat'	'\R310\Young Adult\051314_R310_S17\trial_2'	'051314'	'S17'	'R310'	0	12	[]
'051314_R310_S17_1_11.mat'	'\R310\Young Adult\051314_R310_S17\trial_3'	'051314'	'S17'	'R310'	1	11	[]
'051314_R310_S17_1_11.mat'	'\R310\Young Adult\051314_R310_S17\trial_5'	'051314'	'S17'	'R310'	1	11	[]
'051314_R310_S17_1_11.mat'	'\R310\Young Adult\051314_R310_S17\trial_6'	'051314'	'S17'	'R310'	1	11	[]
'051314_R310_S17_1_11.mat'	'\R310\Young Adult\051314_R310_S17\trial_9'	'051314'	'S17'	'R310'	1	11	[]
'051414_R310_S18_1_10.mat'	'\R310\Young Adult\051414_R310_S18\trial_1'	'051414'	'S18'	'R310'	1	10	[]
'051414_R310_S18_0_11.mat'	'\R310\Young Adult\051414_R310_S18\trial_2'	'051414'	'S18'	'R310'	0	11	[]
'051414_R310_S18_1_11.mat'	'\R310\Young Adult\051414_R310_S18\trial_3'	'051414'	'S18'	'R310'	1	11	[]
'051414_R310_S18_0_10.mat'	'\R310\Young Adult\051414_R310_S18\trial_6'	'051414'	'S18'	'R310'	0	10	[]
'051414_R310_S18_1_10.mat'	'\R310\Young Adult\051414_R310_S18\trial_7'	'051414'	'S18'	'R310'	1	10	[]
'051514_R310_S19_1_11.mat'	'\R310\Young Adult\051514_R310_S19\trial_2'	'051514'	'S19'	'R310'	1	11	[]
'051514_R310_S19_1_11.mat'	'\R310\Young Adult\051514_R310_S19\trial_4'	'051514'	'S19'	'R310'	1	11	[]
'051514_R310_S19_1_12.mat'	'\R310\Young Adult\051514_R310_S19\trial_6'	'051514'	'S19'	'R310'	1	12	[]
'051514_R310_S19_1_12.mat'	'\R310\Young Adult\051514_R310_S19\trial_8'	'051514'	'S19'	'R310'	1	12	[]
'051614_R310_S20_1_11.mat'	'\R310\Young Adult\051614_R310_S20\trial_1'	'051614'	'S20'	'R310'	1	11	[]
'051614_R310_S20_1_12.mat'	'\R310\Young Adult\051614_R310_S20\trial_12'	'051614'	'S20'	'R310'	1	12	[]
'051614_R310_S20_1_13.mat'	'\R310\Young Adult\051614_R310_S20\trial_2'	'051614'	'S20'	'R310'	1	13	[]
'051614_R310_S20_0_12.mat'	'\R310\Young Adult\051614_R310_S20\trial_4'	'051614'	'S20'	'R310'	0	12	[]
'051614_R310_S20_1_12.mat'	'\R310\Young Adult\051614_R310_S20\trial_5'	'051614'	'S20'	'R310'	1	12	[]
'051614_R310_S20_1_12.mat'	'\R310\Young Adult\051614_R310_S20\trial_8'	'051614'	'S20'	'R310'	1	12	[]
'050514_R306_S11_1_5.mat'	'\R306\Young Adult\050514_R306_S11\trial_1'	'050514'	'S11'	'R306'	1	5	0

## Sheet: Rat-Juvenile-Vehicle
Filename	Folder	Experiment date	Session #	Rat #	Success: 1 vs Failure: 0	Gap distance	clicked
'031614_R306_S1_1_4.mat'	'\R306\Juvenile\031614_R306_S1\trial_1'	'031614'	'S1'	'R306'	1	4	0
'031614_R306_S1_0_7.mat'	'\R306\Juvenile\031614_R306_S1\trial_15'	'031614'	'S1'	'R306'	0	7	[]
'031614_R306_S1_0_7.mat'	'\R306\Juvenile\031614_R306_S1\trial_3'	'031614'	'S1'	'R306'	0	7	[]
'031614_R306_S1_1_7.mat'	'\R306\Juvenile\031614_R306_S1\trial_5'	'031614'	'S1'	'R306'	1	7	[]
'031614_R306_S1_0_7.mat'	'\R306\Juvenile\031614_R306_S1\trial_7'	'031614'	'S1'	'R306'	0	7	[]
'031714_R306_S2_1_4.mat'	'\R306\Juvenile\031714_R306_S2\trial_1'	'031714'	'S2'	'R306'	1	4	[]
'031714_R306_S2_0_7.mat'	'\R306\Juvenile\031714_R306_S2\trial_13'	'031714'	'S2'	'R306'	0	7	[]
'031714_R306_S2_0_7.mat'	'\R306\Juvenile\031714_R306_S2\trial_14'	'031714'	'S2'	'R306'	0	7	[]
'031714_R306_S2_0_7.mat'	'\R306\Juvenile\031714_R306_S2\trial_2'	'031714'	'S2'	'R306'	0	7	[]
'031714_R306_S2_0_7.mat'	'\R306\Juvenile\031714_R306_S2\trial_4'	'031714'	'S2'	'R306'	0	7	[]
'031714_R306_S2_1_7.mat'	'\R306\Juvenile\031714_R306_S2\trial_5'	'031714'	'S2'	'R306'	1	7	[]
'031714_R306_S2_0_7.mat'	'\R306\Juvenile\031714_R306_S2\trial_6'	'031714'	'S2'	'R306'	0	7	[]
'031814_R306_S3_0_4.mat'	'\R306\Juvenile\031814_R306_S3\trial_1'	'031814'	'S3'	'R306'	0	4	[]
'031814_R306_S3_0_5.mat'	'\R306\Juvenile\031814_R306_S3\trial_10'	'031814'	'S3'	'R306'	0	5	[]
'031814_R306_S3_0_4.mat'	'\R306\Juvenile\031814_R306_S3\trial_19'	'031814'	'S3'	'R306'	0	4	[]
'031814_R306_S3_0_4.mat'	'\R306\Juvenile\031814_R306_S3\trial_3'	'031814'	'S3'	'R306'	0	4	[]
'031814_R306_S3_0_5.mat'	'\R306\Juvenile\031814_R306_S3\trial_6'	'031814'	'S3'	'R306'	0	5	[]
'031814_R306_S3_0_5.mat'	'\R306\Juvenile\031814_R306_S3\trial_9'	'031814'	'S3'	'R306'	0	5	[]
'031914_R306_S4_0_4.mat'	'\R306\Juvenile\031914_R306_S4\trial_1'	'031914'	'S4'	'R306'	0	4	[]
'031914_R306_S4_0_5.mat'	'\R306\Juvenile\031914_R306_S4\trial_3'	'031914'	'S4'	'R306'	0	5	[]
'031914_R306_S4_0_5.mat'	'\R306\Juvenile\031914_R306_S4\trial_4'	'031914'	'S4'	'R306'	0	5	[]
'031914_R306_S4_0_3.mat'	'\R306\Juvenile\031914_R306_S4\trial_5'	'031914'	'S4'	'R306'	0	3	[]
'031914_R306_S4_0_5.mat'	'\R306\Juvenile\031914_R306_S4\trial_9'	'031914'	'S4'	'R306'	0	5	[]
'032014_R306_S5_0_4.mat'	'\R306\Juvenile\032014_R306_S5\trial_1'	'032014'	'S5'	'R306'	0	4	[]
'032014_R306_S5_1_5.mat'	'\R306\Juvenile\032014_R306_S5\trial_10'	'032014'	'S5'	'R306'	1	5	[]
'032014_R306_S5_0_3.mat'	'\R306\Juvenile\032014_R306_S5\trial_11'	'032014'	'S5'	'R306'	0	3	[]
'032014_R306_S5_1_5.mat'	'\R306\Juvenile\032014_R306_S5\trial_19'	'032014'	'S5'	'R306'	1	5	[]
'032014_R306_S5_1_4.mat'	'\R306\Juvenile\032014_R306_S5\trial_2'	'032014'	'S5'	'R306'	1	4	[]
'032014_R306_S5_0_4.mat'	'\R306\Juvenile\032014_R306_S5\trial_25'	'032014'	'S5'	'R306'	0	4	[]
'032014_R306_S5_0_5.mat'	'\R306\Juvenile\032014_R306_S5\trial_3'	'032014'	'S5'	'R306'	0	5	[]
'032014_R306_S5_1_4.mat'	'\R306\Juvenile\032014_R306_S5\trial_5'	'032014'	'S5'	'R306'	1	4	[]
'032014_R306_S5_0_4.mat'	'\R306\Juvenile\032014_R306_S5\trial_6'	'032014'	'S5'	'R306'	0	4	[]
'032014_R306_S5_1_5.mat'	'\R306\Juvenile\032014_R306_S5\trial_9'	'032014'	'S5'	'R306'	1	5	[]
'032114_R306_S6_1_5.mat'	'\R306\Juvenile\032114_R306_S6\trial_1'	'032114'	'S6'	'R306'	1	5	[]
'032114_R306_S6_0_5.mat'	'\R306\Juvenile\032114_R306_S6\trial_10'	'032114'	'S6'	'R306'	0	5	[]
'032114_R306_S6_1_5.mat'	'\R306\Juvenile\032114_R306_S6\trial_11'	'032114'	'S6'	'R306'	1	5	[]
'032114_R306_S6_1_4.mat'	'\R306\Juvenile\032114_R306_S6\trial_12'	'032114'	'S6'	'R306'	1	4	[]
'032114_R306_S6_0_6.mat'	'\R306\Juvenile\032114_R306_S6\trial_13'	'032114'	'S6'	'R306'	0	6	[]
'032114_R306_S6_0_6.mat'	'\R306\Juvenile\032114_R306_S6\trial_14'	'032114'	'S6'	'R306'	0	6	[]
'032114_R306_S6_0_7.mat'	'\R306\Juvenile\032114_R306_S6\trial_17'	'032114'	'S6'	'R306'	0	7	[]
'032114_R306_S6_1_7.mat'	'\R306\Juvenile\032114_R306_S6\trial_2'	'032114'	'S6'	'R306'	1	7	[]
'032114_R306_S6_1_6.mat'	'\R306\Juvenile\032114_R306_S6\trial_3'	'032114'	'S6'	'R306'	1	6	[]
'032114_R306_S6_1_6.mat'	'\R306\Juvenile\032114_R306_S6\trial_5'	'032114'	'S6'	'R306'	1	6	[]
'032114_R306_S6_0_4.mat'	'\R306\Juvenile\032114_R306_S6\trial_8'	'032114'	'S6'	'R306'	0	4	[]
'032414_R306_S7_1_5.mat'	'\R306\Juvenile\032414_R306_S7\trial_1'	'032414'	'S7'	'R306'	1	5	[]
'032414_R306_S7_0_6.mat'	'\R306\Juvenile\032414_R306_S7\trial_14'	'032414'	'S7'	'R306'	0	6	[]
'032414_R306_S7_1_6.mat'	'\R306\Juvenile\032414_R306_S7\trial_15'	'032414'	'S7'	'R306'	1	6	[]
'032414_R306_S7_0_3.mat'	'\R306\Juvenile\032414_R306_S7\trial_17'	'032414'	'S7'	'R306'	0	3	[]
'032414_R306_S7_1_6.mat'	'\R306\Juvenile\032414_R306_S7\trial_18'	'032414'	'S7'	'R306'	1	6	[]
'032414_R306_S7_0_7.mat'	'\R306\Juvenile\032414_R306_S7\trial_19'	'032414'	'S7'	'R306'	0	7	[]
'032414_R306_S7_0_7.mat'	'\R306\Juvenile\032414_R306_S7\trial_2'	'032414'	'S7'	'R306'	0	7	[]
'032414_R306_S7_1_6.mat'	'\R306\Juvenile\032414_R306_S7\trial_3'	'032414'	'S7'	'R306'	1	6	[]
'032414_R306_S7_0_6.mat'	'\R306\Juvenile\032414_R306_S7\trial_4'	'032414'	'S7'	'R306'	0	6	[]
'032414_R306_S7_1_6.mat'	'\R306\Juvenile\032414_R306_S7\trial_5'	'032414'	'S7'	'R306'	1	6	[]
'032414_R306_S7_1_4.mat'	'\R306\Juvenile\032414_R306_S7\trial_7'	'032414'	'S7'	'R306'	1	4	[]
'032414_R306_S7_1_7.mat'	'\R306\Juvenile\032414_R306_S7\trial_8'	'032414'	'S7'	'R306'	1	7	[]
'032414_R306_S7_0_8.mat'	'\R306\Juvenile\032414_R306_S7\trial_9'	'032414'	'S7'	'R306'	0	8	[]
'032514_R306_S8_1_6.mat'	'\R306\Juvenile\032514_R306_S8\trial_1'	'032514'	'S8'	'R306'	1	6	[]
'032514_R306_S8_1_7.mat'	'\R306\Juvenile\032514_R306_S8\trial_2'	'032514'	'S8'	'R306'	1	7	[]
'032514_R306_S8_0_5.mat'	'\R306\Juvenile\032514_R306_S8\trial_3'	'032514'	'S8'	'R306'	0	5	[]
'032514_R306_S8_0_6.mat'	'\R306\Juvenile\032514_R306_S8\trial_6'	'032514'	'S8'	'R306'	0	6	[]
'032614_R306_S9_1_6.mat'	'\R306\Juvenile\032614_R306_S9\trial_1'	'032614'	'S9'	'R306'	1	6	[]
'032614_R306_S9_1_7.mat'	'\R306\Juvenile\032614_R306_S9\trial_2'	'032614'	'S9'	'R306'	1	7	[]
'032614_R306_S9_1_5.mat'	'\R306\Juvenile\032614_R306_S9\trial_3'	'032614'	'S9'	'R306'	1	5	[]
'032614_R306_S9_1_6.mat'	'\R306\Juvenile\032614_R306_S9\trial_5'	'032614'	'S9'	'R306'	1	6	[]
'032614_R306_S9_0_6.mat'	'\R306\Juvenile\032614_R306_S9\trial_6'	'032614'	'S9'	'R306'	0	6	[]
'032614_R306_S9_1_6.mat'	'\R306\Juvenile\032614_R306_S9\trial_7'	'032614'	'S9'	'R306'	1	6	[]
'032714_R306_S10_0_7.mat'	'\R306\Juvenile\032714_R306_S10\trial_1'	'032714'	'S10'	'R306'	0	7	[]
'032714_R306_S10_1_8.mat'	'\R306\Juvenile\032714_R306_S10\trial_2'	'032714'	'S10'	'R306'	1	8	[]
'032714_R306_S10_1_7.mat'	'\R306\Juvenile\032714_R306_S10\trial_5'	'032714'	'S10'	'R306'	1	7	[]
'032714_R306_S10_1_7.mat'	'\R306\Juvenile\032714_R306_S10\trial_6'	'032714'	'S10'	'R306'	1	7	[]
'032714_R306_S10_1_6.mat'	'\R306\Juvenile\032714_R306_S10\trial_7'	'032714'	'S10'	'R306'	1	6	[]
'031614_R307_S1_0_4.mat'	'\R307\Juvenile\031614_R307_S1\trial_1'	'031614'	'S1'	'R307'	0	4	[]
'031614_R307_S1_1_5.mat'	'\R307\Juvenile\031614_R307_S1\trial_10'	'031614'	'S1'	'R307'	1	5	[]
'031614_R307_S1_0_7.mat'	'\R307\Juvenile\031614_R307_S1\trial_11'	'031614'	'S1'	'R307'	0	7	[]
'031614_R307_S1_0_7.mat'	'\R307\Juvenile\031614_R307_S1\trial_12'	'031614'	'S1'	'R307'	0	7	[]
'031614_R307_S1_0_7.mat'	'\R307\Juvenile\031614_R307_S1\trial_2'	'031614'	'S1'	'R307'	0	7	[]
'031614_R307_S1_0_7.mat'	'\R307\Juvenile\031614_R307_S1\trial_25'	'031614'	'S1'	'R307'	0	7	[]
'031614_R307_S1_0_7.mat'	'\R307\Juvenile\031614_R307_S1\trial_3'	'031614'	'S1'	'R307'	0	7	[]
'031614_R307_S1_1_5.mat'	'\R307\Juvenile\031614_R307_S1\trial_5'	'031614'	'S1'	'R307'	1	5	[]
'031614_R307_S1_0_5.mat'	'\R307\Juvenile\031614_R307_S1\trial_6'	'031614'	'S1'	'R307'	0	5	[]
'031614_R307_S1_0_7.mat'	'\R307\Juvenile\031614_R307_S1\trial_8'	'031614'	'S1'	'R307'	0	7	[]
'031614_R307_S1_1_5.mat'	'\R307\Juvenile\031614_R307_S1\trial_9'	'031614'	'S1'	'R307'	1	5	[]
'031714_R307_S2_1_4.mat'	'\R307\Juvenile\031714_R307_S2\trial_1'	'031714'	'S2'	'R307'	1	4	[]
'031714_R307_S2_1_5.mat'	'\R307\Juvenile\031714_R307_S2\trial_10'	'031714'	'S2'	'R307'	1	5	[]
'031714_R307_S2_1_5.mat'	'\R307\Juvenile\031714_R307_S2\trial_11'	'031714'	'S2'	'R307'	1	5	[]
'031714_R307_S2_0_7.mat'	'\R307\Juvenile\031714_R307_S2\trial_12'	'031714'	'S2'	'R307'	0	7	[]
'031714_R307_S2_0_4.mat'	'\R307\Juvenile\031714_R307_S2\trial_16'	'031714'	'S2'	'R307'	0	4	[]
'031714_R307_S2_0_7.mat'	'\R307\Juvenile\031714_R307_S2\trial_18'	'031714'	'S2'	'R307'	0	7	[]
'031714_R307_S2_0_7.mat'	'\R307\Juvenile\031714_R307_S2\trial_2'	'031714'	'S2'	'R307'	0	7	[]
'031714_R307_S2_1_5.mat'	'\R307\Juvenile\031714_R307_S2\trial_3'	'031714'	'S2'	'R307'	1	5	[]
'031714_R307_S2_1_5.mat'	'\R307\Juvenile\031714_R307_S2\trial_4'	'031714'	'S2'	'R307'	1	5	[]
'031714_R307_S2_0_7.mat'	'\R307\Juvenile\031714_R307_S2\trial_5'	'031714'	'S2'	'R307'	0	7	[]
'031814_R307_S3_1_4.mat'	'\R307\Juvenile\031814_R307_S3\trial_1'	'031814'	'S3'	'R307'	1	4	[]
'031814_R307_S3_0_5.mat'	'\R307\Juvenile\031814_R307_S3\trial_16'	'031814'	'S3'	'R307'	0	5	[]
'031814_R307_S3_1_6.mat'	'\R307\Juvenile\031814_R307_S3\trial_18'	'031814'	'S3'	'R307'	1	6	[]
'031814_R307_S3_0_7.mat'	'\R307\Juvenile\031814_R307_S3\trial_2'	'031814'	'S3'	'R307'	0	7	[]
'031814_R307_S3_0_4.mat'	'\R307\Juvenile\031814_R307_S3\trial_20'	'031814'	'S3'	'R307'	0	4	[]
'031814_R307_S3_0_5.mat'	'\R307\Juvenile\031814_R307_S3\trial_23'	'031814'	'S3'	'R307'	0	5	[]
'031814_R307_S3_0_7.mat'	'\R307\Juvenile\031814_R307_S3\trial_3'	'031814'	'S3'	'R307'	0	7	[]
'031814_R307_S3_0_7.mat'	'\R307\Juvenile\031814_R307_S3\trial_8'	'031814'	'S3'	'R307'	0	7	[]
'031814_R307_S3_0_7.mat'	'\R307\Juvenile\031814_R307_S3\trial_9'	'031814'	'S3'	'R307'	0	7	[]
'031914_R307_S4_1_4.mat'	'\R307\Juvenile\031914_R307_S4\trial_1'	'031914'	'S4'	'R307'	1	4	[]
'031914_R307_S4_0_5.mat'	'\R307\Juvenile\031914_R307_S4\trial_10'	'031914'	'S4'	'R307'	0	5	[]
'031914_R307_S4_0_5.mat'	'\R307\Juvenile\031914_R307_S4\trial_11'	'031914'	'S4'	'R307'	0	5	[]
'031914_R307_S4_1_5.mat'	'\R307\Juvenile\031914_R307_S4\trial_12'	'031914'	'S4'	'R307'	1	5	[]
'031914_R307_S4_1_5.mat'	'\R307\Juvenile\031914_R307_S4\trial_3'	'031914'	'S4'	'R307'	1	5	[]
'031914_R307_S4_0_4.mat'	'\R307\Juvenile\031914_R307_S4\trial_4'	'031914'	'S4'	'R307'	0	4	[]
'031914_R307_S4_1_4.mat'	'\R307\Juvenile\031914_R307_S4\trial_5'	'031914'	'S4'	'R307'	1	4	[]
'031914_R307_S4_1_4.mat'	'\R307\Juvenile\031914_R307_S4\trial_6'	'031914'	'S4'	'R307'	1	4	[]
'031914_R307_S4_0_4.mat'	'\R307\Juvenile\031914_R307_S4\trial_8'	'031914'	'S4'	'R307'	0	4	[]
'031914_R307_S4_1_4.mat'	'\R307\Juvenile\031914_R307_S4\trial_9'	'031914'	'S4'	'R307'	1	4	[]
'032014_R307_S5_1_4.mat'	'\R307\Juvenile\032014_R307_S5\trial_1'	'032014'	'S5'	'R307'	1	4	[]
'032014_R307_S5_0_4.mat'	'\R307\Juvenile\032014_R307_S5\trial_11'	'032014'	'S5'	'R307'	0	4	[]
'032014_R307_S5_1_4.mat'	'\R307\Juvenile\032014_R307_S5\trial_12'	'032014'	'S5'	'R307'	1	4	[]
'032014_R307_S5_1_3.mat'	'\R307\Juvenile\032014_R307_S5\trial_14'	'032014'	'S5'	'R307'	1	3	[]
'032014_R307_S5_0_4.mat'	'\R307\Juvenile\032014_R307_S5\trial_16'	'032014'	'S5'	'R307'	0	4	[]
'032014_R307_S5_1_4.mat'	'\R307\Juvenile\032014_R307_S5\trial_17'	'032014'	'S5'	'R307'	1	4	[]
'032014_R307_S5_1_4.mat'	'\R307\Juvenile\032014_R307_S5\trial_18'	'032014'	'S5'	'R307'	1	4	[]
'032014_R307_S5_0_5.mat'	'\R307\Juvenile\032014_R307_S5\trial_2'	'032014'	'S5'	'R307'	0	5	[]
'032014_R307_S5_1_4.mat'	'\R307\Juvenile\032014_R307_S5\trial_23'	'032014'	'S5'	'R307'	1	4	[]
'032014_R307_S5_1_4.mat'	'\R307\Juvenile\032014_R307_S5\trial_4'	'032014'	'S5'	'R307'	1	4	[]
'032014_R307_S5_0_4.mat'	'\R307\Juvenile\032014_R307_S5\trial_5'	'032014'	'S5'	'R307'	0	4	[]
'032014_R307_S5_0_4.mat'	'\R307\Juvenile\032014_R307_S5\trial_8'	'032014'	'S5'	'R307'	0	4	[]
'032014_R307_S5_1_4.mat'	'\R307\Juvenile\032014_R307_S5\trial_9'	'032014'	'S5'	'R307'	1	4	[]
'032114_R307_S6_1_5.mat'	'\R307\Juvenile\032114_R307_S6\trial_1'	'032114'	'S6'	'R307'	1	5	[]
'032114_R307_S6_1_4.mat'	'\R307\Juvenile\032114_R307_S6\trial_10'	'032114'	'S6'	'R307'	1	4	[]
'032114_R307_S6_1_7.mat'	'\R307\Juvenile\032114_R307_S6\trial_12'	'032114'	'S6'	'R307'	1	7	[]
'032114_R307_S6_0_7.mat'	'\R307\Juvenile\032114_R307_S6\trial_14'	'032114'	'S6'	'R307'	0	7	[]
'032114_R307_S6_0_7.mat'	'\R307\Juvenile\032114_R307_S6\trial_2'	'032114'	'S6'	'R307'	0	7	[]
'032114_R307_S6_0_7.mat'	'\R307\Juvenile\032114_R307_S6\trial_3'	'032114'	'S6'	'R307'	0	7	[]
'032114_R307_S6_1_6.mat'	'\R307\Juvenile\032114_R307_S6\trial_5'	'032114'	'S6'	'R307'	1	6	[]
'032114_R307_S6_0_4.mat'	'\R307\Juvenile\032114_R307_S6\trial_6'	'032114'	'S6'	'R307'	0	4	[]
'032114_R307_S6_1_4.mat'	'\R307\Juvenile\032114_R307_S6\trial_8'	'032114'	'S6'	'R307'	1	4	[]
'032114_R307_S6_0_4.mat'	'\R307\Juvenile\032114_R307_S6\trial_9'	'032114'	'S6'	'R307'	0	4	[]
'032414_R307_S7_1_5.mat'	'\R307\Juvenile\032414_R307_S7\trial_1'	'032414'	'S7'	'R307'	1	5	[]
'032414_R307_S7_1_4.mat'	'\R307\Juvenile\032414_R307_S7\trial_11'	'032414'	'S7'	'R307'	1	4	[]
'032414_R307_S7_1_4.mat'	'\R307\Juvenile\032414_R307_S7\trial_13'	'032414'	'S7'	'R307'	1	4	[]
'032414_R307_S7_0_6.mat'	'\R307\Juvenile\032414_R307_S7\trial_15'	'032414'	'S7'	'R307'	0	6	[]
'032414_R307_S7_1_6.mat'	'\R307\Juvenile\032414_R307_S7\trial_16'	'032414'	'S7'	'R307'	1	6	[]
'032414_R307_S7_1_6.mat'	'\R307\Juvenile\032414_R307_S7\trial_18'	'032414'	'S7'	'R307'	1	6	[]
'032414_R307_S7_1_7.mat'	'\R307\Juvenile\032414_R307_S7\trial_2'	'032414'	'S7'	'R307'	1	7	[]
'032414_R307_S7_1_6.mat'	'\R307\Juvenile\032414_R307_S7\trial_3'	'032414'	'S7'	'R307'	1	6	[]
'032414_R307_S7_0_7.mat'	'\R307\Juvenile\032414_R307_S7\trial_5'	'032414'	'S7'	'R307'	0	7	[]
'032414_R307_S7_0_7.mat'	'\R307\Juvenile\032414_R307_S7\trial_6'	'032414'	'S7'	'R307'	0	7	[]
'032414_R307_S7_0_7.mat'	'\R307\Juvenile\032414_R307_S7\trial_7'	'032414'	'S7'	'R307'	0	7	[]
'032414_R307_S7_0_7.mat'	'\R307\Juvenile\032414_R307_S7\trial_8'	'032414'	'S7'	'R307'	0	7	[]
'032514_R307_S8_1_6.mat'	'\R307\Juvenile\032514_R307_S8\trial_1'	'032514'	'S8'	'R307'	1	6	[]
'032514_R307_S8_1_6.mat'	'\R307\Juvenile\032514_R307_S8\trial_12'	'032514'	'S8'	'R307'	1	6	[]
'032514_R307_S8_0_7.mat'	'\R307\Juvenile\032514_R307_S8\trial_2'	'032514'	'S8'	'R307'	0	7	[]
'032514_R307_S8_0_7.mat'	'\R307\Juvenile\032514_R307_S8\trial_3'	'032514'	'S8'	'R307'	0	7	[]
'032514_R307_S8_0_7.mat'	'\R307\Juvenile\032514_R307_S8\trial_4'	'032514'	'S8'	'R307'	0	7	[]
'032514_R307_S8_1_6.mat'	'\R307\Juvenile\032514_R307_S8\trial_6'	'032514'	'S8'	'R307'	1	6	[]
'032514_R307_S8_1_5.mat'	'\R307\Juvenile\032514_R307_S8\trial_9'	'032514'	'S8'	'R307'	1	5	[]
'032614_R307_S9_1_6.mat'	'\R307\Juvenile\032614_R307_S9\trial_1'	'032614'	'S9'	'R307'	1	6	[]
'032614_R307_S9_0_6.mat'	'\R307\Juvenile\032614_R307_S9\trial_12'	'032614'	'S9'	'R307'	0	6	[]
'032614_R307_S9_1_7.mat'	'\R307\Juvenile\032614_R307_S9\trial_2'	'032614'	'S9'	'R307'	1	7	[]
'032614_R307_S9_1_5.mat'	'\R307\Juvenile\032614_R307_S9\trial_3'	'032614'	'S9'	'R307'	1	5	[]
'032614_R307_S9_1_6.mat'	'\R307\Juvenile\032614_R307_S9\trial_4'	'032614'	'S9'	'R307'	1	6	[]
'032614_R307_S9_0_6.mat'	'\R307\Juvenile\032614_R307_S9\trial_5'	'032614'	'S9'	'R307'	0	6	[]
'032614_R307_S9_1_6.mat'	'\R307\Juvenile\032614_R307_S9\trial_6'	'032614'	'S9'	'R307'	1	6	[]
'032614_R307_S9_0_5.mat'	'\R307\Juvenile\032614_R307_S9\trial_9'	'032614'	'S9'	'R307'	0	5	[]
'032714_R307_S10_0_7.mat'	'\R307\Juvenile\032714_R307_S10\trial_1'	'032714'	'S10'	'R307'	0	7	[]
'032714_R307_S10_0_8.mat'	'\R307\Juvenile\032714_R307_S10\trial_10'	'032714'	'S10'	'R307'	0	8	[]
'032714_R307_S10_1_6.mat'	'\R307\Juvenile\032714_R307_S10\trial_13'	'032714'	'S10'	'R307'	1	6	[]
'032714_R307_S10_1_7.mat'	'\R307\Juvenile\032714_R307_S10\trial_17'	'032714'	'S10'	'R307'	1	7	[]
'032714_R307_S10_0_7.mat'	'\R307\Juvenile\032714_R307_S10\trial_19'	'032714'	'S10'	'R307'	0	7	[]
'032714_R307_S10_1_6.mat'	'\R307\Juvenile\032714_R307_S10\trial_3'	'032714'	'S10'	'R307'	1	6	[]
'032714_R307_S10_1_8.mat'	'\R307\Juvenile\032714_R307_S10\trial_4'	'032714'	'S10'	'R307'	1	8	[]
'032714_R307_S10_1_7.mat'	'\R307\Juvenile\032714_R307_S10\trial_6'	'032714'	'S10'	'R307'	1	7	[]
'032714_R307_S10_0_7.mat'	'\R307\Juvenile\032714_R307_S10\trial_7'	'032714'	'S10'	'R307'	0	7	[]
'032714_R307_S10_1_7.mat'	'\R307\Juvenile\032714_R307_S10\trial_9'	'032714'	'S10'	'R307'	1	7	[]
'031614_R308_S1_1_4.mat'	'\R308\Juvenile\031614_R308_S1\trial_1'	'031614'	'S1'	'R308'	1	4	[]
'031614_R308_S1_1_5.mat'	'\R308\Juvenile\031614_R308_S1\trial_10'	'031614'	'S1'	'R308'	1	5	[]
'031614_R308_S1_0_5.mat'	'\R308\Juvenile\031614_R308_S1\trial_11'	'031614'	'S1'	'R308'	0	5	[]
'031614_R308_S1_1_5.mat'	'\R308\Juvenile\031614_R308_S1\trial_2'	'031614'	'S1'	'R308'	1	5	[]
'031614_R308_S1_0_7.mat'	'\R308\Juvenile\031614_R308_S1\trial_3'	'031614'	'S1'	'R308'	0	7	[]
'031614_R308_S1_1_4.mat'	'\R308\Juvenile\031614_R308_S1\trial_8'	'031614'	'S1'	'R308'	1	4	[]
'031614_R308_S1_0_5.mat'	'\R308\Juvenile\031614_R308_S1\trial_9'	'031614'	'S1'	'R308'	0	5	[]
'031714_R308_S2_1_4.mat'	'\R308\Juvenile\031714_R308_S2\trial_1'	'031714'	'S2'	'R308'	1	4	[]
'031714_R308_S2_1_5.mat'	'\R308\Juvenile\031714_R308_S2\trial_15'	'031714'	'S2'	'R308'	1	5	[]
'031714_R308_S2_1_5.mat'	'\R308\Juvenile\031714_R308_S2\trial_16'	'031714'	'S2'	'R308'	1	5	[]
'031714_R308_S2_0_7.mat'	'\R308\Juvenile\031714_R308_S2\trial_19'	'031714'	'S2'	'R308'	0	7	[]
'031714_R308_S2_0_7.mat'	'\R308\Juvenile\031714_R308_S2\trial_2'	'031714'	'S2'	'R308'	0	7	[]
'031714_R308_S2_0_7.mat'	'\R308\Juvenile\031714_R308_S2\trial_20'	'031714'	'S2'	'R308'	0	7	[]
'031714_R308_S2_0_7.mat'	'\R308\Juvenile\031714_R308_S2\trial_4'	'031714'	'S2'	'R308'	0	7	[]
'031714_R308_S2_0_7.mat'	'\R308\Juvenile\031714_R308_S2\trial_9'	'031714'	'S2'	'R308'	0	7	[]
'031814_R308_S3_0_4.mat'	'\R308\Juvenile\031814_R308_S3\trial_1'	'031814'	'S3'	'R308'	0	4	[]
'031814_R308_S3_1_4.mat'	'\R308\Juvenile\031814_R308_S3\trial_14'	'031814'	'S3'	'R308'	1	4	[]
'031814_R308_S3_0_5.mat'	'\R308\Juvenile\031814_R308_S3\trial_15'	'031814'	'S3'	'R308'	0	5	[]
'031814_R308_S3_0_7.mat'	'\R308\Juvenile\031814_R308_S3\trial_2'	'031814'	'S3'	'R308'	0	7	[]
'031914_R308_S4_1_4.mat'	'\R308\Juvenile\031914_R308_S4\trial_1'	'031914'	'S4'	'R308'	1	4	[]
'031914_R308_S4_1_5.mat'	'\R308\Juvenile\031914_R308_S4\trial_2'	'031914'	'S4'	'R308'	1	5	[]
'031914_R308_S4_1_5.mat'	'\R308\Juvenile\031914_R308_S4\trial_7'	'031914'	'S4'	'R308'	1	5	[]
'031914_R308_S4_0_4.mat'	'\R308\Juvenile\031914_R308_S4\trial_9'	'031914'	'S4'	'R308'	0	4	[]
'032014_R308_S5_1_4.mat'	'\R308\Juvenile\032014_R308_S5\trial_1'	'032014'	'S5'	'R308'	1	4	[]
'032014_R308_S5_1_4.mat'	'\R308\Juvenile\032014_R308_S5\trial_15'	'032014'	'S5'	'R308'	1	4	[]
'032014_R308_S5_1_4.mat'	'\R308\Juvenile\032014_R308_S5\trial_2'	'032014'	'S5'	'R308'	1	4	[]
'032014_R308_S5_1_5.mat'	'\R308\Juvenile\032014_R308_S5\trial_3'	'032014'	'S5'	'R308'	1	5	[]
'032014_R308_S5_1_5.mat'	'\R308\Juvenile\032014_R308_S5\trial_4'	'032014'	'S5'	'R308'	1	5	[]
'032014_R308_S5_0_4.mat'	'\R308\Juvenile\032014_R308_S5\trial_5'	'032014'	'S5'	'R308'	0	4	[]
'032014_R308_S5_1_4.mat'	'\R308\Juvenile\032014_R308_S5\trial_6'	'032014'	'S5'	'R308'	1	4	[]
'032014_R308_S5_1_5.mat'	'\R308\Juvenile\032014_R308_S5\trial_7'	'032014'	'S5'	'R308'	1	5	[]
'032114_R308_S6_0_5.mat'	'\R308\Juvenile\032114_R308_S6\trial_1'	'032114'	'S6'	'R308'	0	5	[]
'032114_R308_S6_1_4.mat'	'\R308\Juvenile\032114_R308_S6\trial_11'	'032114'	'S6'	'R308'	1	4	[]
'032114_R308_S6_1_5.mat'	'\R308\Juvenile\032114_R308_S6\trial_15'	'032114'	'S6'	'R308'	1	5	[]
'032114_R308_S6_0_5.mat'	'\R308\Juvenile\032114_R308_S6\trial_16'	'032114'	'S6'	'R308'	0	5	[]
'032114_R308_S6_0_4.mat'	'\R308\Juvenile\032114_R308_S6\trial_18'	'032114'	'S6'	'R308'	0	4	[]
'032114_R308_S6_1_4.mat'	'\R308\Juvenile\032114_R308_S6\trial_19'	'032114'	'S6'	'R308'	1	4	[]
'032114_R308_S6_0_4.mat'	'\R308\Juvenile\032114_R308_S6\trial_2'	'032114'	'S6'	'R308'	0	4	[]
'032114_R308_S6_1_4.mat'	'\R308\Juvenile\032114_R308_S6\trial_3'	'032114'	'S6'	'R308'	1	4	[]
'032114_R308_S6_0_7.mat'	'\R308\Juvenile\032114_R308_S6\trial_4'	'032114'	'S6'	'R308'	0	7	[]
'032114_R308_S6_0_7.mat'	'\R308\Juvenile\032114_R308_S6\trial_6'	'032114'	'S6'	'R308'	0	7	[]
'032114_R308_S6_0_6.mat'	'\R308\Juvenile\032114_R308_S6\trial_7'	'032114'	'S6'	'R308'	0	6	[]
'032414_R308_S7_1_5.mat'	'\R308\Juvenile\032414_R308_S7\trial_1'	'032414'	'S7'	'R308'	1	5	[]
'032414_R308_S7_0_6.mat'	'\R308\Juvenile\032414_R308_S7\trial_10'	'032414'	'S7'	'R308'	0	6	[]
'032414_R308_S7_0_4.mat'	'\R308\Juvenile\032414_R308_S7\trial_11'	'032414'	'S7'	'R308'	0	4	[]
'032414_R308_S7_1_6.mat'	'\R308\Juvenile\032414_R308_S7\trial_12'	'032414'	'S7'	'R308'	1	6	[]
'032414_R308_S7_1_6.mat'	'\R308\Juvenile\032414_R308_S7\trial_13'	'032414'	'S7'	'R308'	1	6	[]
'032414_R308_S7_1_6.mat'	'\R308\Juvenile\032414_R308_S7\trial_14'	'032414'	'S7'	'R308'	1	6	[]
'032414_R308_S7_1_5.mat'	'\R308\Juvenile\032414_R308_S7\trial_16'	'032414'	'S7'	'R308'	1	5	[]
'032414_R308_S7_0_5.mat'	'\R308\Juvenile\032414_R308_S7\trial_18'	'032414'	'S7'	'R308'	0	5	[]
'032414_R308_S7_0_5.mat'	'\R308\Juvenile\032414_R308_S7\trial_19'	'032414'	'S7'	'R308'	0	5	[]
'032414_R308_S7_1_7.mat'	'\R308\Juvenile\032414_R308_S7\trial_2'	'032414'	'S7'	'R308'	1	7	[]
'032414_R308_S7_0_5.mat'	'\R308\Juvenile\032414_R308_S7\trial_23'	'032414'	'S7'	'R308'	0	5	[]
'032414_R308_S7_1_6.mat'	'\R308\Juvenile\032414_R308_S7\trial_3'	'032414'	'S7'	'R308'	1	6	[]
'032414_R308_S7_1_7.mat'	'\R308\Juvenile\032414_R308_S7\trial_5'	'032414'	'S7'	'R308'	1	7	[]
'032414_R308_S7_0_5.mat'	'\R308\Juvenile\032414_R308_S7\trial_6'	'032414'	'S7'	'R308'	0	5	[]
'032414_R308_S7_0_5.mat'	'\R308\Juvenile\032414_R308_S7\trial_7'	'032414'	'S7'	'R308'	0	5	[]
'032414_R308_S7_0_7.mat'	'\R308\Juvenile\032414_R308_S7\trial_8'	'032414'	'S7'	'R308'	0	7	[]
'032614_R308_S9_1_6.mat'	'\R308\Juvenile\032614_R308_S9\trial_1'	'032614'	'S9'	'R308'	1	6	[]
'032614_R308_S9_0_7.mat'	'\R308\Juvenile\032614_R308_S9\trial_11'	'032614'	'S9'	'R308'	0	7	[]
'032614_R308_S9_0_7.mat'	'\R308\Juvenile\032614_R308_S9\trial_12'	'032614'	'S9'	'R308'	0	7	[]
'032614_R308_S9_1_7.mat'	'\R308\Juvenile\032614_R308_S9\trial_13'	'032614'	'S9'	'R308'	1	7	[]
'032614_R308_S9_1_5.mat'	'\R308\Juvenile\032614_R308_S9\trial_2'	'032614'	'S9'	'R308'	1	5	[]
'032614_R308_S9_1_7.mat'	'\R308\Juvenile\032614_R308_S9\trial_3'	'032614'	'S9'	'R308'	1	7	[]
'032614_R308_S9_1_7.mat'	'\R308\Juvenile\032614_R308_S9\trial_4'	'032614'	'S9'	'R308'	1	7	[]
'032614_R308_S9_0_6.mat'	'\R308\Juvenile\032614_R308_S9\trial_5'	'032614'	'S9'	'R308'	0	6	[]
'032614_R308_S9_1_8.mat'	'\R308\Juvenile\032614_R308_S9\trial_7'	'032614'	'S9'	'R308'	1	8	[]
'032614_R308_S9_0_7.mat'	'\R308\Juvenile\032614_R308_S9\trial_8'	'032614'	'S9'	'R308'	0	7	[]
'032614_R308_S9_1_7.mat'	'\R308\Juvenile\032614_R308_S9\trial_9'	'032614'	'S9'	'R308'	1	7	[]
'032714_R308_S10_1_7.mat'	'\R308\Juvenile\032714_R308_S10\trial_1'	'032714'	'S10'	'R308'	1	7	[]
'032714_R308_S10_1_7.mat'	'\R308\Juvenile\032714_R308_S10\trial_12'	'032714'	'S10'	'R308'	1	7	[]
'032714_R308_S10_1_7.mat'	'\R308\Juvenile\032714_R308_S10\trial_14'	'032714'	'S10'	'R308'	1	7	[]
'032714_R308_S10_1_7.mat'	'\R308\Juvenile\032714_R308_S10\trial_16'	'032714'	'S10'	'R308'	1	7	[]
'032714_R308_S10_1_8.mat'	'\R308\Juvenile\032714_R308_S10\trial_2'	'032714'	'S10'	'R308'	1	8	[]
'032714_R308_S10_0_6.mat'	'\R308\Juvenile\032714_R308_S10\trial_20'	'032714'	'S10'	'R308'	0	6	[]
'032714_R308_S10_0_6.mat'	'\R308\Juvenile\032714_R308_S10\trial_21'	'032714'	'S10'	'R308'	0	6	[]
'032714_R308_S10_0_7.mat'	'\R308\Juvenile\032714_R308_S10\trial_25'	'032714'	'S10'	'R308'	0	7	[]
'032714_R308_S10_0_7.mat'	'\R308\Juvenile\032714_R308_S10\trial_26'	'032714'	'S10'	'R308'	0	7	[]
'032714_R308_S10_0_7.mat'	'\R308\Juvenile\032714_R308_S10\trial_27'	'032714'	'S10'	'R308'	0	7	[]
'032714_R308_S10_1_6.mat'	'\R308\Juvenile\032714_R308_S10\trial_3'	'032714'	'S10'	'R308'	1	6	[]
'032714_R308_S10_1_7.mat'	'\R308\Juvenile\032714_R308_S10\trial_4'	'032714'	'S10'	'R308'	1	7	[]
'032714_R308_S10_0_7.mat'	'\R308\Juvenile\032714_R308_S10\trial_5'	'032714'	'S10'	'R308'	0	7	[]
'032714_R308_S10_1_7.mat'	'\R308\Juvenile\032714_R308_S10\trial_6'	'032714'	'S10'	'R308'	1	7	[]
'032714_R308_S10_1_7.mat'	'\R308\Juvenile\032714_R308_S10\trial_7'	'032714'	'S10'	'R308'	1	7	[]
'032714_R308_S10_1_7.mat'	'\R308\Juvenile\032714_R308_S10\trial_8'	'032714'	'S10'	'R308'	1	7	[]
'031614_R309_S1_0_4.mat'	'\R309\Juvenile\031614_R309_S1\trial_1'	'031614'	'S1'	'R309'	0	4	[]
'031614_R309_S1_0_7.mat'	'\R309\Juvenile\031614_R309_S1\trial_18'	'031614'	'S1'	'R309'	0	7	[]
'031614_R309_S1_0_7.mat'	'\R309\Juvenile\031614_R309_S1\trial_2'	'031614'	'S1'	'R309'	0	7	[]
'031614_R309_S1_0_7.mat'	'\R309\Juvenile\031614_R309_S1\trial_20'	'031614'	'S1'	'R309'	0	7	[]
'031614_R309_S1_0_7.mat'	'\R309\Juvenile\031614_R309_S1\trial_4'	'031614'	'S1'	'R309'	0	7	[]
'031614_R309_S1_1_5.mat'	'\R309\Juvenile\031614_R309_S1\trial_5'	'031614'	'S1'	'R309'	1	5	[]
'031614_R309_S1_0_5.mat'	'\R309\Juvenile\031614_R309_S1\trial_6'	'031614'	'S1'	'R309'	0	5	[]
'031614_R309_S1_0_5.mat'	'\R309\Juvenile\031614_R309_S1\trial_7'	'031614'	'S1'	'R309'	0	5	[]
'031614_R309_S1_0_5.mat'	'\R309\Juvenile\031614_R309_S1\trial_8'	'031614'	'S1'	'R309'	0	5	[]
'031714_R309_S2_0_4.mat'	'\R309\Juvenile\031714_R309_S2\trial_1'	'031714'	'S2'	'R309'	0	4	[]
'031714_R309_S2_1_3.mat'	'\R309\Juvenile\031714_R309_S2\trial_11'	'031714'	'S2'	'R309'	1	3	[]
'031714_R309_S2_0_3.mat'	'\R309\Juvenile\031714_R309_S2\trial_12'	'031714'	'S2'	'R309'	0	3	[]
'031714_R309_S2_0_6.mat'	'\R309\Juvenile\031714_R309_S2\trial_15'	'031714'	'S2'	'R309'	0	6	[]
'031714_R309_S2_0_7.mat'	'\R309\Juvenile\031714_R309_S2\trial_2'	'031714'	'S2'	'R309'	0	7	[]
'031714_R309_S2_0_5.mat'	'\R309\Juvenile\031714_R309_S2\trial_3'	'031714'	'S2'	'R309'	0	5	[]
'031714_R309_S2_1_5.mat'	'\R309\Juvenile\031714_R309_S2\trial_4'	'031714'	'S2'	'R309'	1	5	[]
'031714_R309_S2_1_5.mat'	'\R309\Juvenile\031714_R309_S2\trial_5'	'031714'	'S2'	'R309'	1	5	[]
'031914_R309_S4_1_4.mat'	'\R309\Juvenile\031914_R309_S4\trial_1'	'031914'	'S4'	'R309'	1	4	[]
'031914_R309_S4_1_5.mat'	'\R309\Juvenile\031914_R309_S4\trial_10'	'031914'	'S4'	'R309'	1	5	[]
'031914_R309_S4_0_4.mat'	'\R309\Juvenile\031914_R309_S4\trial_11'	'031914'	'S4'	'R309'	0	4	[]
'031914_R309_S4_1_4.mat'	'\R309\Juvenile\031914_R309_S4\trial_12'	'031914'	'S4'	'R309'	1	4	[]
'031914_R309_S4_1_3.mat'	'\R309\Juvenile\031914_R309_S4\trial_13'	'031914'	'S4'	'R309'	1	3	[]
'031914_R309_S4_1_4.mat'	'\R309\Juvenile\031914_R309_S4\trial_15'	'031914'	'S4'	'R309'	1	4	[]
'031914_R309_S4_0_4.mat'	'\R309\Juvenile\031914_R309_S4\trial_18'	'031914'	'S4'	'R309'	0	4	[]
'031914_R309_S4_0_4.mat'	'\R309\Juvenile\031914_R309_S4\trial_19'	'031914'	'S4'	'R309'	0	4	[]
'031914_R309_S4_0_5.mat'	'\R309\Juvenile\031914_R309_S4\trial_2'	'031914'	'S4'	'R309'	0	5	[]
'031914_R309_S4_0_4.mat'	'\R309\Juvenile\031914_R309_S4\trial_22'	'031914'	'S4'	'R309'	0	4	[]
'031914_R309_S4_0_3.mat'	'\R309\Juvenile\031914_R309_S4\trial_26'	'031914'	'S4'	'R309'	0	3	[]
'031914_R309_S4_1_5.mat'	'\R309\Juvenile\031914_R309_S4\trial_3'	'031914'	'S4'	'R309'	1	5	[]
'031914_R309_S4_0_4.mat'	'\R309\Juvenile\031914_R309_S4\trial_4'	'031914'	'S4'	'R309'	0	4	[]
'031914_R309_S4_0_4.mat'	'\R309\Juvenile\031914_R309_S4\trial_5'	'031914'	'S4'	'R309'	0	4	[]
'031914_R309_S4_0_4.mat'	'\R309\Juvenile\031914_R309_S4\trial_7'	'031914'	'S4'	'R309'	0	4	[]
'031914_R309_S4_1_4.mat'	'\R309\Juvenile\031914_R309_S4\trial_8'	'031914'	'S4'	'R309'	1	4	[]
'031914_R309_S4_0_4.mat'	'\R309\Juvenile\031914_R309_S4\trial_9'	'031914'	'S4'	'R309'	0	4	[]
'032014_R309_S5_1_4.mat'	'\R309\Juvenile\032014_R309_S5\trial_1'	'032014'	'S5'	'R309'	1	4	[]
'032014_R309_S5_0_4.mat'	'\R309\Juvenile\032014_R309_S5\trial_10'	'032014'	'S5'	'R309'	0	4	[]
'032014_R309_S5_0_5.mat'	'\R309\Juvenile\032014_R309_S5\trial_12'	'032014'	'S5'	'R309'	0	5	[]
'032014_R309_S5_0_5.mat'	'\R309\Juvenile\032014_R309_S5\trial_13'	'032014'	'S5'	'R309'	0	5	[]
'032014_R309_S5_0_4.mat'	'\R309\Juvenile\032014_R309_S5\trial_17'	'032014'	'S5'	'R309'	0	4	[]
'032014_R309_S5_0_5.mat'	'\R309\Juvenile\032014_R309_S5\trial_19'	'032014'	'S5'	'R309'	0	5	[]
'032014_R309_S5_1_5.mat'	'\R309\Juvenile\032014_R309_S5\trial_2'	'032014'	'S5'	'R309'	1	5	[]
'032014_R309_S5_0_5.mat'	'\R309\Juvenile\032014_R309_S5\trial_20'	'032014'	'S5'	'R309'	0	5	[]
'032014_R309_S5_1_4.mat'	'\R309\Juvenile\032014_R309_S5\trial_22'	'032014'	'S5'	'R309'	1	4	[]
'032014_R309_S5_0_4.mat'	'\R309\Juvenile\032014_R309_S5\trial_3'	'032014'	'S5'	'R309'	0	4	[]
'032014_R309_S5_1_4.mat'	'\R309\Juvenile\032014_R309_S5\trial_4'	'032014'	'S5'	'R309'	1	4	[]
'032014_R309_S5_0_4.mat'	'\R309\Juvenile\032014_R309_S5\trial_5'	'032014'	'S5'	'R309'	0	4	[]
'032014_R309_S5_0_4.mat'	'\R309\Juvenile\032014_R309_S5\trial_6'	'032014'	'S5'	'R309'	0	4	[]
'032014_R309_S5_1_4.mat'	'\R309\Juvenile\032014_R309_S5\trial_7'	'032014'	'S5'	'R309'	1	4	[]
'032014_R309_S5_1_4.mat'	'\R309\Juvenile\032014_R309_S5\trial_9'	'032014'	'S5'	'R309'	1	4	[]
'032114_R309_S6_1_5.mat'	'\R309\Juvenile\032114_R309_S6\trial_1'	'032114'	'S6'	'R309'	1	5	[]
'032114_R309_S6_1_4.mat'	'\R309\Juvenile\032114_R309_S6\trial_10'	'032114'	'S6'	'R309'	1	4	[]
'032114_R309_S6_0_5.mat'	'\R309\Juvenile\032114_R309_S6\trial_11'	'032114'	'S6'	'R309'	0	5	[]
'032114_R309_S6_1_7.mat'	'\R309\Juvenile\032114_R309_S6\trial_12'	'032114'	'S6'	'R309'	1	7	[]
'032114_R309_S6_0_6.mat'	'\R309\Juvenile\032114_R309_S6\trial_14'	'032114'	'S6'	'R309'	0	6	[]
'032114_R309_S6_0_6.mat'	'\R309\Juvenile\032114_R309_S6\trial_16'	'032114'	'S6'	'R309'	0	6	[]
'032114_R309_S6_1_7.mat'	'\R309\Juvenile\032114_R309_S6\trial_2'	'032114'	'S6'	'R309'	1	7	[]
'032114_R309_S6_0_6.mat'	'\R309\Juvenile\032114_R309_S6\trial_3'	'032114'	'S6'	'R309'	0	6	[]
'032114_R309_S6_1_7.mat'	'\R309\Juvenile\032114_R309_S6\trial_4'	'032114'	'S6'	'R309'	1	7	[]
'032114_R309_S6_0_6.mat'	'\R309\Juvenile\032114_R309_S6\trial_5'	'032114'	'S6'	'R309'	0	6	[]
'032114_R309_S6_1_6.mat'	'\R309\Juvenile\032114_R309_S6\trial_6'	'032114'	'S6'	'R309'	1	6	[]
'032114_R309_S6_1_4.mat'	'\R309\Juvenile\032114_R309_S6\trial_7'	'032114'	'S6'	'R309'	1	4	[]
'032114_R309_S6_1_4.mat'	'\R309\Juvenile\032114_R309_S6\trial_9'	'032114'	'S6'	'R309'	1	4	[]
'032414_R309_S7_1_5.mat'	'\R309\Juvenile\032414_R309_S7\trial_1'	'032414'	'S7'	'R309'	1	5	[]
'032414_R309_S7_0_6.mat'	'\R309\Juvenile\032414_R309_S7\trial_11'	'032414'	'S7'	'R309'	0	6	[]
'032414_R309_S7_1_5.mat'	'\R309\Juvenile\032414_R309_S7\trial_14'	'032414'	'S7'	'R309'	1	5	[]
'032414_R309_S7_0_5.mat'	'\R309\Juvenile\032414_R309_S7\trial_15'	'032414'	'S7'	'R309'	0	5	[]
'032414_R309_S7_0_6.mat'	'\R309\Juvenile\032414_R309_S7\trial_17'	'032414'	'S7'	'R309'	0	6	[]
'032414_R309_S7_1_7.mat'	'\R309\Juvenile\032414_R309_S7\trial_2'	'032414'	'S7'	'R309'	1	7	[]
'032414_R309_S7_1_6.mat'	'\R309\Juvenile\032414_R309_S7\trial_3'	'032414'	'S7'	'R309'	1	6	[]
'032414_R309_S7_1_6.mat'	'\R309\Juvenile\032414_R309_S7\trial_5'	'032414'	'S7'	'R309'	1	6	[]
'032414_R309_S7_0_4.mat'	'\R309\Juvenile\032414_R309_S7\trial_6'	'032414'	'S7'	'R309'	0	4	[]
'032514_R309_S8_1_6.mat'	'\R309\Juvenile\032514_R309_S8\trial_1'	'032514'	'S8'	'R309'	1	6	[]
'032514_R309_S8_0_6.mat'	'\R309\Juvenile\032514_R309_S8\trial_11'	'032514'	'S8'	'R309'	0	6	[]
'032514_R309_S8_1_6.mat'	'\R309\Juvenile\032514_R309_S8\trial_13'	'032514'	'S8'	'R309'	1	6	[]
'032514_R309_S8_0_7.mat'	'\R309\Juvenile\032514_R309_S8\trial_14'	'032514'	'S8'	'R309'	0	7	[]
'032514_R309_S8_1_7.mat'	'\R309\Juvenile\032514_R309_S8\trial_15'	'032514'	'S8'	'R309'	1	7	[]
'032514_R309_S8_1_6.mat'	'\R309\Juvenile\032514_R309_S8\trial_16'	'032514'	'S8'	'R309'	1	6	[]
'032514_R309_S8_1_5.mat'	'\R309\Juvenile\032514_R309_S8\trial_17'	'032514'	'S8'	'R309'	1	5	[]
'032514_R309_S8_0_5.mat'	'\R309\Juvenile\032514_R309_S8\trial_18'	'032514'	'S8'	'R309'	0	5	[]
'032514_R309_S8_1_7.mat'	'\R309\Juvenile\032514_R309_S8\trial_2'	'032514'	'S8'	'R309'	1	7	[]
'032514_R309_S8_1_6.mat'	'\R309\Juvenile\032514_R309_S8\trial_20'	'032514'	'S8'	'R309'	1	6	[]
'032514_R309_S8_1_5.mat'	'\R309\Juvenile\032514_R309_S8\trial_3'	'032514'	'S8'	'R309'	1	5	[]
'032514_R309_S8_0_6.mat'	'\R309\Juvenile\032514_R309_S8\trial_5'	'032514'	'S8'	'R309'	0	6	[]
'032514_R309_S8_0_6.mat'	'\R309\Juvenile\032514_R309_S8\trial_6'	'032514'	'S8'	'R309'	0	6	[]
'032514_R309_S8_1_6.mat'	'\R309\Juvenile\032514_R309_S8\trial_8'	'032514'	'S8'	'R309'	1	6	[]
'032614_R309_S9_1_6.mat'	'\R309\Juvenile\032614_R309_S9\trial_1'	'032614'	'S9'	'R309'	1	6	[]
'032614_R309_S9_1_7.mat'	'\R309\Juvenile\032614_R309_S9\trial_2'	'032614'	'S9'	'R309'	1	7	[]
'032614_R309_S9_1_5.mat'	'\R309\Juvenile\032614_R309_S9\trial_3'	'032614'	'S9'	'R309'	1	5	[]
'032614_R309_S9_0_6.mat'	'\R309\Juvenile\032614_R309_S9\trial_4'	'032614'	'S9'	'R309'	0	6	[]
'032614_R309_S9_1_6.mat'	'\R309\Juvenile\032614_R309_S9\trial_5'	'032614'	'S9'	'R309'	1	6	[]
'032614_R309_S9_1_6.mat'	'\R309\Juvenile\032614_R309_S9\trial_8'	'032614'	'S9'	'R309'	1	6	[]
'032614_R309_S9_0_7.mat'	'\R309\Juvenile\032614_R309_S9\trial_9'	'032614'	'S9'	'R309'	0	7	[]
'032714_R309_S10_1_7.mat'	'\R309\Juvenile\032714_R309_S10\trial_1'	'032714'	'S10'	'R309'	1	7	[]
'032714_R309_S10_1_8.mat'	'\R309\Juvenile\032714_R309_S10\trial_10'	'032714'	'S10'	'R309'	1	8	[]
'032714_R309_S10_1_7.mat'	'\R309\Juvenile\032714_R309_S10\trial_11'	'032714'	'S10'	'R309'	1	7	[]
'032714_R309_S10_0_7.mat'	'\R309\Juvenile\032714_R309_S10\trial_13'	'032714'	'S10'	'R309'	0	7	[]
'032714_R309_S10_1_7.mat'	'\R309\Juvenile\032714_R309_S10\trial_15'	'032714'	'S10'	'R309'	1	7	[]
'032714_R309_S10_0_7.mat'	'\R309\Juvenile\032714_R309_S10\trial_17'	'032714'	'S10'	'R309'	0	7	[]
'032714_R309_S10_0_6.mat'	'\R309\Juvenile\032714_R309_S10\trial_19'	'032714'	'S10'	'R309'	0	6	[]
'032714_R309_S10_1_8.mat'	'\R309\Juvenile\032714_R309_S10\trial_2'	'032714'	'S10'	'R309'	1	8	[]
'032714_R309_S10_1_6.mat'	'\R309\Juvenile\032714_R309_S10\trial_5'	'032714'	'S10'	'R309'	1	6	[]
'032714_R309_S10_0_7.mat'	'\R309\Juvenile\032714_R309_S10\trial_6'	'032714'	'S10'	'R309'	0	7	[]
'032714_R309_S10_0_8.mat'	'\R309\Juvenile\032714_R309_S10\trial_7'	'032714'	'S10'	'R309'	0	8	[]
'032714_R309_S10_0_8.mat'	'\R309\Juvenile\032714_R309_S10\trial_9'	'032714'	'S10'	'R309'	0	8	[]
'031614_R310_S1_0_4.mat'	'\R310\Juvenile\031614_R310_S1\trial_1'	'031614'	'S1'	'R310'	0	4	[]
'031614_R310_S1_0_7.mat'	'\R310\Juvenile\031614_R310_S1\trial_10'	'031614'	'S1'	'R310'	0	7	[]
'031614_R310_S1_0_6.mat'	'\R310\Juvenile\031614_R310_S1\trial_13'	'031614'	'S1'	'R310'	0	6	[]
'031614_R310_S1_0_6.mat'	'\R310\Juvenile\031614_R310_S1\trial_15'	'031614'	'S1'	'R310'	0	6	[]
'031614_R310_S1_0_7.mat'	'\R310\Juvenile\031614_R310_S1\trial_2'	'031614'	'S1'	'R310'	0	7	[]
'031614_R310_S1_0_7.mat'	'\R310\Juvenile\031614_R310_S1\trial_21'	'031614'	'S1'	'R310'	0	7	[]
'031614_R310_S1_1_5.mat'	'\R310\Juvenile\031614_R310_S1\trial_4'	'031614'	'S1'	'R310'	1	5	[]
'031614_R310_S1_0_5.mat'	'\R310\Juvenile\031614_R310_S1\trial_5'	'031614'	'S1'	'R310'	0	5	[]
'031614_R310_S1_0_5.mat'	'\R310\Juvenile\031614_R310_S1\trial_6'	'031614'	'S1'	'R310'	0	5	[]
'031614_R310_S1_0_7.mat'	'\R310\Juvenile\031614_R310_S1\trial_9'	'031614'	'S1'	'R310'	0	7	[]
'031714_R310_S2_1_4.mat'	'\R310\Juvenile\031714_R310_S2\trial_1'	'031714'	'S2'	'R310'	1	4	[]
'031714_R310_S2_1_6.mat'	'\R310\Juvenile\031714_R310_S2\trial_15'	'031714'	'S2'	'R310'	1	6	[]
'031714_R310_S2_1_7.mat'	'\R310\Juvenile\031714_R310_S2\trial_16'	'031714'	'S2'	'R310'	1	7	[]
'031714_R310_S2_1_5.mat'	'\R310\Juvenile\031714_R310_S2\trial_19'	'031714'	'S2'	'R310'	1	5	[]
'031714_R310_S2_0_7.mat'	'\R310\Juvenile\031714_R310_S2\trial_2'	'031714'	'S2'	'R310'	0	7	[]
'031714_R310_S2_0_5.mat'	'\R310\Juvenile\031714_R310_S2\trial_20'	'031714'	'S2'	'R310'	0	5	[]
'031714_R310_S2_0_5.mat'	'\R310\Juvenile\031714_R310_S2\trial_21'	'031714'	'S2'	'R310'	0	5	[]
'031714_R310_S2_0_7.mat'	'\R310\Juvenile\031714_R310_S2\trial_3'	'031714'	'S2'	'R310'	0	7	[]
'031714_R310_S2_1_5.mat'	'\R310\Juvenile\031714_R310_S2\trial_6'	'031714'	'S2'	'R310'	1	5	[]
'031714_R310_S2_0_7.mat'	'\R310\Juvenile\031714_R310_S2\trial_7'	'031714'	'S2'	'R310'	0	7	[]
'031814_R310_S3_1_4.mat'	'\R310\Juvenile\031814_R310_S3\trial_1'	'031814'	'S3'	'R310'	1	4	[]
'031814_R310_S3_0_5.mat'	'\R310\Juvenile\031814_R310_S3\trial_10'	'031814'	'S3'	'R310'	0	5	[]
'031814_R310_S3_1_5.mat'	'\R310\Juvenile\031814_R310_S3\trial_11'	'031814'	'S3'	'R310'	1	5	[]
'031814_R310_S3_1_4.mat'	'\R310\Juvenile\031814_R310_S3\trial_12'	'031814'	'S3'	'R310'	1	4	[]
'031814_R310_S3_1_6.mat'	'\R310\Juvenile\031814_R310_S3\trial_14'	'031814'	'S3'	'R310'	1	6	[]
'031814_R310_S3_1_4.mat'	'\R310\Juvenile\031814_R310_S3\trial_16'	'031814'	'S3'	'R310'	1	4	[]
'031814_R310_S3_1_6.mat'	'\R310\Juvenile\031814_R310_S3\trial_17'	'031814'	'S3'	'R310'	1	6	[]
'031814_R310_S3_0_5.mat'	'\R310\Juvenile\031814_R310_S3\trial_18'	'031814'	'S3'	'R310'	0	5	[]
'031814_R310_S3_0_5.mat'	'\R310\Juvenile\031814_R310_S3\trial_19'	'031814'	'S3'	'R310'	0	5	[]
'031814_R310_S3_1_7.mat'	'\R310\Juvenile\031814_R310_S3\trial_2'	'031814'	'S3'	'R310'	1	7	[]
'031814_R310_S3_0_5.mat'	'\R310\Juvenile\031814_R310_S3\trial_20'	'031814'	'S3'	'R310'	0	5	[]
'031814_R310_S3_0_3.mat'	'\R310\Juvenile\031814_R310_S3\trial_21'	'031814'	'S3'	'R310'	0	3	[]
'031814_R310_S3_0_3.mat'	'\R310\Juvenile\031814_R310_S3\trial_22'	'031814'	'S3'	'R310'	0	3	[]
'031814_R310_S3_0_7.mat'	'\R310\Juvenile\031814_R310_S3\trial_3'	'031814'	'S3'	'R310'	0	7	[]
'031814_R310_S3_1_7.mat'	'\R310\Juvenile\031814_R310_S3\trial_4'	'031814'	'S3'	'R310'	1	7	[]
'031814_R310_S3_0_5.mat'	'\R310\Juvenile\031814_R310_S3\trial_5'	'031814'	'S3'	'R310'	0	5	[]
'031914_R310_S4_1_4.mat'	'\R310\Juvenile\031914_R310_S4\trial_1'	'031914'	'S4'	'R310'	1	4	[]
'031914_R310_S4_0_4.mat'	'\R310\Juvenile\031914_R310_S4\trial_11'	'031914'	'S4'	'R310'	0	4	[]
'031914_R310_S4_0_4.mat'	'\R310\Juvenile\031914_R310_S4\trial_12'	'031914'	'S4'	'R310'	0	4	[]
'031914_R310_S4_0_4.mat'	'\R310\Juvenile\031914_R310_S4\trial_13'	'031914'	'S4'	'R310'	0	4	[]
'031914_R310_S4_1_5.mat'	'\R310\Juvenile\031914_R310_S4\trial_2'	'031914'	'S4'	'R310'	1	5	[]
'031914_R310_S4_0_3.mat'	'\R310\Juvenile\031914_R310_S4\trial_20'	'031914'	'S4'	'R310'	0	3	[]
'031914_R310_S4_1_5.mat'	'\R310\Juvenile\031914_R310_S4\trial_27'	'031914'	'S4'	'R310'	1	5	[]
'031914_R310_S4_1_4.mat'	'\R310\Juvenile\031914_R310_S4\trial_29'	'031914'	'S4'	'R310'	1	4	[]
'031914_R310_S4_0_4.mat'	'\R310\Juvenile\031914_R310_S4\trial_3'	'031914'	'S4'	'R310'	0	4	[]
'031914_R310_S4_1_4.mat'	'\R310\Juvenile\031914_R310_S4\trial_31'	'031914'	'S4'	'R310'	1	4	[]
'031914_R310_S4_1_4.mat'	'\R310\Juvenile\031914_R310_S4\trial_4'	'031914'	'S4'	'R310'	1	4	[]
'031914_R310_S4_0_4.mat'	'\R310\Juvenile\031914_R310_S4\trial_6'	'031914'	'S4'	'R310'	0	4	[]
'031914_R310_S4_1_4.mat'	'\R310\Juvenile\031914_R310_S4\trial_7'	'031914'	'S4'	'R310'	1	4	[]
'031914_R310_S4_1_5.mat'	'\R310\Juvenile\031914_R310_S4\trial_8'	'031914'	'S4'	'R310'	1	5	[]
'032014_R310_S5_1_4.mat'	'\R310\Juvenile\032014_R310_S5\trial_1'	'032014'	'S5'	'R310'	1	4	[]
'032014_R310_S5_0_4.mat'	'\R310\Juvenile\032014_R310_S5\trial_11'	'032014'	'S5'	'R310'	0	4	[]
'032014_R310_S5_0_4.mat'	'\R310\Juvenile\032014_R310_S5\trial_12'	'032014'	'S5'	'R310'	0	4	[]
'032014_R310_S5_0_5.mat'	'\R310\Juvenile\032014_R310_S5\trial_17'	'032014'	'S5'	'R310'	0	5	[]
'032014_R310_S5_1_5.mat'	'\R310\Juvenile\032014_R310_S5\trial_2'	'032014'	'S5'	'R310'	1	5	[]
'032014_R310_S5_0_4.mat'	'\R310\Juvenile\032014_R310_S5\trial_3'	'032014'	'S5'	'R310'	0	4	[]
'032014_R310_S5_1_4.mat'	'\R310\Juvenile\032014_R310_S5\trial_5'	'032014'	'S5'	'R310'	1	4	[]
'032014_R310_S5_0_4.mat'	'\R310\Juvenile\032014_R310_S5\trial_6'	'032014'	'S5'	'R310'	0	4	[]
'032014_R310_S5_0_4.mat'	'\R310\Juvenile\032014_R310_S5\trial_7'	'032014'	'S5'	'R310'	0	4	[]
'032014_R310_S5_0_5.mat'	'\R310\Juvenile\032014_R310_S5\trial_8'	'032014'	'S5'	'R310'	0	5	[]
'032114_R310_S6_1_5.mat'	'\R310\Juvenile\032114_R310_S6\trial_1'	'032114'	'S6'	'R310'	1	5	[]
'032114_R310_S6_1_5.mat'	'\R310\Juvenile\032114_R310_S6\trial_10'	'032114'	'S6'	'R310'	1	5	[]
'032114_R310_S6_1_5.mat'	'\R310\Juvenile\032114_R310_S6\trial_12'	'032114'	'S6'	'R310'	1	5	[]
'032114_R310_S6_0_6.mat'	'\R310\Juvenile\032114_R310_S6\trial_13'	'032114'	'S6'	'R310'	0	6	[]
'032114_R310_S6_0_6.mat'	'\R310\Juvenile\032114_R310_S6\trial_14'	'032114'	'S6'	'R310'	0	6	[]
'032114_R310_S6_0_6.mat'	'\R310\Juvenile\032114_R310_S6\trial_15'	'032114'	'S6'	'R310'	0	6	[]
'032114_R310_S6_0_5.mat'	'\R310\Juvenile\032114_R310_S6\trial_18'	'032114'	'S6'	'R310'	0	5	[]
'032114_R310_S6_1_5.mat'	'\R310\Juvenile\032114_R310_S6\trial_19'	'032114'	'S6'	'R310'	1	5	[]
'032114_R310_S6_1_6.mat'	'\R310\Juvenile\032114_R310_S6\trial_2'	'032114'	'S6'	'R310'	1	6	[]
'032114_R310_S6_1_4.mat'	'\R310\Juvenile\032114_R310_S6\trial_3'	'032114'	'S6'	'R310'	1	4	[]
'032114_R310_S6_1_5.mat'	'\R310\Juvenile\032114_R310_S6\trial_4'	'032114'	'S6'	'R310'	1	5	[]
'032114_R310_S6_0_5.mat'	'\R310\Juvenile\032114_R310_S6\trial_5'	'032114'	'S6'	'R310'	0	5	[]
'032114_R310_S6_1_5.mat'	'\R310\Juvenile\032114_R310_S6\trial_7'	'032114'	'S6'	'R310'	1	5	[]
'032114_R310_S6_0_5.mat'	'\R310\Juvenile\032114_R310_S6\trial_9'	'032114'	'S6'	'R310'	0	5	[]
'032414_R310_S7_1_5.mat'	'\R310\Juvenile\032414_R310_S7\trial_1'	'032414'	'S7'	'R310'	1	5	[]
'032414_R310_S7_0_5.mat'	'\R310\Juvenile\032414_R310_S7\trial_15'	'032414'	'S7'	'R310'	0	5	[]
'032414_R310_S7_1_6.mat'	'\R310\Juvenile\032414_R310_S7\trial_2'	'032414'	'S7'	'R310'	1	6	[]
'032414_R310_S7_1_4.mat'	'\R310\Juvenile\032414_R310_S7\trial_3'	'032414'	'S7'	'R310'	1	4	[]
'032414_R310_S7_1_5.mat'	'\R310\Juvenile\032414_R310_S7\trial_5'	'032414'	'S7'	'R310'	1	5	[]
'032414_R310_S7_0_4.mat'	'\R310\Juvenile\032414_R310_S7\trial_8'	'032414'	'S7'	'R310'	0	4	[]
'032414_R310_S7_1_4.mat'	'\R310\Juvenile\032414_R310_S7\trial_9'	'032414'	'S7'	'R310'	1	4	[]
'032514_R310_S8_1_6.mat'	'\R310\Juvenile\032514_R310_S8\trial_1'	'032514'	'S8'	'R310'	1	6	[]
'032514_R310_S8_1_7.mat'	'\R310\Juvenile\032514_R310_S8\trial_13'	'032514'	'S8'	'R310'	1	7	[]
'032514_R310_S8_1_6.mat'	'\R310\Juvenile\032514_R310_S8\trial_15'	'032514'	'S8'	'R310'	1	6	[]
'032514_R310_S8_1_7.mat'	'\R310\Juvenile\032514_R310_S8\trial_2'	'032514'	'S8'	'R310'	1	7	[]
'032514_R310_S8_1_6.mat'	'\R310\Juvenile\032514_R310_S8\trial_20'	'032514'	'S8'	'R310'	1	6	[]
'032514_R310_S8_1_5.mat'	'\R310\Juvenile\032514_R310_S8\trial_23'	'032514'	'S8'	'R310'	1	5	[]
'032514_R310_S8_0_5.mat'	'\R310\Juvenile\032514_R310_S8\trial_25'	'032514'	'S8'	'R310'	0	5	[]
'032514_R310_S8_1_5.mat'	'\R310\Juvenile\032514_R310_S8\trial_26'	'032514'	'S8'	'R310'	1	5	[]
'032514_R310_S8_1_5.mat'	'\R310\Juvenile\032514_R310_S8\trial_3'	'032514'	'S8'	'R310'	1	5	[]
'032514_R310_S8_0_6.mat'	'\R310\Juvenile\032514_R310_S8\trial_4'	'032514'	'S8'	'R310'	0	6	[]
'032614_R310_S9_1_6.mat'	'\R310\Juvenile\032614_R310_S9\trial_1'	'032614'	'S9'	'R310'	1	6	[]
'032614_R310_S9_1_6.mat'	'\R310\Juvenile\032614_R310_S9\trial_10'	'032614'	'S9'	'R310'	1	6	[]
'032614_R310_S9_0_5.mat'	'\R310\Juvenile\032614_R310_S9\trial_11'	'032614'	'S9'	'R310'	0	5	[]
'032614_R310_S9_1_7.mat'	'\R310\Juvenile\032614_R310_S9\trial_2'	'032614'	'S9'	'R310'	1	7	[]
'032614_R310_S9_1_5.mat'	'\R310\Juvenile\032614_R310_S9\trial_3'	'032614'	'S9'	'R310'	1	5	[]
'032614_R310_S9_1_6.mat'	'\R310\Juvenile\032614_R310_S9\trial_4'	'032614'	'S9'	'R310'	1	6	[]
'032614_R310_S9_0_5.mat'	'\R310\Juvenile\032614_R310_S9\trial_5'	'032614'	'S9'	'R310'	0	5	[]
'032614_R310_S9_1_5.mat'	'\R310\Juvenile\032614_R310_S9\trial_6'	'032614'	'S9'	'R310'	1	5	[]
'032614_R310_S9_0_7.mat'	'\R310\Juvenile\032614_R310_S9\trial_7'	'032614'	'S9'	'R310'	0	7	[]
'032614_R310_S9_1_5.mat'	'\R310\Juvenile\032614_R310_S9\trial_8'	'032614'	'S9'	'R310'	1	5	[]
'032614_R310_S9_0_6.mat'	'\R310\Juvenile\032614_R310_S9\trial_9'	'032614'	'S9'	'R310'	0	6	[]
'032714_R310_S10_0_6.mat'	'\R310\Juvenile\032714_R310_S10\trial_1'	'032714'	'S10'	'R310'	0	6	[]

## Sheet: Rat-Adult-multi whisker- SERTKO
'012714_R101_S11_0_4.mat'	'\R101\Young Adult\012714_R101_S11\trial_1'	'012714'	'S11'	'R101'	0	4	0
'092314_R206_S20_1_17.mat'	'\R206\Young Adult\092314_R206_S20\trial_5'	'092314'	'S20'	'R206'	1	17	'c'
'092314_R204_S20_1_18.mat'	'\R204\Young Adult\092314_R204_S20\trial_11'	'092314'	'S20'	'R204'	1	18	'c'
'092314_R204_S20_1_17.mat'	'\R204\Young Adult\092314_R204_S20\trial_3'	'092314'	'S20'	'R204'	1	17	'c'
'092214_R206_S19_1_17.mat'	'\R206\Young Adult\092214_R206_S19\trial_15'	'092214'	'S19'	'R206'	1	17	'c'
'092214_R205_S19_1_18.mat'	'\R205\Young Adult\092214_R205_S19\trial_11'	'092214'	'S19'	'R205'	1	18	'c'
'092214_R205_S19_1_18.mat'	'\R205\Young Adult\092214_R205_S19\trial_3'	'092214'	'S19'	'R205'	1	18	'c'
'092214_R205_S19_1_18.mat'	'\R205\Young Adult\092214_R205_S19\trial_4'	'092214'	'S19'	'R205'	1	18	'c'
'092214_R204_S19_1_17.mat'	'\R204\Young Adult\092214_R204_S19\trial_14'	'092214'	'S19'	'R204'	1	17	'c'
'092214_R202_S19_1_17.mat'	'\R202\Young Adult\092214_R202_S19\trial_11'	'092214'	'S19'	'R202'	1	17	'c'
'092214_R202_S19_1_17.mat'	'\R202\Young Adult\092214_R202_S19\trial_6'	'092214'	'S19'	'R202'	1	17	'c'
'092214_R202_S19_0_17.mat'	'\R202\Young Adult\092214_R202_S19\trial_17'	'092214'	'S19'	'R202'	0	17	'c'
'092214_R201_S19_1_17.mat'	'\R201\Young Adult\092214_R201_S19\trial_2'	'092214'	'S19'	'R201'	1	17	'c'
'092214_R201_S19_1_16.mat'	'\R201\Young Adult\092214_R201_S19\trial_4'	'092214'	'S19'	'R201'	1	16	'c'
'091914_R206_S18_1_17.mat'	'\R206\Young Adult\091914_R206_S18\trial_2'	'091914'	'S18'	'R206'	1	17	'c'
'091914_R206_S18_1_17.mat'	'\R206\Young Adult\091914_R206_S18\trial_7'	'091914'	'S18'	'R206'	1	17	'c'
'091914_R205_S18_1_18.mat'	'\R205\Young Adult\091914_R205_S18\trial_2'	'091914'	'S18'	'R205'	1	18	'c'
'091914_R205_S18_1_17.mat'	'\R205\Young Adult\091914_R205_S18\trial_4'	'091914'	'S18'	'R205'	1	17	'c'
'091914_R205_S18_1_17.mat'	'\R205\Young Adult\091914_R205_S18\trial_6'	'091914'	'S18'	'R205'	1	17	'c'
'091914_R204_S18_1_18.mat'	'\R204\Young Adult\091914_R204_S18\trial_7'	'091914'	'S18'	'R204'	1	18	'c'
'091914_R204_S18_1_16.mat'	'\R204\Young Adult\091914_R204_S18\trial_2'	'091914'	'S18'	'R204'	1	16	'c'
'091914_R202_S18_0_17.mat'	'\R202\Young Adult\091914_R202_S18\trial_16'	'091914'	'S18'	'R202'	0	17	'c'
'091814_R206_S17_1_17.mat'	'\R206\Young Adult\091814_R206_S17\trial_2'	'091814'	'S17'	'R206'	1	17	'c'
'091714_R205_S16_1_15.mat'	'\R205\Young Adult\091714_R205_S16\trial_2'	'091714'	'S16'	'R205'	1	15	'c'
'091714_R204_S16_1_17.mat'	'\R204\Young Adult\091714_R204_S16\trial_14'	'091714'	'S16'	'R204'	1	17	'c'
'091614_R206_S15_1_17.mat'	'\R206\Young Adult\091614_R206_S15\trial_6'	'091614'	'S15'	'R206'	1	17	'c'
'091614_R205_S15_1_17.mat'	'\R205\Young Adult\091614_R205_S15\trial_2'	'091614'	'S15'	'R205'	1	17	'c'
'091514_R206_S14_1_15.mat'	'\R206\Young Adult\091514_R206_S14\trial_5'	'091514'	'S14'	'R206'	1	15	'c'
'091514_R205_S14_1_16.mat'	'\R205\Young Adult\091514_R205_S14\trial_6'	'091514'	'S14'	'R205'	1	16	'c'
'091514_R205_S14_1_15.mat'	'\R205\Young Adult\091514_R205_S14\trial_2'	'091514'	'S14'	'R205'	1	15	'c'
'091514_R204_S14_1_16.mat'	'\R204\Young Adult\091514_R204_S14\trial_3'	'091514'	'S14'	'R204'	1	16	'c'
'091014_R201_S11_1_12.mat'	'\R201\Young Adult\091014_R201_S11\trial_1'	'091014'	'S11'	'R201'	1	12	'c'
'020714_R108_S20_1_14.mat'	'\R108\Young Adult\020714_R108_S20\trial_12'	'020714'	'S20'	'R108'	1	14	'c'
'020714_R107_S20_1_14.mat'	'\R107\Young Adult\020714_R107_S20\trial_15'	'020714'	'S20'	'R107'	1	14	'c'
'020714_R105_S20_1_14.mat'	'\R105\Young Adult\020714_R105_S20\trial_14'	'020714'	'S20'	'R105'	1	14	'c'
'020714_R105_S20_1_14.mat'	'\R105\Young Adult\020714_R105_S20\trial_5'	'020714'	'S20'	'R105'	1	14	'c'
'020714_R102_S20_1_16.mat'	'\R102\Young Adult\020714_R102_S20\trial_3'	'020714'	'S20'	'R102'	1	16	'c'
'020714_R101_S20_1_15.mat'	'\R101\Young Adult\020714_R101_S20\trial_11'	'020714'	'S20'	'R101'	1	15	'c'
'020614_R108_S19_1_15.mat'	'\R108\Young Adult\020614_R108_S19\trial_8'	'020614'	'S19'	'R108'	1	15	'c'
'020614_R108_S19_1_14.mat'	'\R108\Young Adult\020614_R108_S19\trial_5'	'020614'	'S19'	'R108'	1	14	'c'
'020614_R103_S19_1_15.mat'	'\R103\Young Adult\020614_R103_S19\trial_11'	'020614'	'S19'	'R103'	1	15	'c'
'020614_R101_S19_1_14.mat'	'\R101\Young Adult\020614_R101_S19\trial_20'	'020614'	'S19'	'R101'	1	14	'c'
'020514_R107_S18_1_15.mat'	'\R107\Young Adult\020514_R107_S18\trial_6'	'020514'	'S18'	'R107'	1	15	'c'
'020514_R102_S18_1_14.mat'	'\R102\Young Adult\020514_R102_S18\trial_5'	'020514'	'S18'	'R102'	1	14	'c'
'020414_R103_S17_1_14.mat'	'\R103\Young Adult\020414_R103_S17\trial_9'	'020414'	'S17'	'R103'	1	14	'c'
'020314_R106_S16_1_14.mat'	'\R106\Young Adult\020314_R106_S16\trial_20'	'020314'	'S16'	'R106'	1	14	'c'
'013114_R108_S15_1_13.mat'	'\R108\Young Adult\013114_R108_S15\trial_8'	'013114'	'S15'	'R108'	1	13	'c'
'013114_R107_S15_1_13.mat'	'\R107\Young Adult\013114_R107_S15\trial_11'	'013114'	'S15'	'R107'	1	13	'c'
'013114_R105_S15_1_13.mat'	'\R105\Young Adult\013114_R105_S15\trial_7'	'013114'	'S15'	'R105'	1	13	'c'
'013114_R103_S15_1_13.mat'	'\R103\Young Adult\013114_R103_S15\trial_4'	'013114'	'S15'	'R103'	1	13	'c'
'013114_R102_S15_1_14.mat'	'\R102\Young Adult\013114_R102_S15\trial_13'	'013114'	'S15'	'R102'	1	14	'c'
'013114_R102_S15_1_13.mat'	'\R102\Young Adult\013114_R102_S15\trial_2'	'013114'	'S15'	'R102'	1	13	'c'
'110714_R204_S29_1_18.mat'	'\R204\Young Adult\110714_R204_S29\trial_13'	'110714'	'S29'	'R204'	1	18	[]
'110714_R204_S29_1_18.mat'	'\R204\Young Adult\110714_R204_S29\trial_7'	'110714'	'S29'	'R204'	1	18	[]
'110714_R204_S29_1_17.mat'	'\R204\Young Adult\110714_R204_S29\trial_10'	'110714'	'S29'	'R204'	1	17	[]
'110714_R204_S29_1_17.mat'	'\R204\Young Adult\110714_R204_S29\trial_12'	'110714'	'S29'	'R204'	1	17	[]
'110714_R204_S29_1_17.mat'	'\R204\Young Adult\110714_R204_S29\trial_15'	'110714'	'S29'	'R204'	1	17	[]
'110714_R204_S29_1_16.mat'	'\R204\Young Adult\110714_R204_S29\trial_18'	'110714'	'S29'	'R204'	1	16	[]
'110714_R204_S29_1_14.mat'	'\R204\Young Adult\110714_R204_S29\trial_3'	'110714'	'S29'	'R204'	1	14	[]
'110714_R204_S29_1_12.mat'	'\R204\Young Adult\110714_R204_S29\trial_4'	'110714'	'S29'	'R204'	1	12	[]
'110714_R204_S29_1_10.mat'	'\R204\Young Adult\110714_R204_S29\trial_2'	'110714'	'S29'	'R204'	1	10	[]
'110714_R204_S29_0_13.mat'	'\R204\Young Adult\110714_R204_S29\trial_1'	'110714'	'S29'	'R204'	0	13	[]
'110714_R203_S29_1_12.mat'	'\R203\Young Adult\110714_R203_S29\trial_3'	'110714'	'S29'	'R203'	1	12	[]
'110714_R203_S29_0_12.mat'	'\R203\Young Adult\110714_R203_S29\trial_2'	'110714'	'S29'	'R203'	0	12	[]
'110614_R204_S28_1_8.mat'	'\R204\Young Adult\110614_R204_S28\trial_6'	'110614'	'S28'	'R204'	1	8	[]
'110614_R204_S28_1_17.mat'	'\R204\Young Adult\110614_R204_S28\trial_19'	'110614'	'S28'	'R204'	1	17	[]
'110614_R204_S28_1_16.mat'	'\R204\Young Adult\110614_R204_S28\trial_12'	'110614'	'S28'	'R204'	1	16	[]
'110614_R204_S28_1_16.mat'	'\R204\Young Adult\110614_R204_S28\trial_15'	'110614'	'S28'	'R204'	1	16	[]
'110614_R204_S28_1_14.mat'	'\R204\Young Adult\110614_R204_S28\trial_11'	'110614'	'S28'	'R204'	1	14	[]
'110614_R204_S28_1_14.mat'	'\R204\Young Adult\110614_R204_S28\trial_9'	'110614'	'S28'	'R204'	1	14	[]
'110614_R204_S28_1_13.mat'	'\R204\Young Adult\110614_R204_S28\trial_4'	'110614'	'S28'	'R204'	1	13	[]
'110614_R204_S28_1_11.mat'	'\R204\Young Adult\110614_R204_S28\trial_3'	'110614'	'S28'	'R204'	1	11	[]
'110614_R204_S28_1_10.mat'	'\R204\Young Adult\110614_R204_S28\trial_18'	'110614'	'S28'	'R204'	1	10	[]
'110614_R204_S28_1_10.mat'	'\R204\Young Adult\110614_R204_S28\trial_7'	'110614'	'S28'	'R204'	1	10	[]
'110614_R204_S28_0_16.mat'	'\R204\Young Adult\110614_R204_S28\trial_14'	'110614'	'S28'	'R204'	0	16	[]
'110614_R204_S28_0_11.mat'	'\R204\Young Adult\110614_R204_S28\trial_10'	'110614'	'S28'	'R204'	0	11	[]
'110614_R204_S28_0_10.mat'	'\R204\Young Adult\110614_R204_S28\trial_1'	'110614'	'S28'	'R204'	0	10	[]
'110614_R204_S28_0_10.mat'	'\R204\Young Adult\110614_R204_S28\trial_2'	'110614'	'S28'	'R204'	0	10	[]
'110614_R203_S28_1_13.mat'	'\R203\Young Adult\110614_R203_S28\trial_2'	'110614'	'S28'	'R203'	1	13	[]
'110614_R203_S28_1_12.mat'	'\R203\Young Adult\110614_R203_S28\trial_6'	'110614'	'S28'	'R203'	1	12	[]
'110614_R203_S28_0_13.mat'	'\R203\Young Adult\110614_R203_S28\trial_5'	'110614'	'S28'	'R203'	0	13	[]
'110514_R204_S27_1_15.mat'	'\R204\Young Adult\110514_R204_S27\trial_16'	'110514'	'S27'	'R204'	1	15	[]
'110514_R204_S27_1_15.mat'	'\R204\Young Adult\110514_R204_S27\trial_21'	'110514'	'S27'	'R204'	1	15	[]
'110514_R204_S27_1_14.mat'	'\R204\Young Adult\110514_R204_S27\trial_19'	'110514'	'S27'	'R204'	1	14	[]
'110514_R204_S27_1_13.mat'	'\R204\Young Adult\110514_R204_S27\trial_2'	'110514'	'S27'	'R204'	1	13	[]
'110514_R204_S27_1_13.mat'	'\R204\Young Adult\110514_R204_S27\trial_3'	'110514'	'S27'	'R204'	1	13	[]
'110514_R204_S27_1_12.mat'	'\R204\Young Adult\110514_R204_S27\trial_9'	'110514'	'S27'	'R204'	1	12	[]
'110514_R204_S27_0_12.mat'	'\R204\Young Adult\110514_R204_S27\trial_1'	'110514'	'S27'	'R204'	0	12	[]
'110514_R204_S27_0_12.mat'	'\R204\Young Adult\110514_R204_S27\trial_17'	'110514'	'S27'	'R204'	0	12	[]
'110514_R203_S27_1_16.mat'	'\R203\Young Adult\110514_R203_S27\trial_12'	'110514'	'S27'	'R203'	1	16	[]
'110514_R203_S27_1_15.mat'	'\R203\Young Adult\110514_R203_S27\trial_3'	'110514'	'S27'	'R203'	1	15	[]
'110514_R203_S27_1_15.mat'	'\R203\Young Adult\110514_R203_S27\trial_8'	'110514'	'S27'	'R203'	1	15	[]
'110514_R203_S27_1_13.mat'	'\R203\Young Adult\110514_R203_S27\trial_1'	'110514'	'S27'	'R203'	1	13	[]
'110514_R203_S27_0_21.mat'	'\R203\Young Adult\110514_R203_S27\trial_11'	'110514'	'S27'	'R203'	0	21	[]
'110414_R204_S26_1_9.mat'	'\R204\Young Adult\110414_R204_S26\trial_9'	'110414'	'S26'	'R204'	1	9	[]
'110414_R204_S26_1_13.mat'	'\R204\Young Adult\110414_R204_S26\trial_12'	'110414'	'S26'	'R204'	1	13	[]
'110414_R204_S26_1_13.mat'	'\R204\Young Adult\110414_R204_S26\trial_8'	'110414'	'S26'	'R204'	1	13	[]
'110414_R204_S26_1_12.mat'	'\R204\Young Adult\110414_R204_S26\trial_10'	'110414'	'S26'	'R204'	1	12	[]
'110414_R204_S26_1_12.mat'	'\R204\Young Adult\110414_R204_S26\trial_15'	'110414'	'S26'	'R204'	1	12	[]
'110414_R204_S26_1_11.mat'	'\R204\Young Adult\110414_R204_S26\trial_11'	'110414'	'S26'	'R204'	1	11	[]
'110414_R204_S26_1_11.mat'	'\R204\Young Adult\110414_R204_S26\trial_6'	'110414'	'S26'	'R204'	1	11	[]
'110414_R204_S26_1_10.mat'	'\R204\Young Adult\110414_R204_S26\trial_5'	'110414'	'S26'	'R204'	1	10	[]
'110414_R204_S26_0_11.mat'	'\R204\Young Adult\110414_R204_S26\trial_2'	'110414'	'S26'	'R204'	0	11	[]
'110414_R204_S26_0_10.mat'	'\R204\Young Adult\110414_R204_S26\trial_4'	'110414'	'S26'	'R204'	0	10	[]
'110414_R203_S26_1_15.mat'	'\R203\Young Adult\110414_R203_S26\trial_7'	'110414'	'S26'	'R203'	1	15	[]
'110414_R203_S26_1_14.mat'	'\R203\Young Adult\110414_R203_S26\trial_6'	'110414'	'S26'	'R203'	1	14	[]
'110414_R203_S26_1_12.mat'	'\R203\Young Adult\110414_R203_S26\trial_2'	'110414'	'S26'	'R203'	1	12	[]
'110414_R203_S26_1_12.mat'	'\R203\Young Adult\110414_R203_S26\trial_4'	'110414'	'S26'	'R203'	1	12	[]
'110314_R204_S25_1_9.mat'	'\R204\Young Adult\110314_R204_S25\trial_10'	'110314'	'S25'	'R204'	1	9	[]
'110314_R204_S25_1_9.mat'	'\R204\Young Adult\110314_R204_S25\trial_7'	'110314'	'S25'	'R204'	1	9	[]
'110314_R204_S25_1_15.mat'	'\R204\Young Adult\110314_R204_S25\trial_3'	'110314'	'S25'	'R204'	1	15	[]
'110314_R204_S25_1_13.mat'	'\R204\Young Adult\110314_R204_S25\trial_2'	'110314'	'S25'	'R204'	1	13	[]
'110314_R204_S25_1_13.mat'	'\R204\Young Adult\110314_R204_S25\trial_4'	'110314'	'S25'	'R204'	1	13	[]
'110314_R204_S25_1_12.mat'	'\R204\Young Adult\110314_R204_S25\trial_14'	'110314'	'S25'	'R204'	1	12	[]
'110314_R204_S25_1_11.mat'	'\R204\Young Adult\110314_R204_S25\trial_8'	'110314'	'S25'	'R204'	1	11	[]
'110314_R204_S25_1_10.mat'	'\R204\Young Adult\110314_R204_S25\trial_1'	'110314'	'S25'	'R204'	1	10	[]
'110314_R203_S25_1_9.mat'	'\R203\Young Adult\110314_R203_S25\trial_2'	'110314'	'S25'	'R203'	1	9	[]
'110314_R203_S25_1_13.mat'	'\R203\Young Adult\110314_R203_S25\trial_13'	'110314'	'S25'	'R203'	1	13	[]
'110314_R203_S25_1_13.mat'	'\R203\Young Adult\110314_R203_S25\trial_3'	'110314'	'S25'	'R203'	1	13	[]
'110314_R203_S25_1_12.mat'	'\R203\Young Adult\110314_R203_S25\trial_10'	'110314'	'S25'	'R203'	1	12	[]
'110314_R203_S25_1_12.mat'	'\R203\Young Adult\110314_R203_S25\trial_8'	'110314'	'S25'	'R203'	1	12	[]
'110314_R203_S25_0_16.mat'	'\R203\Young Adult\110314_R203_S25\trial_5'	'110314'	'S25'	'R203'	0	16	[]
'110314_R203_S25_0_13.mat'	'\R203\Young Adult\110314_R203_S25\trial_11'	'110314'	'S25'	'R203'	0	13	[]
'110314_R203_S25_0_13.mat'	'\R203\Young Adult\110314_R203_S25\trial_12'	'110314'	'S25'	'R203'	0	13	[]
'110314_R203_S25_0_12.mat'	'\R203\Young Adult\110314_R203_S25\trial_14'	'110314'	'S25'	'R203'	0	12	[]
'103114_R204_S24_1_9.mat'	'\R204\Young Adult\103114_R204_S24\trial_7'	'103114'	'S24'	'R204'	1	9	[]
'103114_R204_S24_1_14.mat'	'\R204\Young Adult\103114_R204_S24\trial_9'	'103114'	'S24'	'R204'	1	14	[]
'103114_R204_S24_1_13.mat'	'\R204\Young Adult\103114_R204_S24\trial_13'	'103114'	'S24'	'R204'	1	13	[]
'103114_R204_S24_1_13.mat'	'\R204\Young Adult\103114_R204_S24\trial_21'	'103114'	'S24'	'R204'	1	13	[]
'103114_R204_S24_1_12.mat'	'\R204\Young Adult\103114_R204_S24\trial_12'	'103114'	'S24'	'R204'	1	12	[]
'103114_R204_S24_1_12.mat'	'\R204\Young Adult\103114_R204_S24\trial_18'	'103114'	'S24'	'R204'	1	12	[]
'103114_R204_S24_1_12.mat'	'\R204\Young Adult\103114_R204_S24\trial_2'	'103114'	'S24'	'R204'	1	12	[]
'103114_R204_S24_1_11.mat'	'\R204\Young Adult\103114_R204_S24\trial_1'	'103114'	'S24'	'R204'	1	11	[]
'103114_R204_S24_0_15.mat'	'\R204\Young Adult\103114_R204_S24\trial_3'	'103114'	'S24'	'R204'	0	15	[]
'103114_R203_S24_1_14.mat'	'\R203\Young Adult\103114_R203_S24\trial_2'	'103114'	'S24'	'R203'	1	14	[]
'103114_R203_S24_1_14.mat'	'\R203\Young Adult\103114_R203_S24\trial_5'	'103114'	'S24'	'R203'	1	14	[]
'103114_R203_S24_1_14.mat'	'\R203\Young Adult\103114_R203_S24\trial_6'	'103114'	'S24'	'R203'	1	14	[]
'103114_R203_S24_1_13.mat'	'\R203\Young Adult\103114_R203_S24\trial_10'	'103114'	'S24'	'R203'	1	13	[]
'103114_R203_S24_1_13.mat'	'\R203\Young Adult\103114_R203_S24\trial_8'	'103114'	'S24'	'R203'	1	13	[]
'103114_R203_S24_1_12.mat'	'\R203\Young Adult\103114_R203_S24\trial_1'	'103114'	'S24'	'R203'	1	12	[]
'103114_R203_S24_1_10.mat'	'\R203\Young Adult\103114_R203_S24\trial_12'	'103114'	'S24'	'R203'	1	10	[]
'103114_R203_S24_0_14.mat'	'\R203\Young Adult\103114_R203_S24\trial_3'	'103114'	'S24'	'R203'	0	14	[]
'103114_R203_S24_0_13.mat'	'\R203\Young Adult\103114_R203_S24\trial_7'	'103114'	'S24'	'R203'	0	13	[]
'103114_R203_S24_0_12.mat'	'\R203\Young Adult\103114_R203_S24\trial_9'	'103114'	'S24'	'R203'	0	12	[]
'103114_R203_S24_0_11.mat'	'\R203\Young Adult\103114_R203_S24\trial_11'	'103114'	'S24'	'R203'	0	11	[]
'103114_R203_S24_0_10.mat'	'\R203\Young Adult\103114_R203_S24\trial_13'	'103114'	'S24'	'R203'	0	10	[]
'103114_R203_S24_0_10.mat'	'\R203\Young Adult\103114_R203_S24\trial_14'	'103114'	'S24'	'R203'	0	10	[]
'103014_R204_S23_1_16.mat'	'\R204\Young Adult\103014_R204_S23\trial_2'	'103014'	'S23'	'R204'	1	16	[]
'103014_R204_S23_1_12.mat'	'\R204\Young Adult\103014_R204_S23\trial_1'	'103014'	'S23'	'R204'	1	12	[]
'103014_R204_S23_1_12.mat'	'\R204\Young Adult\103014_R204_S23\trial_4'	'103014'	'S23'	'R204'	1	12	[]
'103014_R204_S23_1_10.mat'	'\R204\Young Adult\103014_R204_S23\trial_3'	'103014'	'S23'	'R204'	1	10	[]
'103014_R203_S23_1_8.mat'	'\R203\Young Adult\103014_R203_S23\trial_1'	'103014'	'S23'	'R203'	1	8	[]
'103014_R203_S23_1_15.mat'	'\R203\Young Adult\103014_R203_S23\trial_13'	'103014'	'S23'	'R203'	1	15	[]
'103014_R203_S23_1_15.mat'	'\R203\Young Adult\103014_R203_S23\trial_5'	'103014'	'S23'	'R203'	1	15	[]
'103014_R203_S23_1_14.mat'	'\R203\Young Adult\103014_R203_S23\trial_10'	'103014'	'S23'	'R203'	1	14	[]
'103014_R203_S23_1_13.mat'	'\R203\Young Adult\103014_R203_S23\trial_3'	'103014'	'S23'	'R203'	1	13	[]
'103014_R203_S23_1_13.mat'	'\R203\Young Adult\103014_R203_S23\trial_8'	'103014'	'S23'	'R203'	1	13	[]
'103014_R203_S23_0_13.mat'	'\R203\Young Adult\103014_R203_S23\trial_2'	'103014'	'S23'	'R203'	0	13	[]
'103014_R203_S23_0_12.mat'	'\R203\Young Adult\103014_R203_S23\trial_14'	'103014'	'S23'	'R203'	0	12	[]
'102914_R204_S22_1_9.mat'	'\R204\Young Adult\102914_R204_S22\trial_1'	'102914'	'S22'	'R204'	1	9	[]
'102914_R204_S22_1_9.mat'	'\R204\Young Adult\102914_R204_S22\trial_6'	'102914'	'S22'	'R204'	1	9	[]
'102914_R204_S22_1_12.mat'	'\R204\Young Adult\102914_R204_S22\trial_16'	'102914'	'S22'	'R204'	1	12	[]
'102914_R204_S22_1_12.mat'	'\R204\Young Adult\102914_R204_S22\trial_4'	'102914'	'S22'	'R204'	1	12	[]
'102914_R204_S22_1_11.mat'	'\R204\Young Adult\102914_R204_S22\trial_11'	'102914'	'S22'	'R204'	1	11	[]
'102914_R204_S22_1_11.mat'	'\R204\Young Adult\102914_R204_S22\trial_13'	'102914'	'S22'	'R204'	1	11	[]
'102914_R204_S22_1_11.mat'	'\R204\Young Adult\102914_R204_S22\trial_14'	'102914'	'S22'	'R204'	1	11	[]
'102914_R204_S22_1_11.mat'	'\R204\Young Adult\102914_R204_S22\trial_18'	'102914'	'S22'	'R204'	1	11	[]
'102914_R204_S22_1_11.mat'	'\R204\Young Adult\102914_R204_S22\trial_8'	'102914'	'S22'	'R204'	1	11	[]
'102914_R204_S22_1_10.mat'	'\R204\Young Adult\102914_R204_S22\trial_2'	'102914'	'S22'	'R204'	1	10	[]
'102914_R204_S22_0_12.mat'	'\R204\Young Adult\102914_R204_S22\trial_3'	'102914'	'S22'	'R204'	0	12	[]
'102914_R204_S22_0_11.mat'	'\R204\Young Adult\102914_R204_S22\trial_10'	'102914'	'S22'	'R204'	0	11	[]
'102914_R203_S22_1_9.mat'	'\R203\Young Adult\102914_R203_S22\trial_11'	'102914'	'S22'	'R203'	1	9	[]
'102914_R203_S22_1_8.mat'	'\R203\Young Adult\102914_R203_S22\trial_2'	'102914'	'S22'	'R203'	1	8	[]
'102914_R203_S22_1_15.mat'	'\R203\Young Adult\102914_R203_S22\trial_9'	'102914'	'S22'	'R203'	1	15	[]
'102914_R203_S22_1_14.mat'	'\R203\Young Adult\102914_R203_S22\trial_7'	'102914'	'S22'	'R203'	1	14	[]
'102914_R203_S22_1_13.mat'	'\R203\Young Adult\102914_R203_S22\trial_4'	'102914'	'S22'	'R203'	1	13	[]
'102914_R203_S22_1_12.mat'	'\R203\Young Adult\102914_R203_S22\trial_13'	'102914'	'S22'	'R203'	1	12	[]
'102914_R203_S22_1_12.mat'	'\R203\Young Adult\102914_R203_S22\trial_3'	'102914'	'S22'	'R203'	1	12	[]
'102914_R203_S22_1_10.mat'	'\R203\Young Adult\102914_R203_S22\trial_12'	'102914'	'S22'	'R203'	1	10	[]
'102914_R203_S22_0_17.mat'	'\R203\Young Adult\102914_R203_S22\trial_5'	'102914'	'S22'	'R203'	0	17	[]
'102814_R204_S21_1_12.mat'	'\R204\Young Adult\102814_R204_S21\trial_12'	'102814'	'S21'	'R204'	1	12	[]
'102814_R204_S21_1_12.mat'	'\R204\Young Adult\102814_R204_S21\trial_13'	'102814'	'S21'	'R204'	1	12	[]
'102814_R204_S21_1_11.mat'	'\R204\Young Adult\102814_R204_S21\trial_1'	'102814'	'S21'	'R204'	1	11	[]
'102814_R204_S21_1_11.mat'	'\R204\Young Adult\102814_R204_S21\trial_14'	'102814'	'S21'	'R204'	1	11	[]
'102814_R204_S21_1_11.mat'	'\R204\Young Adult\102814_R204_S21\trial_4'	'102814'	'S21'	'R204'	1	11	[]
'102814_R204_S21_1_11.mat'	'\R204\Young Adult\102814_R204_S21\trial_5'	'102814'	'S21'	'R204'	1	11	[]
'102814_R204_S21_1_10.mat'	'\R204\Young Adult\102814_R204_S21\trial_2'	'102814'	'S21'	'R204'	1	10	[]
'102814_R204_S21_1_10.mat'	'\R204\Young Adult\102814_R204_S21\trial_3'	'102814'	'S21'	'R204'	1	10	[]
'102814_R204_S21_1_10.mat'	'\R204\Young Adult\102814_R204_S21\trial_8'	'102814'	'S21'	'R204'	1	10	[]
'102814_R204_S21_1_10.mat'	'\R204\Young Adult\102814_R204_S21\trial_9'	'102814'	'S21'	'R204'	1	10	[]
'102814_R204_S21_0_12.mat'	'\R204\Young Adult\102814_R204_S21\trial_11'	'102814'	'S21'	'R204'	0	12	[]
'102814_R204_S21_0_11.mat'	'\R204\Young Adult\102814_R204_S21\trial_18'	'102814'	'S21'	'R204'	0	11	[]
'102814_R204_S21_0_11.mat'	'\R204\Young Adult\102814_R204_S21\trial_6'	'102814'	'S21'	'R204'	0	11	[]
'102814_R203_S21_1_9.mat'	'\R203\Young Adult\102814_R203_S21\trial_11'	'102814'	'S21'	'R203'	1	9	[]
'102814_R203_S21_1_8.mat'	'\R203\Young Adult\102814_R203_S21\trial_1'	'102814'	'S21'	'R203'	1	8	[]
'102814_R203_S21_1_12.mat'	'\R203\Young Adult\102814_R203_S21\trial_15'	'102814'	'S21'	'R203'	1	12	[]
'102814_R203_S21_1_12.mat'	'\R203\Young Adult\102814_R203_S21\trial_9'	'102814'	'S21'	'R203'	1	12	[]
'102814_R203_S21_1_11.mat'	'\R203\Young Adult\102814_R203_S21\trial_3'	'102814'	'S21'	'R203'	1	11	[]
'102814_R203_S21_1_11.mat'	'\R203\Young Adult\102814_R203_S21\trial_4'	'102814'	'S21'	'R203'	1	11	[]
'102814_R203_S21_1_10.mat'	'\R203\Young Adult\102814_R203_S21\trial_10'	'102814'	'S21'	'R203'	1	10	[]
'102814_R203_S21_1_10.mat'	'\R203\Young Adult\102814_R203_S21\trial_12'	'102814'	'S21'	'R203'	1	10	[]
'102814_R203_S21_1_10.mat'	'\R203\Young Adult\102814_R203_S21\trial_13'	'102814'	'S21'	'R203'	1	10	[]
'102814_R203_S21_1_10.mat'	'\R203\Young Adult\102814_R203_S21\trial_16'	'102814'	'S21'	'R203'	1	10	[]
'102814_R203_S21_1_10.mat'	'\R203\Young Adult\102814_R203_S21\trial_17'	'102814'	'S21'	'R203'	1	10	[]
'102814_R203_S21_1_10.mat'	'\R203\Young Adult\102814_R203_S21\trial_7'	'102814'	'S21'	'R203'	1	10	[]
'102814_R203_S21_0_8.mat'	'\R203\Young Adult\102814_R203_S21\trial_5'	'102814'	'S21'	'R203'	0	8	[]
'102814_R203_S21_0_12.mat'	'\R203\Young Adult\102814_R203_S21\trial_2'	'102814'	'S21'	'R203'	0	12	[]
'092314_R206_S20_1_14.mat'	'\R206\Young Adult\092314_R206_S20\trial_11'	'092314'	'S20'	'R206'	1	14	[]
'092314_R206_S20_0_21.mat'	'\R206\Young Adult\092314_R206_S20\trial_19'	'092314'	'S20'	'R206'	0	21	[]
'092314_R206_S20_0_21.mat'	'\R206\Young Adult\092314_R206_S20\trial_20'	'092314'	'S20'	'R206'	0	21	[]
'092314_R206_S20_0_16.mat'	'\R206\Young Adult\092314_R206_S20\trial_10'	'092314'	'S20'	'R206'	0	16	[]
'092314_R206_S20_0_14.mat'	'\R206\Young Adult\092314_R206_S20\trial_14'	'092314'	'S20'	'R206'	0	14	[]
'092314_R206_S20_0_13.mat'	'\R206\Young Adult\092314_R206_S20\trial_1'	'092314'	'S20'	'R206'	0	13	[]
'092314_R205_S20_1_12.mat'	'\R205\Young Adult\092314_R205_S20\trial_1'	'092314'	'S20'	'R205'	1	12	[]
'092314_R204_S20_1_15.mat'	'\R204\Young Adult\092314_R204_S20\trial_5'	'092314'	'S20'	'R204'	1	15	[]
'092314_R204_S20_1_15.mat'	'\R204\Young Adult\092314_R204_S20\trial_6'	'092314'	'S20'	'R204'	1	15	[]
'092314_R204_S20_0_16.mat'	'\R204\Young Adult\092314_R204_S20\trial_18'	'092314'	'S20'	'R204'	0	16	[]
'092314_R204_S20_0_15.mat'	'\R204\Young Adult\092314_R204_S20\trial_7'	'092314'	'S20'	'R204'	0	15	[]
'092314_R204_S20_0_12.mat'	'\R204\Young Adult\092314_R204_S20\trial_1'	'092314'	'S20'	'R204'	0	12	[]
'092314_R203_S20_1_14.mat'	'\R203\Young Adult\092314_R203_S20\trial_11'	'092314'	'S20'	'R203'	1	14	[]
'092314_R203_S20_1_13.mat'	'\R203\Young Adult\092314_R203_S20\trial_3'	'092314'	'S20'	'R203'	1	13	[]
'092314_R203_S20_0_13.mat'	'\R203\Young Adult\092314_R203_S20\trial_13'	'092314'	'S20'	'R203'	0	13	[]
'092314_R203_S20_0_12.mat'	'\R203\Young Adult\092314_R203_S20\trial_1'	'092314'	'S20'	'R203'	0	12	[]
'092314_R201_S20_1_13.mat'	'\R201\Young Adult\092314_R201_S20\trial_4'	'092314'	'S20'	'R201'	1	13	[]
'092314_R201_S20_1_12.mat'	'\R201\Young Adult\092314_R201_S20\trial_1'	'092314'	'S20'	'R201'	1	12	[]
'092314_R201_S20_0_13.mat'	'\R201\Young Adult\092314_R201_S20\trial_2'	'092314'	'S20'	'R201'	0	13	[]
'092214_R206_S19_1_13.mat'	'\R206\Young Adult\092214_R206_S19\trial_1'	'092214'	'S19'	'R206'	1	13	[]
'092214_R206_S19_1_13.mat'	'\R206\Young Adult\092214_R206_S19\trial_3'	'092214'	'S19'	'R206'	1	13	[]
'092214_R206_S19_0_13.mat'	'\R206\Young Adult\092214_R206_S19\trial_2'	'092214'	'S19'	'R206'	0	13	[]
'092214_R205_S19_1_13.mat'	'\R205\Young Adult\092214_R205_S19\trial_1'	'092214'	'S19'	'R205'	1	13	[]
'092214_R204_S19_1_13.mat'	'\R204\Young Adult\092214_R204_S19\trial_1'	'092214'	'S19'	'R204'	1	13	[]
'092214_R204_S19_0_14.mat'	'\R204\Young Adult\092214_R204_S19\trial_18'	'092214'	'S19'	'R204'	0	14	[]
'092214_R203_S19_1_13.mat'	'\R203\Young Adult\092214_R203_S19\trial_3'	'092214'	'S19'	'R203'	1	13	[]
'092214_R203_S19_1_12.mat'	'\R203\Young Adult\092214_R203_S19\trial_6'	'092214'	'S19'	'R203'	1	12	[]
'092214_R203_S19_0_13.mat'	'\R203\Young Adult\092214_R203_S19\trial_4'	'092214'	'S19'	'R203'	0	13	[]
'092214_R203_S19_0_13.mat'	'\R203\Young Adult\092214_R203_S19\trial_5'	'092214'	'S19'	'R203'	0	13	[]
'092214_R203_S19_0_13.mat'	'\R203\Young Adult\092214_R203_S19\trial_9'	'092214'	'S19'	'R203'	0	13	[]
'092214_R203_S19_0_11.mat'	'\R203\Young Adult\092214_R203_S19\trial_1'	'092214'	'S19'	'R203'	0	11	[]
'092214_R202_S19_1_14.mat'	'\R202\Young Adult\092214_R202_S19\trial_8'	'092214'	'S19'	'R202'	1	14	[]
'092214_R202_S19_1_13.mat'	'\R202\Young Adult\092214_R202_S19\trial_1'	'092214'	'S19'	'R202'	1	13	[]
'092214_R202_S19_0_18.mat'	'\R202\Young Adult\092214_R202_S19\trial_24'	'092214'	'S19'	'R202'	0	18	[]
'092214_R201_S19_1_16.mat'	'\R201\Young Adult\092214_R201_S19\trial_8'	'092214'	'S19'	'R201'	1	16	[]
'092214_R201_S19_1_14.mat'	'\R201\Young Adult\092214_R201_S19\trial_5'	'092214'	'S19'	'R201'	1	14	[]
'092214_R201_S19_1_14.mat'	'\R201\Young Adult\092214_R201_S19\trial_7'	'092214'	'S19'	'R201'	1	14	[]
'092214_R201_S19_1_12.mat'	'\R201\Young Adult\092214_R201_S19\trial_1'	'092214'	'S19'	'R201'	1	12	[]
'092214_R201_S19_0_17.mat'	'\R201\Young Adult\092214_R201_S19\trial_3'	'092214'	'S19'	'R201'	0	17	[]
'092214_R201_S19_0_15.mat'	'\R201\Young Adult\092214_R201_S19\trial_10'	'092214'	'S19'	'R201'	0	15	[]
'091914_R206_S18_1_13.mat'	'\R206\Young Adult\091914_R206_S18\trial_1'	'091914'	'S18'	'R206'	1	13	[]
'091914_R206_S18_1_12.mat'	'\R206\Young Adult\091914_R206_S18\trial_6'	'091914'	'S18'	'R206'	1	12	[]
'091914_R205_S18_1_13.mat'	'\R205\Young Adult\091914_R205_S18\trial_1'	'091914'	'S18'	'R205'	1	13	[]
'091914_R204_S18_1_15.mat'	'\R204\Young Adult\091914_R204_S18\trial_11'	'091914'	'S18'	'R204'	1	15	[]
'091914_R204_S18_1_14.mat'	'\R204\Young Adult\091914_R204_S18\trial_18'	'091914'	'S18'	'R204'	1	14	[]
'091914_R204_S18_1_14.mat'	'\R204\Young Adult\091914_R204_S18\trial_19'	'091914'	'S18'	'R204'	1	14	[]
'091914_R204_S18_1_13.mat'	'\R204\Young Adult\091914_R204_S18\trial_1'	'091914'	'S18'	'R204'	1	13	[]
'091914_R204_S18_1_13.mat'	'\R204\Young Adult\091914_R204_S18\trial_12'	'091914'	'S18'	'R204'	1	13	[]
'091914_R204_S18_1_13.mat'	'\R204\Young Adult\091914_R204_S18\trial_3'	'091914'	'S18'	'R204'	1	13	[]
'091914_R203_S18_1_15.mat'	'\R203\Young Adult\091914_R203_S18\trial_7'	'091914'	'S18'	'R203'	1	15	[]
'091914_R203_S18_1_14.mat'	'\R203\Young Adult\091914_R203_S18\trial_13'	'091914'	'S18'	'R203'	1	14	[]
'091914_R203_S18_1_12.mat'	'\R203\Young Adult\091914_R203_S18\trial_1'	'091914'	'S18'	'R203'	1	12	[]
'091914_R203_S18_0_14.mat'	'\R203\Young Adult\091914_R203_S18\trial_8'	'091914'	'S18'	'R203'	0	14	[]
'091914_R202_S18_1_13.mat'	'\R202\Young Adult\091914_R202_S18\trial_1'	'091914'	'S18'	'R202'	1	13	[]
'091914_R202_S18_0_17.mat'	'\R202\Young Adult\091914_R202_S18\trial_10'	'091914'	'S18'	'R202'	0	17	[]
'091914_R202_S18_0_17.mat'	'\R202\Young Adult\091914_R202_S18\trial_12'	'091914'	'S18'	'R202'	0	17	[]
'091914_R202_S18_0_16.mat'	'\R202\Young Adult\091914_R202_S18\trial_22'	'091914'	'S18'	'R202'	0	16	[]
'091914_R201_S18_1_8.mat'	'\R201\Young Adult\091914_R201_S18\trial_1'	'091914'	'S18'	'R201'	1	8	[]
'091914_R201_S18_1_15.mat'	'\R201\Young Adult\091914_R201_S18\trial_16'	'091914'	'S18'	'R201'	1	15	[]
'091914_R201_S18_1_14.mat'	'\R201\Young Adult\091914_R201_S18\trial_2'	'091914'	'S18'	'R201'	1	14	[]
'091914_R201_S18_1_14.mat'	'\R201\Young Adult\091914_R201_S18\trial_23'	'091914'	'S18'	'R201'	1	14	[]
'091914_R201_S18_1_13.mat'	'\R201\Young Adult\091914_R201_S18\trial_10'	'091914'	'S18'	'R201'	1	13	[]
'091914_R201_S18_1_13.mat'	'\R201\Young Adult\091914_R201_S18\trial_4'	'091914'	'S18'	'R201'	1	13	[]
'091914_R201_S18_1_13.mat'	'\R201\Young Adult\091914_R201_S18\trial_8'	'091914'	'S18'	'R201'	1	13	[]
'091914_R201_S18_0_13.mat'	'\R201\Young Adult\091914_R201_S18\trial_21'	'091914'	'S18'	'R201'	0	13	[]
'091914_R201_S18_0_13.mat'	'\R201\Young Adult\091914_R201_S18\trial_22'	'091914'	'S18'	'R201'	0	13	[]
'091914_R201_S18_0_13.mat'	'\R201\Young Adult\091914_R201_S18\trial_9'	'091914'	'S18'	'R201'	0	13	[]
'091814_R206_S17_1_14.mat'	'\R206\Young Adult\091814_R206_S17\trial_6'	'091814'	'S17'	'R206'	1	14	[]
'091814_R206_S17_1_11.mat'	'\R206\Young Adult\091814_R206_S17\trial_1'	'091814'	'S17'	'R206'	1	11	[]
'091814_R206_S17_0_16.mat'	'\R206\Young Adult\091814_R206_S17\trial_10'	'091814'	'S17'	'R206'	0	16	[]
'091814_R205_S17_1_11.mat'	'\R205\Young Adult\091814_R205_S17\trial_2'	'091814'	'S17'	'R205'	1	11	[]
'091814_R205_S17_0_13.mat'	'\R205\Young Adult\091814_R205_S17\trial_1'	'091814'	'S17'	'R205'	0	13	[]
'091814_R204_S17_1_13.mat'	'\R204\Young Adult\091814_R204_S17\trial_2'	'091814'	'S17'	'R204'	1	13	[]
'091814_R204_S17_1_12.mat'	'\R204\Young Adult\091814_R204_S17\trial_10'	'091814'	'S17'	'R204'	1	12	[]
'091814_R204_S17_0_17.mat'	'\R204\Young Adult\091814_R204_S17\trial_7'	'091814'	'S17'	'R204'	0	17	[]
'091814_R204_S17_0_13.mat'	'\R204\Young Adult\091814_R204_S17\trial_11'	'091814'	'S17'	'R204'	0	13	[]
'091814_R204_S17_0_13.mat'	'\R204\Young Adult\091814_R204_S17\trial_3'	'091814'	'S17'	'R204'	0	13	[]
'091814_R204_S17_0_13.mat'	'\R204\Young Adult\091814_R204_S17\trial_9'	'091814'	'S17'	'R204'	0	13	[]
'091814_R204_S17_0_12.mat'	'\R204\Young Adult\091814_R204_S17\trial_1'	'091814'	'S17'	'R204'	0	12	[]
'091814_R203_S17_1_13.mat'	'\R203\Young Adult\091814_R203_S17\trial_7'	'091814'	'S17'	'R203'	1	13	[]
'091814_R203_S17_0_13.mat'	'\R203\Young Adult\091814_R203_S17\trial_2'	'091814'	'S17'	'R203'	0	13	[]
'091814_R203_S17_0_13.mat'	'\R203\Young Adult\091814_R203_S17\trial_3'	'091814'	'S17'	'R203'	0	13	[]
'091814_R203_S17_0_13.mat'	'\R203\Young Adult\091814_R203_S17\trial_5'	'091814'	'S17'	'R203'	0	13	[]
'091814_R203_S17_0_12.mat'	'\R203\Young Adult\091814_R203_S17\trial_1'	'091814'	'S17'	'R203'	0	12	[]
'091814_R203_S17_0_11.mat'	'\R203\Young Adult\091814_R203_S17\trial_11'	'091814'	'S17'	'R203'	0	11	[]
'091814_R203_S17_0_11.mat'	'\R203\Young Adult\091814_R203_S17\trial_13'	'091814'	'S17'	'R203'	0	11	[]
'091814_R202_S17_1_15.mat'	'\R202\Young Adult\091814_R202_S17\trial_18'	'091814'	'S17'	'R202'	1	15	[]
'091814_R202_S17_1_15.mat'	'\R202\Young Adult\091814_R202_S17\trial_19'	'091814'	'S17'	'R202'	1	15	[]
'091814_R202_S17_1_15.mat'	'\R202\Young Adult\091814_R202_S17\trial_2'	'091814'	'S17'	'R202'	1	15	[]
'091814_R202_S17_1_15.mat'	'\R202\Young Adult\091814_R202_S17\trial_4'	'091814'	'S17'	'R202'	1	15	[]
'091814_R202_S17_1_14.mat'	'\R202\Young Adult\091814_R202_S17\trial_7'	'091814'	'S17'	'R202'	1	14	[]
'091814_R202_S17_1_13.mat'	'\R202\Young Adult\091814_R202_S17\trial_1'	'091814'	'S17'	'R202'	1	13	[]
'091814_R202_S17_1_12.mat'	'\R202\Young Adult\091814_R202_S17\trial_8'	'091814'	'S17'	'R202'	1	12	[]
'091814_R202_S17_0_15.mat'	'\R202\Young Adult\091814_R202_S17\trial_15'	'091814'	'S17'	'R202'	0	15	[]
'091814_R202_S17_0_15.mat'	'\R202\Young Adult\091814_R202_S17\trial_3'	'091814'	'S17'	'R202'	0	15	[]
'091814_R202_S17_0_14.mat'	'\R202\Young Adult\091814_R202_S17\trial_12'	'091814'	'S17'	'R202'	0	14	[]
'091814_R202_S17_0_14.mat'	'\R202\Young Adult\091814_R202_S17\trial_6'	'091814'	'S17'	'R202'	0	14	[]
'091814_R201_S17_1_14.mat'	'\R201\Young Adult\091814_R201_S17\trial_5'	'091814'	'S17'	'R201'	1	14	[]
'091814_R201_S17_0_13.mat'	'\R201\Young Adult\091814_R201_S17\trial_1'	'091814'	'S17'	'R201'	0	13	[]
'091814_R201_S17_0_13.mat'	'\R201\Young Adult\091814_R201_S17\trial_2'	'091814'	'S17'	'R201'	0	13	[]
'091814_R201_S17_0_11.mat'	'\R201\Young Adult\091814_R201_S17\trial_4'	'091814'	'S17'	'R201'	0	11	[]
'091714_R206_S16_1_12.mat'	'\R206\Young Adult\091714_R206_S16\trial_2'	'091714'	'S16'	'R206'	1	12	[]
'091714_R206_S16_1_11.mat'	'\R206\Young Adult\091714_R206_S16\trial_1'	'091714'	'S16'	'R206'	1	11	[]
'091714_R206_S16_0_13.mat'	'\R206\Young Adult\091714_R206_S16\trial_4'	'091714'	'S16'	'R206'	0	13	[]
'091714_R205_S16_1_15.mat'	'\R205\Young Adult\091714_R205_S16\trial_6'	'091714'	'S16'	'R205'	1	15	[]
'091714_R205_S16_1_13.mat'	'\R205\Young Adult\091714_R205_S16\trial_1'	'091714'	'S16'	'R205'	1	13	[]
'091714_R205_S16_1_13.mat'	'\R205\Young Adult\091714_R205_S16\trial_12'	'091714'	'S16'	'R205'	1	13	[]
'091714_R205_S16_1_13.mat'	'\R205\Young Adult\091714_R205_S16\trial_13'	'091714'	'S16'	'R205'	1	13	[]
'091714_R205_S16_0_12.mat'	'\R205\Young Adult\091714_R205_S16\trial_14'	'091714'	'S16'	'R205'	0	12	[]
'091714_R204_S16_1_16.mat'	'\R204\Young Adult\091714_R204_S16\trial_7'	'091714'	'S16'	'R204'	1	16	[]
'091714_R204_S16_1_13.mat'	'\R204\Young Adult\091714_R204_S16\trial_8'	'091714'	'S16'	'R204'	1	13	[]
'091714_R204_S16_1_12.mat'	'\R204\Young Adult\091714_R204_S16\trial_1'	'091714'	'S16'	'R204'	1	12	[]
'091714_R204_S16_1_12.mat'	'\R204\Young Adult\091714_R204_S16\trial_5'	'091714'	'S16'	'R204'	1	12	[]
'091714_R204_S16_0_13.mat'	'\R204\Young Adult\091714_R204_S16\trial_2'	'091714'	'S16'	'R204'	0	13	[]
'091714_R204_S16_0_12.mat'	'\R204\Young Adult\091714_R204_S16\trial_3'	'091714'	'S16'	'R204'	0	12	[]
'091714_R203_S16_1_16.mat'	'\R203\Young Adult\091714_R203_S16\trial_2'	'091714'	'S16'	'R203'	1	16	[]
'091714_R203_S16_1_16.mat'	'\R203\Young Adult\091714_R203_S16\trial_7'	'091714'	'S16'	'R203'	1	16	[]
'091714_R203_S16_1_13.mat'	'\R203\Young Adult\091714_R203_S16\trial_1'	'091714'	'S16'	'R203'	1	13	[]
'091714_R203_S16_1_13.mat'	'\R203\Young Adult\091714_R203_S16\trial_10'	'091714'	'S16'	'R203'	1	13	[]
'091714_R203_S16_1_13.mat'	'\R203\Young Adult\091714_R203_S16\trial_12'	'091714'	'S16'	'R203'	1	13	[]
'091714_R203_S16_1_13.mat'	'\R203\Young Adult\091714_R203_S16\trial_13'	'091714'	'S16'	'R203'	1	13	[]
'091714_R203_S16_1_13.mat'	'\R203\Young Adult\091714_R203_S16\trial_15'	'091714'	'S16'	'R203'	1	13	[]
'091714_R203_S16_1_11.mat'	'\R203\Young Adult\091714_R203_S16\trial_3'	'091714'	'S16'	'R203'	1	11	[]
'091714_R203_S16_0_16.mat'	'\R203\Young Adult\091714_R203_S16\trial_4'	'091714'	'S16'	'R203'	0	16	[]
'091714_R203_S16_0_15.mat'	'\R203\Young Adult\091714_R203_S16\trial_9'	'091714'	'S16'	'R203'	0	15	[]
'091714_R203_S16_0_13.mat'	'\R203\Young Adult\091714_R203_S16\trial_16'	'091714'	'S16'	'R203'	0	13	[]
'091714_R202_S16_1_15.mat'	'\R202\Young Adult\091714_R202_S16\trial_4'	'091714'	'S16'	'R202'	1	15	[]
'091714_R202_S16_1_15.mat'	'\R202\Young Adult\091714_R202_S16\trial_9'	'091714'	'S16'	'R202'	1	15	[]
'091714_R202_S16_1_14.mat'	'\R202\Young Adult\091714_R202_S16\trial_12'	'091714'	'S16'	'R202'	1	14	[]
'091714_R202_S16_1_14.mat'	'\R202\Young Adult\091714_R202_S16\trial_3'	'091714'	'S16'	'R202'	1	14	[]
'091714_R202_S16_1_13.mat'	'\R202\Young Adult\091714_R202_S16\trial_2'	'091714'	'S16'	'R202'	1	13	[]
'091714_R202_S16_1_11.mat'	'\R202\Young Adult\091714_R202_S16\trial_7'	'091714'	'S16'	'R202'	1	11	[]
'091714_R202_S16_1_10.mat'	'\R202\Young Adult\091714_R202_S16\trial_1'	'091714'	'S16'	'R202'	1	10	[]
'091714_R202_S16_0_15.mat'	'\R202\Young Adult\091714_R202_S16\trial_8'	'091714'	'S16'	'R202'	0	15	[]
'091714_R201_S16_0_15.mat'	'\R201\Young Adult\091714_R201_S16\trial_3'	'091714'	'S16'	'R201'	0	15	[]
'091714_R201_S16_0_12.mat'	'\R201\Young Adult\091714_R201_S16\trial_2'	'091714'	'S16'	'R201'	0	12	[]
'091614_R206_S15_1_14.mat'	'\R206\Young Adult\091614_R206_S15\trial_2'	'091614'	'S15'	'R206'	1	14	[]
'091614_R206_S15_1_13.mat'	'\R206\Young Adult\091614_R206_S15\trial_1'	'091614'	'S15'	'R206'	1	13	[]
'091614_R206_S15_1_13.mat'	'\R206\Young Adult\091614_R206_S15\trial_19'	'091614'	'S15'	'R206'	1	13	[]
'091614_R206_S15_1_13.mat'	'\R206\Young Adult\091614_R206_S15\trial_5'	'091614'	'S15'	'R206'	1	13	[]
'091614_R206_S15_1_12.mat'	'\R206\Young Adult\091614_R206_S15\trial_10'	'091614'	'S15'	'R206'	1	12	[]
'091614_R206_S15_1_12.mat'	'\R206\Young Adult\091614_R206_S15\trial_16'	'091614'	'S15'	'R206'	1	12	[]
'091614_R206_S15_1_11.mat'	'\R206\Young Adult\091614_R206_S15\trial_20'	'091614'	'S15'	'R206'	1	11	[]
'091614_R206_S15_0_14.mat'	'\R206\Young Adult\091614_R206_S15\trial_17'	'091614'	'S15'	'R206'	0	14	[]
'091614_R206_S15_0_12.mat'	'\R206\Young Adult\091614_R206_S15\trial_13'	'091614'	'S15'	'R206'	0	12	[]
'091614_R205_S15_1_16.mat'	'\R205\Young Adult\091614_R205_S15\trial_4'	'091614'	'S15'	'R205'	1	16	[]
'091614_R205_S15_1_11.mat'	'\R205\Young Adult\091614_R205_S15\trial_1'	'091614'	'S15'	'R205'	1	11	[]
'091614_R204_S15_1_15.mat'	'\R204\Young Adult\091614_R204_S15\trial_15'	'091614'	'S15'	'R204'	1	15	[]
'091614_R204_S15_1_14.mat'	'\R204\Young Adult\091614_R204_S15\trial_8'	'091614'	'S15'	'R204'	1	14	[]
'091614_R204_S15_1_14.mat'	'\R204\Young Adult\091614_R204_S15\trial_9'	'091614'	'S15'	'R204'	1	14	[]
'091614_R204_S15_1_13.mat'	'\R204\Young Adult\091614_R204_S15\trial_10'	'091614'	'S15'	'R204'	1	13	[]
'091614_R204_S15_1_13.mat'	'\R204\Young Adult\091614_R204_S15\trial_7'	'091614'	'S15'	'R204'	1	13	[]
'091614_R204_S15_1_12.mat'	'\R204\Young Adult\091614_R204_S15\trial_1'	'091614'	'S15'	'R204'	1	12	[]
'091614_R204_S15_1_12.mat'	'\R204\Young Adult\091614_R204_S15\trial_4'	'091614'	'S15'	'R204'	1	12	[]
'091614_R204_S15_0_17.mat'	'\R204\Young Adult\091614_R204_S15\trial_25'	'091614'	'S15'	'R204'	0	17	[]
'091614_R204_S15_0_14.mat'	'\R204\Young Adult\091614_R204_S15\trial_16'	'091614'	'S15'	'R204'	0	14	[]
'091614_R204_S15_0_13.mat'	'\R204\Young Adult\091614_R204_S15\trial_2'	'091614'	'S15'	'R204'	0	13	[]
'091614_R203_S15_1_9.mat'	'\R203\Young Adult\091614_R203_S15\trial_1'	'091614'	'S15'	'R203'	1	9	[]
'091614_R203_S15_1_17.mat'	'\R203\Young Adult\091614_R203_S15\trial_7'	'091614'	'S15'	'R203'	1	17	[]
'091614_R203_S15_1_15.mat'	'\R203\Young Adult\091614_R203_S15\trial_11'	'091614'	'S15'	'R203'	1	15	[]
'091614_R203_S15_1_13.mat'	'\R203\Young Adult\091614_R203_S15\trial_14'	'091614'	'S15'	'R203'	1	13	[]
'091614_R203_S15_1_13.mat'	'\R203\Young Adult\091614_R203_S15\trial_3'	'091614'	'S15'	'R203'	1	13	[]
'091614_R203_S15_1_12.mat'	'\R203\Young Adult\091614_R203_S15\trial_13'	'091614'	'S15'	'R203'	1	12	[]
'091614_R203_S15_1_12.mat'	'\R203\Young Adult\091614_R203_S15\trial_2'	'091614'	'S15'	'R203'	1	12	[]
'091614_R203_S15_0_15.mat'	'\R203\Young Adult\091614_R203_S15\trial_10'	'091614'	'S15'	'R203'	0	15	[]
'091614_R202_S15_1_15.mat'	'\R202\Young Adult\091614_R202_S15\trial_11'	'091614'	'S15'	'R202'	1	15	[]
'091614_R202_S15_1_15.mat'	'\R202\Young Adult\091614_R202_S15\trial_6'	'091614'	'S15'	'R202'	1	15	[]
'091614_R202_S15_1_14.mat'	'\R202\Young Adult\091614_R202_S15\trial_14'	'091614'	'S15'	'R202'	1	14	[]
'091614_R202_S15_1_14.mat'	'\R202\Young Adult\091614_R202_S15\trial_2'	'091614'	'S15'	'R202'	1	14	[]
'091614_R202_S15_1_14.mat'	'\R202\Young Adult\091614_R202_S15\trial_7'	'091614'	'S15'	'R202'	1	14	[]
'091614_R202_S15_1_14.mat'	'\R202\Young Adult\091614_R202_S15\trial_9'	'091614'	'S15'	'R202'	1	14	[]
'091614_R202_S15_1_13.mat'	'\R202\Young Adult\091614_R202_S15\trial_13'	'091614'	'S15'	'R202'	1	13	[]
'091614_R202_S15_1_13.mat'	'\R202\Young Adult\091614_R202_S15\trial_18'	'091614'	'S15'	'R202'	1	13	[]
'091614_R202_S15_1_13.mat'	'\R202\Young Adult\091614_R202_S15\trial_19'	'091614'	'S15'	'R202'	1	13	[]
'091614_R202_S15_1_12.mat'	'\R202\Young Adult\091614_R202_S15\trial_16'	'091614'	'S15'	'R202'	1	12	[]
'091614_R202_S15_1_10.mat'	'\R202\Young Adult\091614_R202_S15\trial_1'	'091614'	'S15'	'R202'	1	10	[]
'091614_R202_S15_0_13.mat'	'\R202\Young Adult\091614_R202_S15\trial_3'	'091614'	'S15'	'R202'	0	13	[]
'091614_R202_S15_0_13.mat'	'\R202\Young Adult\091614_R202_S15\trial_4'	'091614'	'S15'	'R202'	0	13	[]
'091614_R202_S15_0_13.mat'	'\R202\Young Adult\091614_R202_S15\trial_8'	'091614'	'S15'	'R202'	0	13	[]
'091614_R202_S15_0_12.mat'	'\R202\Young Adult\091614_R202_S15\trial_12'	'091614'	'S15'	'R202'	0	12	[]
'091614_R201_S15_1_12.mat'	'\R201\Young Adult\091614_R201_S15\trial_1'	'091614'	'S15'	'R201'	1	12	[]
'091614_R201_S15_1_11.mat'	'\R201\Young Adult\091614_R201_S15\trial_5'	'091614'	'S15'	'R201'	1	11	[]
'091614_R201_S15_0_12.mat'	'\R201\Young Adult\091614_R201_S15\trial_2'	'091614'	'S15'	'R201'	0	12	[]
'091614_R201_S15_0_11.mat'	'\R201\Young Adult\091614_R201_S15\trial_6'	'091614'	'S15'	'R201'	0	11	[]
'091514_R206_S14_1_15.mat'	'\R206\Young Adult\091514_R206_S14\trial_3'	'091514'	'S14'	'R206'	1	15	[]
'091514_R206_S14_1_14.mat'	'\R206\Young Adult\091514_R206_S14\trial_4'	'091514'	'S14'	'R206'	1	14	[]
'091514_R206_S14_1_13.mat'	'\R206\Young Adult\091514_R206_S14\trial_1'	'091514'	'S14'	'R206'	1	13	[]
'091514_R205_S14_1_9.mat'	'\R205\Young Adult\091514_R205_S14\trial_1'	'091514'	'S14'	'R205'	1	9	[]
'091514_R205_S14_1_14.mat'	'\R205\Young Adult\091514_R205_S14\trial_11'	'091514'	'S14'	'R205'	1	14	[]
'091514_R205_S14_1_13.mat'	'\R205\Young Adult\091514_R205_S14\trial_8'	'091514'	'S14'	'R205'	1	13	[]
'091514_R205_S14_0_15.mat'	'\R205\Young Adult\091514_R205_S14\trial_3'	'091514'	'S14'	'R205'	0	15	[]
'091514_R205_S14_0_14.mat'	'\R205\Young Adult\091514_R205_S14\trial_5'	'091514'	'S14'	'R205'	0	14	[]
'091514_R204_S14_1_15.mat'	'\R204\Young Adult\091514_R204_S14\trial_8'	'091514'	'S14'	'R204'	1	15	[]
'091514_R204_S14_1_14.mat'	'\R204\Young Adult\091514_R204_S14\trial_16'	'091514'	'S14'	'R204'	1	14	[]
'091514_R204_S14_1_13.mat'	'\R204\Young Adult\091514_R204_S14\trial_1'	'091514'	'S14'	'R204'	1	13	[]
'091514_R204_S14_1_13.mat'	'\R204\Young Adult\091514_R204_S14\trial_10'	'091514'	'S14'	'R204'	1	13	[]
'091514_R204_S14_1_13.mat'	'\R204\Young Adult\091514_R204_S14\trial_14'	'091514'	'S14'	'R204'	1	13	[]
'091514_R204_S14_1_13.mat'	'\R204\Young Adult\091514_R204_S14\trial_28'	'091514'	'S14'	'R204'	1	13	[]
'091514_R204_S14_1_11.mat'	'\R204\Young Adult\091514_R204_S14\trial_7'	'091514'	'S14'	'R204'	1	11	[]
'091514_R204_S14_0_15.mat'	'\R204\Young Adult\091514_R204_S14\trial_18'	'091514'	'S14'	'R204'	0	15	[]
'091514_R204_S14_0_13.mat'	'\R204\Young Adult\091514_R204_S14\trial_12'	'091514'	'S14'	'R204'	0	13	[]
'091514_R204_S14_0_12.mat'	'\R204\Young Adult\091514_R204_S14\trial_9'	'091514'	'S14'	'R204'	0	12	[]
'091514_R204_S14_0_11.mat'	'\R204\Young Adult\091514_R204_S14\trial_4'	'091514'	'S14'	'R204'	0	11	[]
'091514_R204_S14_0_11.mat'	'\R204\Young Adult\091514_R204_S14\trial_5'	'091514'	'S14'	'R204'	0	11	[]
'091514_R203_S14_1_12.mat'	'\R203\Young Adult\091514_R203_S14\trial_11'	'091514'	'S14'	'R203'	1	12	[]
'091514_R203_S14_1_11.mat'	'\R203\Young Adult\091514_R203_S14\trial_5'	'091514'	'S14'	'R203'	1	11	[]
'091514_R203_S14_0_13.mat'	'\R203\Young Adult\091514_R203_S14\trial_1'	'091514'	'S14'	'R203'	0	13	[]
'091514_R202_S14_1_14.mat'	'\R202\Young Adult\091514_R202_S14\trial_11'	'091514'	'S14'	'R202'	1	14	[]
'091514_R202_S14_1_13.mat'	'\R202\Young Adult\091514_R202_S14\trial_5'	'091514'	'S14'	'R202'	1	13	[]
'091514_R202_S14_1_12.mat'	'\R202\Young Adult\091514_R202_S14\trial_15'	'091514'	'S14'	'R202'	1	12	[]
'091514_R202_S14_1_12.mat'	'\R202\Young Adult\091514_R202_S14\trial_3'	'091514'	'S14'	'R202'	1	12	[]
'091514_R202_S14_1_10.mat'	'\R202\Young Adult\091514_R202_S14\trial_2'	'091514'	'S14'	'R202'	1	10	[]
'091514_R202_S14_0_13.mat'	'\R202\Young Adult\091514_R202_S14\trial_4'	'091514'	'S14'	'R202'	0	13	[]
'091514_R202_S14_0_12.mat'	'\R202\Young Adult\091514_R202_S14\trial_1'	'091514'	'S14'	'R202'	0	12	[]
'091514_R201_S14_1_13.mat'	'\R201\Young Adult\091514_R201_S14\trial_3'	'091514'	'S14'	'R201'	1	13	[]
'091514_R201_S14_1_11.mat'	'\R201\Young Adult\091514_R201_S14\trial_2'	'091514'	'S14'	'R201'	1	11	[]
'091514_R201_S14_0_10.mat'	'\R201\Young Adult\091514_R201_S14\trial_1'	'091514'	'S14'	'R201'	0	10	[]
'091214_R206_S13_1_14.mat'	'\R206\Young Adult\091214_R206_S13\trial_19'	'091214'	'S13'	'R206'	1	14	[]
'091214_R206_S13_1_14.mat'	'\R206\Young Adult\091214_R206_S13\trial_7'	'091214'	'S13'	'R206'	1	14	[]
'091214_R206_S13_1_13.mat'	'\R206\Young Adult\091214_R206_S13\trial_1'	'091214'	'S13'	'R206'	1	13	[]
'091214_R206_S13_1_13.mat'	'\R206\Young Adult\091214_R206_S13\trial_13'	'091214'	'S13'	'R206'	1	13	[]
'091214_R206_S13_1_13.mat'	'\R206\Young Adult\091214_R206_S13\trial_2'	'091214'	'S13'	'R206'	1	13	[]
'091214_R206_S13_1_13.mat'	'\R206\Young Adult\091214_R206_S13\trial_20'	'091214'	'S13'	'R206'	1	13	[]
'091214_R206_S13_1_13.mat'	'\R206\Young Adult\091214_R206_S13\trial_22'	'091214'	'S13'	'R206'	1	13	[]
'091214_R206_S13_1_13.mat'	'\R206\Young Adult\091214_R206_S13\trial_5'	'091214'	'S13'	'R206'	1	13	[]
'091214_R206_S13_1_12.mat'	'\R206\Young Adult\091214_R206_S13\trial_17'	'091214'	'S13'	'R206'	1	12	[]
'091214_R206_S13_1_12.mat'	'\R206\Young Adult\091214_R206_S13\trial_8'	'091214'	'S13'	'R206'	1	12	[]
'091214_R206_S13_0_12.mat'	'\R206\Young Adult\091214_R206_S13\trial_10'	'091214'	'S13'	'R206'	0	12	[]
'091214_R205_S13_1_13.mat'	'\R205\Young Adult\091214_R205_S13\trial_12'	'091214'	'S13'	'R205'	1	13	[]
'091214_R205_S13_1_12.mat'	'\R205\Young Adult\091214_R205_S13\trial_18'	'091214'	'S13'	'R205'	1	12	[]
'091214_R205_S13_1_12.mat'	'\R205\Young Adult\091214_R205_S13\trial_2'	'091214'	'S13'	'R205'	1	12	[]
'091214_R205_S13_1_12.mat'	'\R205\Young Adult\091214_R205_S13\trial_5'	'091214'	'S13'	'R205'	1	12	[]
'091214_R205_S13_1_11.mat'	'\R205\Young Adult\091214_R205_S13\trial_1'	'091214'	'S13'	'R205'	1	11	[]
'091214_R205_S13_1_11.mat'	'\R205\Young Adult\091214_R205_S13\trial_8'	'091214'	'S13'	'R205'	1	11	[]
'091214_R205_S13_1_11.mat'	'\R205\Young Adult\091214_R205_S13\trial_9'	'091214'	'S13'	'R205'	1	11	[]
'091214_R205_S13_1_10.mat'	'\R205\Young Adult\091214_R205_S13\trial_14'	'091214'	'S13'	'R205'	1	10	[]
'091214_R205_S13_0_13.mat'	'\R205\Young Adult\091214_R205_S13\trial_4'	'091214'	'S13'	'R205'	0	13	[]
'091214_R204_S13_1_6.mat'	'\R204\Young Adult\091214_R204_S13\trial_3'	'091214'	'S13'	'R204'	1	6	[]
'091214_R204_S13_1_14.mat'	'\R204\Young Adult\091214_R204_S13\trial_22'	'091214'	'S13'	'R204'	1	14	[]
'091214_R204_S13_1_13.mat'	'\R204\Young Adult\091214_R204_S13\trial_14'	'091214'	'S13'	'R204'	1	13	[]
'091214_R204_S13_1_13.mat'	'\R204\Young Adult\091214_R204_S13\trial_17'	'091214'	'S13'	'R204'	1	13	[]
'091214_R204_S13_1_13.mat'	'\R204\Young Adult\091214_R204_S13\trial_24'	'091214'	'S13'	'R204'	1	13	[]
'091214_R204_S13_1_13.mat'	'\R204\Young Adult\091214_R204_S13\trial_26'	'091214'	'S13'	'R204'	1	13	[]
'091214_R204_S13_1_12.mat'	'\R204\Young Adult\091214_R204_S13\trial_8'	'091214'	'S13'	'R204'	1	12	[]
'091214_R204_S13_1_11.mat'	'\R204\Young Adult\091214_R204_S13\trial_2'	'091214'	'S13'	'R204'	1	11	[]
'091214_R204_S13_1_10.mat'	'\R204\Young Adult\091214_R204_S13\trial_1'	'091214'	'S13'	'R204'	1	10	[]
'091214_R204_S13_1_10.mat'	'\R204\Young Adult\091214_R204_S13\trial_6'	'091214'	'S13'	'R204'	1	10	[]
'091214_R204_S13_0_14.mat'	'\R204\Young Adult\091214_R204_S13\trial_13'	'091214'	'S13'	'R204'	0	14	[]
'091214_R203_S13_1_9.mat'	'\R203\Young Adult\091214_R203_S13\trial_6'	'091214'	'S13'	'R203'	1	9	[]
'091214_R203_S13_1_8.mat'	'\R203\Young Adult\091214_R203_S13\trial_10'	'091214'	'S13'	'R203'	1	8	[]
'091214_R203_S13_1_14.mat'	'\R203\Young Adult\091214_R203_S13\trial_16'	'091214'	'S13'	'R203'	1	14	[]
'091214_R203_S13_1_12.mat'	'\R203\Young Adult\091214_R203_S13\trial_18'	'091214'	'S13'	'R203'	1	12	[]
'091214_R203_S13_1_10.mat'	'\R203\Young Adult\091214_R203_S13\trial_7'	'091214'	'S13'	'R203'	1	10	[]
'091214_R203_S13_1_10.mat'	'\R203\Young Adult\091214_R203_S13\trial_8'	'091214'	'S13'	'R203'	1	10	[]
'091214_R203_S13_1_10.mat'	'\R203\Young Adult\091214_R203_S13\trial_9'	'091214'	'S13'	'R203'	1	10	[]
'091214_R203_S13_0_8.mat'	'\R203\Young Adult\091214_R203_S13\trial_3'	'091214'	'S13'	'R203'	0	8	[]
'091214_R203_S13_0_13.mat'	'\R203\Young Adult\091214_R203_S13\trial_11'	'091214'	'S13'	'R203'	0	13	[]
'091214_R202_S13_1_9.mat'	'\R202\Young Adult\091214_R202_S13\trial_26'	'091214'	'S13'	'R202'	1	9	[]
'091214_R202_S13_1_9.mat'	'\R202\Young Adult\091214_R202_S13\trial_27'	'091214'	'S13'	'R202'	1	9	[]
'091214_R202_S13_1_9.mat'	'\R202\Young Adult\091214_R202_S13\trial_3'	'091214'	'S13'	'R202'	1	9	[]
'091214_R202_S13_1_6.mat'	'\R202\Young Adult\091214_R202_S13\trial_2'	'091214'	'S13'	'R202'	1	6	[]
'091214_R202_S13_1_14.mat'	'\R202\Young Adult\091214_R202_S13\trial_23'	'091214'	'S13'	'R202'	1	14	[]
'091214_R202_S13_1_14.mat'	'\R202\Young Adult\091214_R202_S13\trial_24'	'091214'	'S13'	'R202'	1	14	[]
'091214_R202_S13_1_12.mat'	'\R202\Young Adult\091214_R202_S13\trial_15'	'091214'	'S13'	'R202'	1	12	[]
'091214_R202_S13_1_12.mat'	'\R202\Young Adult\091214_R202_S13\trial_9'	'091214'	'S13'	'R202'	1	12	[]
'091214_R202_S13_1_11.mat'	'\R202\Young Adult\091214_R202_S13\trial_16'	'091214'	'S13'	'R202'	1	11	[]
'091214_R202_S13_1_11.mat'	'\R202\Young Adult\091214_R202_S13\trial_28'	'091214'	'S13'	'R202'	1	11	[]
'091214_R202_S13_1_10.mat'	'\R202\Young Adult\091214_R202_S13\trial_1'	'091214'	'S13'	'R202'	1	10	[]
'091214_R202_S13_1_10.mat'	'\R202\Young Adult\091214_R202_S13\trial_20'	'091214'	'S13'	'R202'	1	10	[]
'091214_R202_S13_0_9.mat'	'\R202\Young Adult\091214_R202_S13\trial_25'	'091214'	'S13'	'R202'	0	9	[]
'091214_R201_S13_1_9.mat'	'\R201\Young Adult\091214_R201_S13\trial_15'	'091214'	'S13'	'R201'	1	9	[]
'091214_R201_S13_1_7.mat'	'\R201\Young Adult\091214_R201_S13\trial_10'	'091214'	'S13'	'R201'	1	7	[]
'091214_R201_S13_1_10.mat'	'\R201\Young Adult\091214_R201_S13\trial_1'	'091214'	'S13'	'R201'	1	10	[]
'091214_R201_S13_1_10.mat'	'\R201\Young Adult\091214_R201_S13\trial_21'	'091214'	'S13'	'R201'	1	10	[]
'091214_R201_S13_0_6.mat'	'\R201\Young Adult\091214_R201_S13\trial_2'	'091214'	'S13'	'R201'	0	6	[]
'091214_R201_S13_0_10.mat'	'\R201\Young Adult\091214_R201_S13\trial_12'	'091214'	'S13'	'R201'	0	10	[]
'091214_R201_S13_0_10.mat'	'\R201\Young Adult\091214_R201_S13\trial_13'	'091214'	'S13'	'R201'	0	10	[]
'091214_R201_S13_0_10.mat'	'\R201\Young Adult\091214_R201_S13\trial_20'	'091214'	'S13'	'R201'	0	10	[]
'091114_R206_S12_1_12.mat'	'\R206\Young Adult\091114_R206_S12\trial_4'	'091114'	'S12'	'R206'	1	12	[]
'091114_R206_S12_1_11.mat'	'\R206\Young Adult\091114_R206_S12\trial_5'	'091114'	'S12'	'R206'	1	11	[]
'091114_R206_S12_1_11.mat'	'\R206\Young Adult\091114_R206_S12\trial_7'	'091114'	'S12'	'R206'	1	11	[]
'091114_R206_S12_1_11.mat'	'\R206\Young Adult\091114_R206_S12\trial_9'	'091114'	'S12'	'R206'	1	11	[]
'091114_R206_S12_1_10.mat'	'\R206\Young Adult\091114_R206_S12\trial_1'	'091114'	'S12'	'R206'	1	10	[]
'091114_R206_S12_1_10.mat'	'\R206\Young Adult\091114_R206_S12\trial_6'	'091114'	'S12'	'R206'	1	10	[]
'091114_R205_S12_1_8.mat'	'\R205\Young Adult\091114_R205_S12\trial_1'	'091114'	'S12'	'R205'	1	8	[]
'091114_R205_S12_1_13.mat'	'\R205\Young Adult\091114_R205_S12\trial_15'	'091114'	'S12'	'R205'	1	13	[]
'091114_R205_S12_1_13.mat'	'\R205\Young Adult\091114_R205_S12\trial_6'	'091114'	'S12'	'R205'	1	13	[]
'091114_R205_S12_1_11.mat'	'\R205\Young Adult\091114_R205_S12\trial_11'	'091114'	'S12'	'R205'	1	11	[]
'091114_R205_S12_1_11.mat'	'\R205\Young Adult\091114_R205_S12\trial_12'	'091114'	'S12'	'R205'	1	11	[]
'091114_R205_S12_1_11.mat'	'\R205\Young Adult\091114_R205_S12\trial_13'	'091114'	'S12'	'R205'	1	11	[]
'091114_R205_S12_1_11.mat'	'\R205\Young Adult\091114_R205_S12\trial_16'	'091114'	'S12'	'R205'	1	11	[]
'091114_R205_S12_1_11.mat'	'\R205\Young Adult\091114_R205_S12\trial_3'	'091114'	'S12'	'R205'	1	11	[]
'091114_R205_S12_1_11.mat'	'\R205\Young Adult\091114_R205_S12\trial_4'	'091114'	'S12'	'R205'	1	11	[]
'091114_R205_S12_1_10.mat'	'\R205\Young Adult\091114_R205_S12\trial_10'	'091114'	'S12'	'R205'	1	10	[]
'091114_R205_S12_1_10.mat'	'\R205\Young Adult\091114_R205_S12\trial_2'	'091114'	'S12'	'R205'	1	10	[]
'091114_R205_S12_1_10.mat'	'\R205\Young Adult\091114_R205_S12\trial_5'	'091114'	'S12'	'R205'	1	10	[]
'091114_R205_S12_1_10.mat'	'\R205\Young Adult\091114_R205_S12\trial_7'	'091114'	'S12'	'R205'	1	10	[]
'091114_R204_S12_1_9.mat'	'\R204\Young Adult\091114_R204_S12\trial_12'	'091114'	'S12'	'R204'	1	9	[]
'091114_R204_S12_1_9.mat'	'\R204\Young Adult\091114_R204_S12\trial_3'	'091114'	'S12'	'R204'	1	9	[]
'091114_R204_S12_1_9.mat'	'\R204\Young Adult\091114_R204_S12\trial_8'	'091114'	'S12'	'R204'	1	9	[]
'091114_R204_S12_1_12.mat'	'\R204\Young Adult\091114_R204_S12\trial_26'	'091114'	'S12'	'R204'	1	12	[]
'091114_R204_S12_0_9.mat'	'\R204\Young Adult\091114_R204_S12\trial_17'	'091114'	'S12'	'R204'	0	9	[]
'091114_R204_S12_0_11.mat'	'\R204\Young Adult\091114_R204_S12\trial_10'	'091114'	'S12'	'R204'	0	11	[]
'091114_R204_S12_0_11.mat'	'\R204\Young Adult\091114_R204_S12\trial_13'	'091114'	'S12'	'R204'	0	11	[]
'091114_R204_S12_0_11.mat'	'\R204\Young Adult\091114_R204_S12\trial_2'	'091114'	'S12'	'R204'	0	11	[]
'091114_R204_S12_0_11.mat'	'\R204\Young Adult\091114_R204_S12\trial_9'	'091114'	'S12'	'R204'	0	11	[]
'091114_R203_S12_0_12.mat'	'\R203\Young Adult\091114_R203_S12\trial_1'	'091114'	'S12'	'R203'	0	12	[]
'091114_R202_S12_1_9.mat'	'\R202\Young Adult\091114_R202_S12\trial_3'	'091114'	'S12'	'R202'	1	9	[]
'091114_R202_S12_1_12.mat'	'\R202\Young Adult\091114_R202_S12\trial_1'	'091114'	'S12'	'R202'	1	12	[]
'091114_R202_S12_1_11.mat'	'\R202\Young Adult\091114_R202_S12\trial_4'	'091114'	'S12'	'R202'	1	11	[]
'091114_R202_S12_0_9.mat'	'\R202\Young Adult\091114_R202_S12\trial_2'	'091114'	'S12'	'R202'	0	9	[]
'091114_R201_S12_0_9.mat'	'\R201\Young Adult\091114_R201_S12\trial_1'	'091114'	'S12'	'R201'	0	9	[]
'091114_R201_S12_0_11.mat'	'\R201\Young Adult\091114_R201_S12\trial_2'	'091114'	'S12'	'R201'	0	11	[]
'091014_R206_S11_1_9.mat'	'\R206\Young Adult\091014_R206_S11\trial_3'	'091014'	'S11'	'R206'	1	9	[]
'091014_R206_S11_1_8.mat'	'\R206\Young Adult\091014_R206_S11\trial_1'	'091014'	'S11'	'R206'	1	8	[]
'091014_R206_S11_1_7.mat'	'\R206\Young Adult\091014_R206_S11\trial_2'	'091014'	'S11'	'R206'	1	7	[]
'091014_R206_S11_1_10.mat'	'\R206\Young Adult\091014_R206_S11\trial_5'	'091014'	'S11'	'R206'	1	10	[]
'091014_R205_S11_0_12.mat'	'\R205\Young Adult\091014_R205_S11\trial_1'	'091014'	'S11'	'R205'	0	12	[]
'091014_R205_S11_0_12.mat'	'\R205\Young Adult\091014_R205_S11\trial_2'	'091014'	'S11'	'R205'	0	12	[]
'091014_R205_S11_0_11.mat'	'\R205\Young Adult\091014_R205_S11\trial_3'	'091014'	'S11'	'R205'	0	11	[]
'091014_R205_S11_0_10.mat'	'\R205\Young Adult\091014_R205_S11\trial_6'	'091014'	'S11'	'R205'	0	10	[]
'091014_R204_S11_1_9.mat'	'\R204\Young Adult\091014_R204_S11\trial_1'	'091014'	'S11'	'R204'	1	9	[]
'091014_R204_S11_1_9.mat'	'\R204\Young Adult\091014_R204_S11\trial_17'	'091014'	'S11'	'R204'	1	9	[]
'091014_R204_S11_1_8.mat'	'\R204\Young Adult\091014_R204_S11\trial_14'	'091014'	'S11'	'R204'	1	8	[]
'091014_R204_S11_1_11.mat'	'\R204\Young Adult\091014_R204_S11\trial_3'	'091014'	'S11'	'R204'	1	11	[]
'091014_R204_S11_0_9.mat'	'\R204\Young Adult\091014_R204_S11\trial_15'	'091014'	'S11'	'R204'	0	9	[]
'091014_R204_S11_0_7.mat'	'\R204\Young Adult\091014_R204_S11\trial_13'	'091014'	'S11'	'R204'	0	7	[]
'091014_R204_S11_0_11.mat'	'\R204\Young Adult\091014_R204_S11\trial_2'	'091014'	'S11'	'R204'	0	11	[]
'091014_R204_S11_0_10.mat'	'\R204\Young Adult\091014_R204_S11\trial_5'	'091014'	'S11'	'R204'	0	10	[]
'091014_R203_S11_0_6.mat'	'\R203\Young Adult\091014_R203_S11\trial_3'	'091014'	'S11'	'R203'	0	6	[]
'091014_R203_S11_0_11.mat'	'\R203\Young Adult\091014_R203_S11\trial_1'	'091014'	'S11'	'R203'	0	11	[]
'091014_R203_S11_0_11.mat'	'\R203\Young Adult\091014_R203_S11\trial_2'	'091014'	'S11'	'R203'	0	11	[]
'091014_R203_S11_0_11.mat'	'\R203\Young Adult\091014_R203_S11\trial_4'	'091014'	'S11'	'R203'	0	11	[]
'091014_R202_S11_1_10.mat'	'\R202\Young Adult\091014_R202_S11\trial_1'	'091014'	'S11'	'R202'	1	10	[]
'091014_R202_S11_1_10.mat'	'\R202\Young Adult\091014_R202_S11\trial_2'	'091014'	'S11'	'R202'	1	10	[]
'091014_R202_S11_1_10.mat'	'\R202\Young Adult\091014_R202_S11\trial_4'	'091014'	'S11'	'R202'	1	10	[]
'091014_R202_S11_1_10.mat'	'\R202\Young Adult\091014_R202_S11\trial_7'	'091014'	'S11'	'R202'	1	10	[]
'091014_R202_S11_0_6.mat'	'\R202\Young Adult\091014_R202_S11\trial_3'	'091014'	'S11'	'R202'	0	6	[]
'091014_R201_S11_1_9.mat'	'\R201\Young Adult\091014_R201_S11\trial_4'	'091014'	'S11'	'R201'	1	9	[]
'091014_R201_S11_1_9.mat'	'\R201\Young Adult\091014_R201_S11\trial_6'	'091014'	'S11'	'R201'	1	9	[]
'091014_R201_S11_1_8.mat'	'\R201\Young Adult\091014_R201_S11\trial_13'	'091014'	'S11'	'R201'	1	8	[]
'091014_R201_S11_1_11.mat'	'\R201\Young Adult\091014_R201_S11\trial_8'	'091014'	'S11'	'R201'	1	11	[]
'091014_R201_S11_1_10.mat'	'\R201\Young Adult\091014_R201_S11\trial_17'	'091014'	'S11'	'R201'	1	10	[]
'091014_R201_S11_1_10.mat'	'\R201\Young Adult\091014_R201_S11\trial_2'	'091014'	'S11'	'R201'	1	10	[]
'091014_R201_S11_1_10.mat'	'\R201\Young Adult\091014_R201_S11\trial_3'	'091014'	'S11'	'R201'	1	10	[]
'091014_R201_S11_0_9.mat'	'\R201\Young Adult\091014_R201_S11\trial_10'	'091014'	'S11'	'R201'	0	9	[]
'091014_R201_S11_0_11.mat'	'\R201\Young Adult\091014_R201_S11\trial_7'	'091014'	'S11'	'R201'	0	11	[]
'041814_R107_S29_1_9.mat'	'\R107\Young Adult\041814_R107_S29\trial_1'	'041814'	'S29'	'R107'	1	9	[]
'041814_R107_S29_1_8.mat'	'\R107\Young Adult\041814_R107_S29\trial_10'	'041814'	'S29'	'R107'	1	8	[]
'041814_R107_S29_1_6.mat'	'\R107\Young Adult\041814_R107_S29\trial_15'	'041814'	'S29'	'R107'	1	6	[]
'041814_R107_S29_1_6.mat'	'\R107\Young Adult\041814_R107_S29\trial_8'	'041814'	'S29'	'R107'	1	6	[]
'041814_R107_S29_1_12.mat'	'\R107\Young Adult\041814_R107_S29\trial_2'	'041814'	'S29'	'R107'	1	12	[]
'041814_R107_S29_1_12.mat'	'\R107\Young Adult\041814_R107_S29\trial_4'	'041814'	'S29'	'R107'	1	12	[]
'041814_R107_S29_1_10.mat'	'\R107\Young Adult\041814_R107_S29\trial_7'	'041814'	'S29'	'R107'	1	10	[]
'041814_R107_S29_0_6.mat'	'\R107\Young Adult\041814_R107_S29\trial_11'	'041814'	'S29'	'R107'	0	6	[]
'041814_R107_S29_0_10.mat'	'\R107\Young Adult\041814_R107_S29\trial_14'	'041814'	'S29'	'R107'	0	10	[]
'041814_R102_S29_1_9.mat'	'\R102\Young Adult\041814_R102_S29\trial_1'	'041814'	'S29'	'R102'	1	9	[]
'041814_R102_S29_1_10.mat'	'\R102\Young Adult\041814_R102_S29\trial_5'	'041814'	'S29'	'R102'	1	10	[]
'041814_R102_S29_0_10.mat'	'\R102\Young Adult\041814_R102_S29\trial_4'	'041814'	'S29'	'R102'	0	10	[]
'041814_R101_S29_0_10.mat'	'\R101\Young Adult\041814_R101_S29\trial_10'	'041814'	'S29'	'R101'	0	10	[]
'041714_R107_S28_1_9.mat'	'\R107\Young Adult\041714_R107_S28\trial_11'	'041714'	'S28'	'R107'	1	9	[]
'041714_R107_S28_1_7.mat'	'\R107\Young Adult\041714_R107_S28\trial_4'	'041714'	'S28'	'R107'	1	7	[]
'041714_R107_S28_1_13.mat'	'\R107\Young Adult\041714_R107_S28\trial_2'	'041714'	'S28'	'R107'	1	13	[]
'041714_R107_S28_1_10.mat'	'\R107\Young Adult\041714_R107_S28\trial_1'	'041714'	'S28'	'R107'	1	10	[]
'041714_R107_S28_1_10.mat'	'\R107\Young Adult\041714_R107_S28\trial_10'	'041714'	'S28'	'R107'	1	10	[]
'041714_R107_S28_0_7.mat'	'\R107\Young Adult\041714_R107_S28\trial_12'	'041714'	'S28'	'R107'	0	7	[]
'041714_R107_S28_0_7.mat'	'\R107\Young Adult\041714_R107_S28\trial_5'	'041714'	'S28'	'R107'	0	7	[]
'041714_R102_S28_1_5.mat'	'\R102\Young Adult\041714_R102_S28\trial_7'	'041714'	'S28'	'R102'	1	5	[]
'041714_R102_S28_1_5.mat'	'\R102\Young Adult\041714_R102_S28\trial_8'	'041714'	'S28'	'R102'	1	5	[]
'041714_R102_S28_0_9.mat'	'\R102\Young Adult\041714_R102_S28\trial_11'	'041714'	'S28'	'R102'	0	9	[]
'041714_R102_S28_0_4.mat'	'\R102\Young Adult\041714_R102_S28\trial_2'	'041714'	'S28'	'R102'	0	4	[]
'041714_R101_S28_1_7.mat'	'\R101\Young Adult\041714_R101_S28\trial_12'	'041714'	'S28'	'R101'	1	7	[]
'041714_R101_S28_0_8.mat'	'\R101\Young Adult\041714_R101_S28\trial_1'	'041714'	'S28'	'R101'	0	8	[]
'041714_R101_S28_0_12.mat'	'\R101\Young Adult\041714_R101_S28\trial_2'	'041714'	'S28'	'R101'	0	12	[]
'041714_R101_S28_0_12.mat'	'\R101\Young Adult\041714_R101_S28\trial_3'	'041714'	'S28'	'R101'	0	12	[]
'041614_R108_S27_0_8.mat'	'\R108\Young Adult\041614_R108_S27\trial_2'	'041614'	'S27'	'R108'	0	8	[]
'041614_R108_S27_0_8.mat'	'\R108\Young Adult\041614_R108_S27\trial_6'	'041614'	'S27'	'R108'	0	8	[]
'041614_R108_S27_0_8.mat'	'\R108\Young Adult\041614_R108_S27\trial_7'	'041614'	'S27'	'R108'	0	8	[]
'041614_R108_S27_0_5.mat'	'\R108\Young Adult\041614_R108_S27\trial_1'	'041614'	'S27'	'R108'	0	5	[]
'041614_R107_S27_1_7.mat'	'\R107\Young Adult\041614_R107_S27\trial_6'	'041614'	'S27'	'R107'	1	7	[]
'041614_R107_S27_1_7.mat'	'\R107\Young Adult\041614_R107_S27\trial_8'	'041614'	'S27'	'R107'	1	7	[]
'041614_R107_S27_1_11.mat'	'\R107\Young Adult\041614_R107_S27\trial_10'	'041614'	'S27'	'R107'	1	11	[]
'041614_R107_S27_1_11.mat'	'\R107\Young Adult\041614_R107_S27\trial_2'	'041614'	'S27'	'R107'	1	11	[]
'041614_R107_S27_1_10.mat'	'\R107\Young Adult\041614_R107_S27\trial_1'	'041614'	'S27'	'R107'	1	10	[]
'041614_R102_S27_0_4.mat'	'\R102\Young Adult\041614_R102_S27\trial_1'	'041614'	'S27'	'R102'	0	4	[]
'041614_R102_S27_0_10.mat'	'\R102\Young Adult\041614_R102_S27\trial_3'	'041614'	'S27'	'R102'	0	10	[]
'041614_R102_S27_0_10.mat'	'\R102\Young Adult\041614_R102_S27\trial_5'	'041614'	'S27'	'R102'	0	10	[]
'041614_R101_S27_1_4.mat'	'\R101\Young Adult\041614_R101_S27\trial_4'	'041614'	'S27'	'R101'	1	4	[]
'041614_R101_S27_1_4.mat'	'\R101\Young Adult\041614_R101_S27\trial_5'	'041614'	'S27'	'R101'	1	4	[]
'041614_R101_S27_0_9.mat'	'\R101\Young Adult\041614_R101_S27\trial_6'	'041614'	'S27'	'R101'	0	9	[]
'041614_R101_S27_0_8.mat'	'\R101\Young Adult\041614_R101_S27\trial_1'	'041614'	'S27'	'R101'	0	8	[]
'041614_R101_S27_0_6.mat'	'\R101\Young Adult\041614_R101_S27\trial_10'	'041614'	'S27'	'R101'	0	6	[]
'041514_R108_S26_1_3.mat'	'\R107\Young Adult\041514_R108_S26\trial_2'	'041514'	'S26'	'R108'	1	3	[]
'041514_R102_S26_1_6.mat'	'\R102\Young Adult\041514_R102_S26\trial_10'	'041514'	'S26'	'R102'	1	6	[]
'041514_R102_S26_0_6.mat'	'\R102\Young Adult\041514_R102_S26\trial_8'	'041514'	'S26'	'R102'	0	6	[]
'041514_R102_S26_0_4.mat'	'\R102\Young Adult\041514_R102_S26\trial_11'	'041514'	'S26'	'R102'	0	4	[]
'041514_R102_S26_0_3.mat'	'\R102\Young Adult\041514_R102_S26\trial_3'	'041514'	'S26'	'R102'	0	3	[]
'041514_R101_S26_0_9.mat'	'\R101\Young Adult\041514_R101_S26\trial_1'	'041514'	'S26'	'R101'	0	9	[]
'041414_R108_S25_1_13.mat'	'\R108\Young Adult\041414_R108_S25\trial_2'	'041414'	'S25'	'R108'	1	13	[]
'041414_R108_S25_1_12.mat'	'\R108\Young Adult\041414_R108_S25\trial_6'	'041414'	'S25'	'R108'	1	12	[]
'041414_R108_S25_1_10.mat'	'\R108\Young Adult\041414_R108_S25\trial_1'	'041414'	'S25'	'R108'	1	10	[]
'041414_R108_S25_0_13.mat'	'\R108\Young Adult\041414_R108_S25\trial_8'	'041414'	'S25'	'R108'	0	13	[]
'041414_R108_S25_0_11.mat'	'\R108\Young Adult\041414_R108_S25\trial_3'	'041414'	'S25'	'R108'	0	11	[]
'041414_R108_S25_0_11.mat'	'\R108\Young Adult\041414_R108_S25\trial_4'	'041414'	'S25'	'R108'	0	11	[]
'041414_R108_S25_0_11.mat'	'\R108\Young Adult\041414_R108_S25\trial_5'	'041414'	'S25'	'R108'	0	11	[]
'041414_R107_S25_1_9.mat'	'\R107\Young Adult\041414_R107_S25\trial_1'	'041414'	'S25'	'R107'	1	9	[]
'041414_R107_S25_1_8.mat'	'\R107\Young Adult\041414_R107_S25\trial_8'	'041414'	'S25'	'R107'	1	8	[]
'041414_R107_S25_1_13.mat'	'\R107\Young Adult\041414_R107_S25\trial_2'	'041414'	'S25'	'R107'	1	13	[]
'041414_R107_S25_1_13.mat'	'\R107\Young Adult\041414_R107_S25\trial_4'	'041414'	'S25'	'R107'	1	13	[]
'041414_R107_S25_0_14.mat'	'\R107\Young Adult\041414_R107_S25\trial_5'	'041414'	'S25'	'R107'	0	14	[]
'041414_R102_S25_1_3.mat'	'\R102\Young Adult\041414_R102_S25\trial_15'	'041414'	'S25'	'R102'	1	3	[]
'041414_R102_S25_0_5.mat'	'\R102\Young Adult\041414_R102_S25\trial_7'	'041414'	'S25'	'R102'	0	5	[]
'041414_R102_S25_0_3.mat'	'\R102\Young Adult\041414_R102_S25\trial_14'	'041414'	'S25'	'R102'	0	3	[]
'041414_R102_S25_0_3.mat'	'\R102\Young Adult\041414_R102_S25\trial_3'	'041414'	'S25'	'R102'	0	3	[]
'041414_R102_S25_0_10.mat'	'\R102\Young Adult\041414_R102_S25\trial_10'	'041414'	'S25'	'R102'	0	10	[]
'041414_R102_S25_0_10.mat'	'\R102\Young Adult\041414_R102_S25\trial_9'	'041414'	'S25'	'R102'	0	10	[]
'041414_R101_S25_1_9.mat'	'\R101\Young Adult\041414_R101_S25\trial_1'	'041414'	'S25'	'R101'	1	9	[]
'041414_R101_S25_1_9.mat'	'\R101\Young Adult\041414_R101_S25\trial_9'	'041414'	'S25'	'R101'	1	9	[]
'041414_R101_S25_1_4.mat'	'\R101\Young Adult\041414_R101_S25\trial_6'	'041414'	'S25'	'R101'	1	4	[]
'041414_R101_S25_1_4.mat'	'\R101\Young Adult\041414_R101_S25\trial_7'	'041414'	'S25'	'R101'	1	4	[]
'041414_R101_S25_1_10.mat'	'\R101\Young Adult\041414_R101_S25\trial_3'	'041414'	'S25'	'R101'	1	10	[]
'041414_R101_S25_0_5.mat'	'\R101\Young Adult\041414_R101_S25\trial_4'	'041414'	'S25'	'R101'	0	5	[]
'041414_R101_S25_0_12.mat'	'\R101\Young Adult\041414_R101_S25\trial_12'	'041414'	'S25'	'R101'	0	12	[]
'041114_R108_S24_1_9.mat'	'\R108\Young Adult\041114_R108_S24\trial_7'	'041114'	'S24'	'R108'	1	9	[]
'041114_R108_S24_1_10.mat'	'\R108\Young Adult\041114_R108_S24\trial_2'	'041114'	'S24'	'R108'	1	10	[]
'041114_R108_S24_1_10.mat'	'\R108\Young Adult\041114_R108_S24\trial_5'	'041114'	'S24'	'R108'	1	10	[]
'041114_R108_S24_0_11.mat'	'\R108\Young Adult\041114_R108_S24\trial_4'	'041114'	'S24'	'R108'	0	11	[]
'041114_R108_S24_0_10.mat'	'\R108\Young Adult\041114_R108_S24\trial_8'	'041114'	'S24'	'R108'	0	10	[]
'041114_R107_S24_1_9.mat'	'\R107\Young Adult\041114_R107_S24\trial_10'	'041114'	'S24'	'R107'	1	9	[]
'041114_R107_S24_1_9.mat'	'\R107\Young Adult\041114_R107_S24\trial_2'	'041114'	'S24'	'R107'	1	9	[]
'041114_R107_S24_1_8.mat'	'\R107\Young Adult\041114_R107_S24\trial_13'	'041114'	'S24'	'R107'	1	8	[]
'041114_R107_S24_1_8.mat'	'\R107\Young Adult\041114_R107_S24\trial_5'	'041114'	'S24'	'R107'	1	8	[]
'041114_R107_S24_1_8.mat'	'\R107\Young Adult\041114_R107_S24\trial_6'	'041114'	'S24'	'R107'	1	8	[]
'041114_R107_S24_1_11.mat'	'\R107\Young Adult\041114_R107_S24\trial_3'	'041114'	'S24'	'R107'	1	11	[]
'041114_R107_S24_0_9.mat'	'\R107\Young Adult\041114_R107_S24\trial_1'	'041114'	'S24'	'R107'	0	9	[]
'041114_R107_S24_0_8.mat'	'\R107\Young Adult\041114_R107_S24\trial_11'	'041114'	'S24'	'R107'	0	8	[]
'041114_R102_S24_0_6.mat'	'\R102\Young Adult\041114_R102_S24\trial_4'	'041114'	'S24'	'R102'	0	6	[]
'041114_R102_S24_0_4.mat'	'\R102\Young Adult\041114_R102_S24\trial_9'	'041114'	'S24'	'R102'	0	4	[]
'041114_R101_S24_1_9.mat'	'\R101\Young Adult\041114_R101_S24\trial_1'	'041114'	'S24'	'R101'	1	9	[]
'041114_R101_S24_1_10.mat'	'\R101\Young Adult\041114_R101_S24\trial_3'	'041114'	'S24'	'R101'	1	10	[]
'041114_R101_S24_0_12.mat'	'\R101\Young Adult\041114_R101_S24\trial_2'	'041114'	'S24'	'R101'	0	12	[]
'041014_R108_S23_1_9.mat'	'\R108\Young Adult\041014_R108_S23\trial_1'	'041014'	'S23'	'R108'	1	9	[]
'041014_R108_S23_1_8.mat'	'\R108\Young Adult\041014_R108_S23\trial_4'	'041014'	'S23'	'R108'	1	8	[]
'041014_R108_S23_1_11.mat'	'\R108\Young Adult\041014_R108_S23\trial_2'	'041014'	'S23'	'R108'	1	11	[]
'041014_R108_S23_0_9.mat'	'\R108\Young Adult\041014_R108_S23\trial_10'	'041014'	'S23'	'R108'	0	9	[]
'041014_R108_S23_0_8.mat'	'\R108\Young Adult\041014_R108_S23\trial_14'	'041014'	'S23'	'R108'	0	8	[]
'041014_R108_S23_0_8.mat'	'\R108\Young Adult\041014_R108_S23\trial_22'	'041014'	'S23'	'R108'	0	8	[]
'041014_R108_S23_0_8.mat'	'\R108\Young Adult\041014_R108_S23\trial_9'	'041014'	'S23'	'R108'	0	8	[]
'041014_R108_S23_0_11.mat'	'\R108\Young Adult\041014_R108_S23\trial_15'	'041014'	'S23'	'R108'	0	11	[]
'041014_R108_S23_0_10.mat'	'\R108\Young Adult\041014_R108_S23\trial_5'	'041014'	'S23'	'R108'	0	10	[]
'041014_R107_S23_1_11.mat'	'\R107\Young Adult\041014_R107_S23\trial_12'	'041014'	'S23'	'R107'	1	11	[]
'041014_R107_S23_0_8.mat'	'\R107\Young Adult\041014_R107_S23\trial_3'	'041014'	'S23'	'R107'	0	8	[]
'041014_R102_S23_1_8.mat'	'\R102\Young Adult\041014_R102_S23\trial_1'	'041014'	'S23'	'R102'	1	8	[]
'041014_R102_S23_0_10.mat'	'\R102\Young Adult\041014_R102_S23\trial_3'	'041014'	'S23'	'R102'	0	10	[]
'041014_R101_S23_1_6.mat'	'\R101\Young Adult\041014_R101_S23\trial_3'	'041014'	'S23'	'R101'	1	6	[]
'041014_R101_S23_1_10.mat'	'\R101\Young Adult\041014_R101_S23\trial_15'	'041014'	'S23'	'R101'	1	10	[]
'041014_R101_S23_1_10.mat'	'\R101\Young Adult\041014_R101_S23\trial_7'	'041014'	'S23'	'R101'	1	10	[]
'041014_R101_S23_0_9.mat'	'\R101\Young Adult\041014_R101_S23\trial_1'	'041014'	'S23'	'R101'	0	9	[]
'041014_R101_S23_0_6.mat'	'\R101\Young Adult\041014_R101_S23\trial_2'	'041014'	'S23'	'R101'	0	6	[]
'041014_R101_S23_0_12.mat'	'\R101\Young Adult\041014_R101_S23\trial_13'	'041014'	'S23'	'R101'	0	12	[]
'040914_R108_S22_1_9.mat'	'\R108\Young Adult\040914_R108_S22\trial_20'	'040914'	'S22'	'R108'	1	9	[]
'040914_R108_S22_1_8.mat'	'\R108\Young Adult\040914_R108_S22\trial_1'	'040914'	'S22'	'R108'	1	8	[]
'040914_R108_S22_1_7.mat'	'\R108\Young Adult\040914_R108_S22\trial_12'	'040914'	'S22'	'R108'	1	7	[]
'040914_R108_S22_1_7.mat'	'\R108\Young Adult\040914_R108_S22\trial_4'	'040914'	'S22'	'R108'	1	7	[]
'040914_R108_S22_1_12.mat'	'\R108\Young Adult\040914_R108_S22\trial_2'	'040914'	'S22'	'R108'	1	12	[]
'040914_R108_S22_0_9.mat'	'\R108\Young Adult\040914_R108_S22\trial_16'	'040914'	'S22'	'R108'	0	9	[]
'040914_R108_S22_0_9.mat'	'\R108\Young Adult\040914_R108_S22\trial_17'	'040914'	'S22'	'R108'	0	9	[]
'040914_R108_S22_0_9.mat'	'\R108\Young Adult\040914_R108_S22\trial_18'	'040914'	'S22'	'R108'	0	9	[]
'040914_R108_S22_0_9.mat'	'\R108\Young Adult\040914_R108_S22\trial_19'	'040914'	'S22'	'R108'	0	9	[]
'040914_R108_S22_0_6.mat'	'\R108\Young Adult\040914_R108_S22\trial_15'	'040914'	'S22'	'R108'	0	6	[]
'040914_R108_S22_0_10.mat'	'\R108\Young Adult\040914_R108_S22\trial_14'	'040914'	'S22'	'R108'	0	10	[]
'040914_R107_S22_1_5.mat'	'\R107\Young Adult\040914_R107_S22\trial_20'	'040914'	'S22'	'R107'	1	5	[]
'040914_R107_S22_1_4.mat'	'\R107\Young Adult\040914_R107_S22\trial_1'	'040914'	'S22'	'R107'	1	4	[]
'040914_R107_S22_1_12.mat'	'\R107\Young Adult\040914_R107_S22\trial_2'	'040914'	'S22'	'R107'	1	12	[]
'040914_R107_S22_1_11.mat'	'\R107\Young Adult\040914_R107_S22\trial_15'	'040914'	'S22'	'R107'	1	11	[]
'040914_R107_S22_0_15.mat'	'\R107\Young Adult\040914_R107_S22\trial_11'	'040914'	'S22'	'R107'	0	15	[]
'040914_R107_S22_0_12.mat'	'\R107\Young Adult\040914_R107_S22\trial_4'	'040914'	'S22'	'R107'	0	12	[]
'040914_R107_S22_0_11.mat'	'\R107\Young Adult\040914_R107_S22\trial_14'	'040914'	'S22'	'R107'	0	11	[]
'040914_R102_S22_1_6.mat'	'\R102\Young Adult\040914_R102_S22\trial_5'	'040914'	'S22'	'R102'	1	6	[]
'040914_R102_S22_1_6.mat'	'\R102\Young Adult\040914_R102_S22\trial_9'	'040914'	'S22'	'R102'	1	6	[]
'040914_R102_S22_0_9.mat'	'\R102\Young Adult\040914_R102_S22\trial_13'	'040914'	'S22'	'R102'	0	9	[]
'040914_R102_S22_0_8.mat'	'\R102\Young Adult\040914_R102_S22\trial_1'	'040914'	'S22'	'R102'	0	8	[]
'040914_R102_S22_0_7.mat'	'\R102\Young Adult\040914_R102_S22\trial_12'	'040914'	'S22'	'R102'	0	7	[]
'040914_R101_S22_1_5.mat'	'\R101\Young Adult\040914_R101_S22\trial_10'	'040914'	'S22'	'R101'	1	5	[]
'040914_R101_S22_1_5.mat'	'\R101\Young Adult\040914_R101_S22\trial_8'	'040914'	'S22'	'R101'	1	5	[]
'040914_R101_S22_1_4.mat'	'\R101\Young Adult\040914_R101_S22\trial_2'	'040914'	'S22'	'R101'	1	4	[]
'040914_R101_S22_1_12.mat'	'\R101\Young Adult\040914_R101_S22\trial_3'	'040914'	'S22'	'R101'	1	12	[]
'040914_R101_S22_0_9.mat'	'\R101\Young Adult\040914_R101_S22\trial_16'	'040914'	'S22'	'R101'	0	9	[]
'040914_R101_S22_0_8.mat'	'\R101\Young Adult\040914_R101_S22\trial_1'	'040914'	'S22'	'R101'	0	8	[]
'040914_R101_S22_0_5.mat'	'\R101\Young Adult\040914_R101_S22\trial_9'	'040914'	'S22'	'R101'	0	5	[]
'040914_R101_S22_0_12.mat'	'\R101\Young Adult\040914_R101_S22\trial_5'	'040914'	'S22'	'R101'	0	12	[]
'040814_R108_S21_1_9.mat'	'\R108\Young Adult\040814_R108_S21\trial_4'	'040814'	'S21'	'R108'	1	9	[]
'040814_R108_S21_1_8.mat'	'\R108\Young Adult\040814_R108_S21\trial_1'	'040814'	'S21'	'R108'	1	8	[]
'040814_R108_S21_1_12.mat'	'\R108\Young Adult\040814_R108_S21\trial_2'	'040814'	'S21'	'R108'	1	12	[]
'040814_R108_S21_1_12.mat'	'\R108\Young Adult\040814_R108_S21\trial_5'	'040814'	'S21'	'R108'	1	12	[]
'040814_R108_S21_1_10.mat'	'\R108\Young Adult\040814_R108_S21\trial_3'	'040814'	'S21'	'R108'	1	10	[]
'040814_R108_S21_0_9.mat'	'\R108\Young Adult\040814_R108_S21\trial_22'	'040814'	'S21'	'R108'	0	9	[]
'040814_R108_S21_0_7.mat'	'\R108\Young Adult\040814_R108_S21\trial_9'	'040814'	'S21'	'R108'	0	7	[]
'040814_R108_S21_0_6.mat'	'\R108\Young Adult\040814_R108_S21\trial_10'	'040814'	'S21'	'R108'	0	6	[]
'040814_R108_S21_0_6.mat'	'\R108\Young Adult\040814_R108_S21\trial_11'	'040814'	'S21'	'R108'	0	6	[]
'040814_R108_S21_0_6.mat'	'\R108\Young Adult\040814_R108_S21\trial_13'	'040814'	'S21'	'R108'	0	6	[]
'040814_R108_S21_0_5.mat'	'\R108\Young Adult\040814_R108_S21\trial_16'	'040814'	'S21'	'R108'	0	5	[]
'040814_R108_S21_0_11.mat'	'\R108\Young Adult\040814_R108_S21\trial_7'	'040814'	'S21'	'R108'	0	11	[]
'040814_R108_S21_0_11.mat'	'\R108\Young Adult\040814_R108_S21\trial_8'	'040814'	'S21'	'R108'	0	11	[]
'040814_R107_S21_1_9.mat'	'\R107\Young Adult\040814_R107_S21\trial_6'	'040814'	'S21'	'R107'	1	9	[]
'040814_R107_S21_1_8.mat'	'\R107\Young Adult\040814_R107_S21\trial_11'	'040814'	'S21'	'R107'	1	8	[]
'040814_R107_S21_1_4.mat'	'\R107\Young Adult\040814_R107_S21\trial_2'	'040814'	'S21'	'R107'	1	4	[]
'040814_R107_S21_1_12.mat'	'\R107\Young Adult\040814_R107_S21\trial_7'	'040814'	'S21'	'R107'	1	12	[]
'040814_R107_S21_0_8.mat'	'\R107\Young Adult\040814_R107_S21\trial_1'	'040814'	'S21'	'R107'	0	8	[]
'040814_R107_S21_0_7.mat'	'\R107\Young Adult\040814_R107_S21\trial_12'	'040814'	'S21'	'R107'	0	7	[]
'040814_R107_S21_0_12.mat'	'\R107\Young Adult\040814_R107_S21\trial_3'	'040814'	'S21'	'R107'	0	12	[]
'040814_R102_S21_1_4.mat'	'\R102\Young Adult\040814_R102_S21\trial_1'	'040814'	'S21'	'R102'	1	4	[]
'040814_R102_S21_1_12.mat'	'\R102\Young Adult\040814_R102_S21\trial_2'	'040814'	'S21'	'R102'	1	12	[]
'040814_R102_S21_1_12.mat'	'\R102\Young Adult\040814_R102_S21\trial_4'	'040814'	'S21'	'R102'	1	12	[]
'040814_R101_S21_1_8.mat'	'\R101\Young Adult\040814_R101_S21\trial_1'	'040814'	'S21'	'R101'	1	8	[]
'040814_R101_S21_1_12.mat'	'\R101\Young Adult\040814_R101_S21\trial_3'	'040814'	'S21'	'R101'	1	12	[]
'040814_R101_S21_0_12.mat'	'\R101\Young Adult\040814_R101_S21\trial_2'	'040814'	'S21'	'R101'	0	12	[]
'040814_R101_S21_0_10.mat'	'\R101\Young Adult\040814_R101_S21\trial_5'	'040814'	'S21'	'R101'	0	10	[]
'020714_R108_S20_1_12.mat'	'\R108\Young Adult\020714_R108_S20\trial_7'	'020714'	'S20'	'R108'	1	12	[]
'020714_R108_S20_1_11.mat'	'\R108\Young Adult\020714_R108_S20\trial_2'	'020714'	'S20'	'R108'	1	11	[]
'020714_R108_S20_1_11.mat'	'\R108\Young Adult\020714_R108_S20\trial_4'	'020714'	'S20'	'R108'	1	11	[]
'020714_R108_S20_1_11.mat'	'\R108\Young Adult\020714_R108_S20\trial_9'	'020714'	'S20'	'R108'	1	11	[]
'020714_R108_S20_1_10.mat'	'\R108\Young Adult\020714_R108_S20\trial_1'	'020714'	'S20'	'R108'	1	10	[]
'020714_R107_S20_1_11.mat'	'\R107\Young Adult\020714_R107_S20\trial_13'	'020714'	'S20'	'R107'	1	11	[]
'020714_R107_S20_1_11.mat'	'\R107\Young Adult\020714_R107_S20\trial_2'	'020714'	'S20'	'R107'	1	11	[]
'020714_R107_S20_1_10.mat'	'\R107\Young Adult\020714_R107_S20\trial_1'	'020714'	'S20'	'R107'	1	10	[]
'020714_R107_S20_0_15.mat'	'\R107\Young Adult\020714_R107_S20\trial_3'	'020714'	'S20'	'R107'	0	15	[]
'020714_R107_S20_0_15.mat'	'\R107\Young Adult\020714_R107_S20\trial_4'	'020714'	'S20'	'R107'	0	15	[]
'020714_R107_S20_0_11.mat'	'\R107\Young Adult\020714_R107_S20\trial_12'	'020714'	'S20'	'R107'	0	11	[]
'020714_R106_S20_1_11.mat'	'\R106\Young Adult\020714_R106_S20\trial_2'	'020714'	'S20'	'R106'	1	11	[]
'020714_R106_S20_1_10.mat'	'\R106\Young Adult\020714_R106_S20\trial_1'	'020714'	'S20'	'R106'	1	10	[]
'020714_R106_S20_1_10.mat'	'\R106\Young Adult\020714_R106_S20\trial_5'	'020714'	'S20'	'R106'	1	10	[]
'020714_R106_S20_0_11.mat'	'\R106\Young Adult\020714_R106_S20\trial_7'	'020714'	'S20'	'R106'	0	11	[]
'020714_R106_S20_0_10.mat'	'\R106\Young Adult\020714_R106_S20\trial_4'	'020714'	'S20'	'R106'	0	10	[]
'020714_R105_S20_1_12.mat'	'\R105\Young Adult\020714_R105_S20\trial_12'	'020714'	'S20'	'R105'	1	12	[]
'020714_R105_S20_0_14.mat'	'\R105\Young Adult\020714_R105_S20\trial_18'	'020714'	'S20'	'R105'	0	14	[]
'020714_R105_S20_0_13.mat'	'\R105\Young Adult\020714_R105_S20\trial_11'	'020714'	'S20'	'R105'	0	13	[]
'020714_R105_S20_0_10.mat'	'\R105\Young Adult\020714_R105_S20\trial_1'	'020714'	'S20'	'R105'	0	10	[]
'020714_R105_S20_0_10.mat'	'\R105\Young Adult\020714_R105_S20\trial_2'	'020714'	'S20'	'R105'	0	10	[]
'020714_R104_S20_1_10.mat'	'\R104\Young Adult\020714_R104_S20\trial_1'	'020714'	'S20'	'R104'	1	10	[]
'020714_R103_S20_1_11.mat'	'\R103\Young Adult\020714_R103_S20\trial_7'	'020714'	'S20'	'R103'	1	11	[]
'020714_R103_S20_1_10.mat'	'\R103\Young Adult\020714_R103_S20\trial_1'	'020714'	'S20'	'R103'	1	10	[]
'020714_R103_S20_1_10.mat'	'\R103\Young Adult\020714_R103_S20\trial_9'	'020714'	'S20'	'R103'	1	10	[]
'020714_R103_S20_0_12.mat'	'\R103\Young Adult\020714_R103_S20\trial_13'	'020714'	'S20'	'R103'	0	12	[]
'020714_R103_S20_0_10.mat'	'\R103\Young Adult\020714_R103_S20\trial_8'	'020714'	'S20'	'R103'	0	10	[]
'020714_R102_S20_1_10.mat'	'\R102\Young Adult\020714_R102_S20\trial_1'	'020714'	'S20'	'R102'	1	10	[]
'020714_R101_S20_1_12.mat'	'\R101\Young Adult\020714_R101_S20\trial_9'	'020714'	'S20'	'R101'	1	12	[]
'020714_R101_S20_1_11.mat'	'\R101\Young Adult\020714_R101_S20\trial_2'	'020714'	'S20'	'R101'	1	11	[]
'020714_R101_S20_1_10.mat'	'\R101\Young Adult\020714_R101_S20\trial_1'	'020714'	'S20'	'R101'	1	10	[]
'020714_R101_S20_1_10.mat'	'\R101\Young Adult\020714_R101_S20\trial_4'	'020714'	'S20'	'R101'	1	10	[]
'020714_R101_S20_1_10.mat'	'\R101\Young Adult\020714_R101_S20\trial_7'	'020714'	'S20'	'R101'	1	10	[]
'020714_R101_S20_0_10.mat'	'\R101\Young Adult\020714_R101_S20\trial_3'	'020714'	'S20'	'R101'	0	10	[]
'020714_R101_S20_0_10.mat'	'\R101\Young Adult\020714_R101_S20\trial_6'	'020714'	'S20'	'R101'	0	10	[]
'020614_R108_S19_1_12.mat'	'\R108\Young Adult\020614_R108_S19\trial_6'	'020614'	'S19'	'R108'	1	12	[]
'020614_R108_S19_1_10.mat'	'\R108\Young Adult\020614_R108_S19\trial_2'	'020614'	'S19'	'R108'	1	10	[]
'020614_R108_S19_0_13.mat'	'\R108\Young Adult\020614_R108_S19\trial_11'	'020614'	'S19'	'R108'	0	13	[]
'020614_R108_S19_0_12.mat'	'\R108\Young Adult\020614_R108_S19\trial_16'	'020614'	'S19'	'R108'	0	12	[]
'020614_R107_S19_1_13.mat'	'\R107\Young Adult\020614_R107_S19\trial_6'	'020614'	'S19'	'R107'	1	13	[]
'020614_R107_S19_1_11.mat'	'\R107\Young Adult\020614_R107_S19\trial_2'	'020614'	'S19'	'R107'	1	11	[]
'020614_R107_S19_1_11.mat'	'\R107\Young Adult\020614_R107_S19\trial_4'	'020614'	'S19'	'R107'	1	11	[]
'020614_R107_S19_1_10.mat'	'\R107\Young Adult\020614_R107_S19\trial_1'	'020614'	'S19'	'R107'	1	10	[]
'020614_R107_S19_0_13.mat'	'\R107\Young Adult\020614_R107_S19\trial_7'	'020614'	'S19'	'R107'	0	13	[]
'020614_R106_S19_1_11.mat'	'\R106\Young Adult\020614_R106_S19\trial_6'	'020614'	'S19'	'R106'	1	11	[]
'020614_R106_S19_1_10.mat'	'\R106\Young Adult\020614_R106_S19\trial_11'	'020614'	'S19'	'R106'	1	10	[]
'020614_R106_S19_1_10.mat'	'\R106\Young Adult\020614_R106_S19\trial_4'	'020614'	'S19'	'R106'	1	10	[]
'020614_R106_S19_0_14.mat'	'\R106\Young Adult\020614_R106_S19\trial_12'	'020614'	'S19'	'R106'	0	14	[]
'020614_R106_S19_0_10.mat'	'\R106\Young Adult\020614_R106_S19\trial_1'	'020614'	'S19'	'R106'	0	10	[]
'020614_R106_S19_0_10.mat'	'\R106\Young Adult\020614_R106_S19\trial_2'	'020614'	'S19'	'R106'	0	10	[]
'020614_R105_S19_1_13.mat'	'\R105\Young Adult\020614_R105_S19\trial_6'	'020614'	'S19'	'R105'	1	13	[]
'020614_R105_S19_1_12.mat'	'\R105\Young Adult\020614_R105_S19\trial_15'	'020614'	'S19'	'R105'	1	12	[]
'020614_R105_S19_1_10.mat'	'\R105\Young Adult\020614_R105_S19\trial_2'	'020614'	'S19'	'R105'	1	10	[]
'020614_R105_S19_0_12.mat'	'\R105\Young Adult\020614_R105_S19\trial_14'	'020614'	'S19'	'R105'	0	12	[]
'020614_R105_S19_0_10.mat'	'\R105\Young Adult\020614_R105_S19\trial_7'	'020614'	'S19'	'R105'	0	10	[]
'020614_R104_S19_1_10.mat'	'\R104\Young Adult\020614_R104_S19\trial_2'	'020614'	'S19'	'R104'	1	10	[]
'020614_R104_S19_0_10.mat'	'\R104\Young Adult\020614_R104_S19\trial_1'	'020614'	'S19'	'R104'	0	10	[]
'020614_R103_S19_1_10.mat'	'\R103\Young Adult\020614_R103_S19\trial_1'	'020614'	'S19'	'R103'	1	10	[]
'020614_R103_S19_0_13.mat'	'\R103\Young Adult\020614_R103_S19\trial_18'	'020614'	'S19'	'R103'	0	13	[]
'020614_R103_S19_0_10.mat'	'\R103\Young Adult\020614_R103_S19\trial_3'	'020614'	'S19'	'R103'	0	10	[]
'020614_R103_S19_0_10.mat'	'\R103\Young Adult\020614_R103_S19\trial_4'	'020614'	'S19'	'R103'	0	10	[]
'020614_R103_S19_0_10.mat'	'\R103\Young Adult\020614_R103_S19\trial_5'	'020614'	'S19'	'R103'	0	10	[]
'020614_R103_S19_0_10.mat'	'\R103\Young Adult\020614_R103_S19\trial_6'	'020614'	'S19'	'R103'	0	10	[]
'020614_R102_S19_0_11.mat'	'\R102\Young Adult\020614_R102_S19\trial_5'	'020614'	'S19'	'R102'	0	11	[]
'020614_R102_S19_0_11.mat'	'\R102\Young Adult\020614_R102_S19\trial_7'	'020614'	'S19'	'R102'	0	11	[]
'020614_R101_S19_1_12.mat'	'\R101\Young Adult\020614_R101_S19\trial_13'	'020614'	'S19'	'R101'	1	12	[]
'020614_R101_S19_1_12.mat'	'\R101\Young Adult\020614_R101_S19\trial_19'	'020614'	'S19'	'R101'	1	12	[]
'020614_R101_S19_1_11.mat'	'\R101\Young Adult\020614_R101_S19\trial_4'	'020614'	'S19'	'R101'	1	11	[]
'020614_R101_S19_0_14.mat'	'\R101\Young Adult\020614_R101_S19\trial_15'	'020614'	'S19'	'R101'	0	14	[]
'020614_R101_S19_0_11.mat'	'\R101\Young Adult\020614_R101_S19\trial_3'	'020614'	'S19'	'R101'	0	11	[]
'020614_R101_S19_0_11.mat'	'\R101\Young Adult\020614_R101_S19\trial_7'	'020614'	'S19'	'R101'	0	11	[]
'020614_R101_S19_0_11.mat'	'\R101\Young Adult\020614_R101_S19\trial_9'	'020614'	'S19'	'R101'	0	11	[]
'020614_R101_S19_0_10.mat'	'\R101\Young Adult\020614_R101_S19\trial_1'	'020614'	'S19'	'R101'	0	10	[]
'020514_R108_S18_1_11.mat'	'\R108\Young Adult\020514_R108_S18\trial_7'	'020514'	'S18'	'R108'	1	11	[]
'020514_R108_S18_1_10.mat'	'\R108\Young Adult\020514_R108_S18\trial_4'	'020514'	'S18'	'R108'	1	10	[]
'020514_R108_S18_0_11.mat'	'\R108\Young Adult\020514_R108_S18\trial_11'	'020514'	'S18'	'R108'	0	11	[]
'020514_R107_S18_1_11.mat'	'\R107\Young Adult\020514_R107_S18\trial_2'	'020514'	'S18'	'R107'	1	11	[]
'020514_R107_S18_1_11.mat'	'\R107\Young Adult\020514_R107_S18\trial_4'	'020514'	'S18'	'R107'	1	11	[]
'020514_R107_S18_1_10.mat'	'\R107\Young Adult\020514_R107_S18\trial_1'	'020514'	'S18'	'R107'	1	10	[]
'020514_R107_S18_0_10.mat'	'\R107\Young Adult\020514_R107_S18\trial_12'	'020514'	'S18'	'R107'	0	10	[]
'020514_R106_S18_1_11.mat'	'\R106\Young Adult\020514_R106_S18\trial_10'	'020514'	'S18'	'R106'	1	11	[]
'020514_R106_S18_1_10.mat'	'\R106\Young Adult\020514_R106_S18\trial_15'	'020514'	'S18'	'R106'	1	10	[]
'020514_R106_S18_0_14.mat'	'\R106\Young Adult\020514_R106_S18\trial_11'	'020514'	'S18'	'R106'	0	14	[]
'020514_R106_S18_0_14.mat'	'\R106\Young Adult\020514_R106_S18\trial_18'	'020514'	'S18'	'R106'	0	14	[]
'020514_R106_S18_0_11.mat'	'\R106\Young Adult\020514_R106_S18\trial_22'	'020514'	'S18'	'R106'	0	11	[]
'020514_R106_S18_0_11.mat'	'\R106\Young Adult\020514_R106_S18\trial_9'	'020514'	'S18'	'R106'	0	11	[]
'020514_R105_S18_0_12.mat'	'\R105\Young Adult\020514_R105_S18\trial_10'	'020514'	'S18'	'R105'	0	12	[]
'020514_R105_S18_0_10.mat'	'\R105\Young Adult\020514_R105_S18\trial_3'	'020514'	'S18'	'R105'	0	10	[]
'020514_R105_S18_0_10.mat'	'\R105\Young Adult\020514_R105_S18\trial_5'	'020514'	'S18'	'R105'	0	10	[]
'020514_R104_S18_1_10.mat'	'\R104\Young Adult\020514_R104_S18\trial_1'	'020514'	'S18'	'R104'	1	10	[]
'020514_R103_S18_1_11.mat'	'\R103\Young Adult\020514_R103_S18\trial_2'	'020514'	'S18'	'R103'	1	11	[]
'020514_R103_S18_1_11.mat'	'\R103\Young Adult\020514_R103_S18\trial_6'	'020514'	'S18'	'R103'	1	11	[]
'020514_R103_S18_1_10.mat'	'\R103\Young Adult\020514_R103_S18\trial_1'	'020514'	'S18'	'R103'	1	10	[]
'020514_R103_S18_1_10.mat'	'\R103\Young Adult\020514_R103_S18\trial_3'	'020514'	'S18'	'R103'	1	10	[]
'020514_R103_S18_1_10.mat'	'\R103\Young Adult\020514_R103_S18\trial_5'	'020514'	'S18'	'R103'	1	10	[]
'020514_R103_S18_0_12.mat'	'\R103\Young Adult\020514_R103_S18\trial_9'	'020514'	'S18'	'R103'	0	12	[]
'020514_R103_S18_0_11.mat'	'\R103\Young Adult\020514_R103_S18\trial_19'	'020514'	'S18'	'R103'	0	11	[]
'020514_R103_S18_0_10.mat'	'\R103\Young Adult\020514_R103_S18\trial_12'	'020514'	'S18'	'R103'	0	10	[]
'020514_R102_S18_1_11.mat'	'\R102\Young Adult\020514_R102_S18\trial_2'	'020514'	'S18'	'R102'	1	11	[]
'020514_R102_S18_1_10.mat'	'\R102\Young Adult\020514_R102_S18\trial_1'	'020514'	'S18'	'R102'	1	10	[]
'020514_R102_S18_0_11.mat'	'\R102\Young Adult\020514_R102_S18\trial_4'	'020514'	'S18'	'R102'	0	11	[]
'020514_R101_S18_1_12.mat'	'\R101\Young Adult\020514_R101_S18\trial_12'	'020514'	'S18'	'R101'	1	12	[]
'020514_R101_S18_1_11.mat'	'\R101\Young Adult\020514_R101_S18\trial_3'	'020514'	'S18'	'R101'	1	11	[]
'020514_R101_S18_1_11.mat'	'\R101\Young Adult\020514_R101_S18\trial_7'	'020514'	'S18'	'R101'	1	11	[]
'020514_R101_S18_1_10.mat'	'\R101\Young Adult\020514_R101_S18\trial_1'	'020514'	'S18'	'R101'	1	10	[]
'020514_R101_S18_1_10.mat'	'\R101\Young Adult\020514_R101_S18\trial_4'	'020514'	'S18'	'R101'	1	10	[]
'020514_R101_S18_1_10.mat'	'\R101\Young Adult\020514_R101_S18\trial_9'	'020514'	'S18'	'R101'	1	10	[]
'020514_R101_S18_0_11.mat'	'\R101\Young Adult\020514_R101_S18\trial_6'	'020514'	'S18'	'R101'	0	11	[]
'020414_R108_S17_1_11.mat'	'\R108\Young Adult\020414_R108_S17\trial_10'	'020414'	'S17'	'R108'	1	11	[]
'020414_R108_S17_1_10.mat'	'\R108\Young Adult\020414_R108_S17\trial_4'	'020414'	'S17'	'R108'	1	10	[]
'020414_R108_S17_0_9.mat'	'\R108\Young Adult\020414_R108_S17\trial_13'	'020414'	'S17'	'R108'	0	9	[]
'020414_R108_S17_0_9.mat'	'\R108\Young Adult\020414_R108_S17\trial_14'	'020414'	'S17'	'R108'	0	9	[]
'020414_R108_S17_0_12.mat'	'\R108\Young Adult\020414_R108_S17\trial_18'	'020414'	'S17'	'R108'	0	12	[]
'020414_R108_S17_0_10.mat'	'\R108\Young Adult\020414_R108_S17\trial_3'	'020414'	'S17'	'R108'	0	10	[]
'020414_R107_S17_1_13.mat'	'\R107\Young Adult\020414_R107_S17\trial_3'	'020414'	'S17'	'R107'	1	13	[]
'020414_R107_S17_1_12.mat'	'\R107\Young Adult\020414_R107_S17\trial_9'	'020414'	'S17'	'R107'	1	12	[]
'020414_R107_S17_1_11.mat'	'\R107\Young Adult\020414_R107_S17\trial_1'	'020414'	'S17'	'R107'	1	11	[]
'020414_R107_S17_1_10.mat'	'\R107\Young Adult\020414_R107_S17\trial_4'	'020414'	'S17'	'R107'	1	10	[]
'020414_R107_S17_0_13.mat'	'\R107\Young Adult\020414_R107_S17\trial_7'	'020414'	'S17'	'R107'	0	13	[]
'020414_R106_S17_1_8.mat'	'\R106\Young Adult\020414_R106_S17\trial_11'	'020414'	'S17'	'R106'	1	8	[]
'020414_R106_S17_1_13.mat'	'\R106\Young Adult\020414_R106_S17\trial_4'	'020414'	'S17'	'R106'	1	13	[]
'020414_R106_S17_1_11.mat'	'\R106\Young Adult\020414_R106_S17\trial_1'	'020414'	'S17'	'R106'	1	11	[]
'020414_R106_S17_1_11.mat'	'\R106\Young Adult\020414_R106_S17\trial_7'	'020414'	'S17'	'R106'	1	11	[]
'020414_R106_S17_0_13.mat'	'\R106\Young Adult\020414_R106_S17\trial_6'	'020414'	'S17'	'R106'	0	13	[]
'020414_R105_S17_1_11.mat'	'\R105\Young Adult\020414_R105_S17\trial_1'	'020414'	'S17'	'R105'	1	11	[]
'020414_R105_S17_1_11.mat'	'\R105\Young Adult\020414_R105_S17\trial_12'	'020414'	'S17'	'R105'	1	11	[]
'020414_R105_S17_0_12.mat'	'\R105\Young Adult\020414_R105_S17\trial_4'	'020414'	'S17'	'R105'	0	12	[]
'020414_R104_S17_1_11.mat'	'\R104\Young Adult\020414_R104_S17\trial_1'	'020414'	'S17'	'R104'	1	11	[]
'020414_R104_S17_0_13.mat'	'\R104\Young Adult\020414_R104_S17\trial_12'	'020414'	'S17'	'R104'	0	13	[]
'020414_R103_S17_1_13.mat'	'\R103\Young Adult\020414_R103_S17\trial_3'	'020414'	'S17'	'R103'	1	13	[]
'020414_R103_S17_1_13.mat'	'\R103\Young Adult\020414_R103_S17\trial_4'	'020414'	'S17'	'R103'	1	13	[]
'020414_R103_S17_1_11.mat'	'\R103\Young Adult\020414_R103_S17\trial_1'	'020414'	'S17'	'R103'	1	11	[]
'020414_R103_S17_1_11.mat'	'\R103\Young Adult\020414_R103_S17\trial_10'	'020414'	'S17'	'R103'	1	11	[]
'020414_R102_S17_1_9.mat'	'\R102\Young Adult\020414_R102_S17\trial_8'	'020414'	'S17'	'R102'	1	9	[]
'020414_R102_S17_1_8.mat'	'\R102\Young Adult\020414_R102_S17\trial_6'	'020414'	'S17'	'R102'	1	8	[]
'020414_R102_S17_1_13.mat'	'\R102\Young Adult\020414_R102_S17\trial_10'	'020414'	'S17'	'R102'	1	13	[]
'020414_R102_S17_1_11.mat'	'\R102\Young Adult\020414_R102_S17\trial_9'	'020414'	'S17'	'R102'	1	11	[]
'020414_R102_S17_0_8.mat'	'\R102\Young Adult\020414_R102_S17\trial_4'	'020414'	'S17'	'R102'	0	8	[]
'020414_R102_S17_0_8.mat'	'\R102\Young Adult\020414_R102_S17\trial_5'	'020414'	'S17'	'R102'	0	8	[]
'020414_R102_S17_0_13.mat'	'\R102\Young Adult\020414_R102_S17\trial_3'	'020414'	'S17'	'R102'	0	13	[]
'020414_R102_S17_0_11.mat'	'\R102\Young Adult\020414_R102_S17\trial_1'	'020414'	'S17'	'R102'	0	11	[]
'020414_R101_S17_1_9.mat'	'\R101\Young Adult\020414_R101_S17\trial_15'	'020414'	'S17'	'R101'	1	9	[]
'020414_R101_S17_1_9.mat'	'\R101\Young Adult\020414_R101_S17\trial_3'	'020414'	'S17'	'R101'	1	9	[]
'020414_R101_S17_1_8.mat'	'\R101\Young Adult\020414_R101_S17\trial_12'	'020414'	'S17'	'R101'	1	8	[]
'020414_R101_S17_1_8.mat'	'\R101\Young Adult\020414_R101_S17\trial_14'	'020414'	'S17'	'R101'	1	8	[]
'020414_R101_S17_1_13.mat'	'\R101\Young Adult\020414_R101_S17\trial_5'	'020414'	'S17'	'R101'	1	13	[]
'020414_R101_S17_1_12.mat'	'\R101\Young Adult\020414_R101_S17\trial_9'	'020414'	'S17'	'R101'	1	12	[]
'020414_R101_S17_1_10.mat'	'\R101\Young Adult\020414_R101_S17\trial_2'	'020414'	'S17'	'R101'	1	10	[]
'020414_R101_S17_0_8.mat'	'\R101\Young Adult\020414_R101_S17\trial_11'	'020414'	'S17'	'R101'	0	8	[]
'020414_R101_S17_0_10.mat'	'\R101\Young Adult\020414_R101_S17\trial_1'	'020414'	'S17'	'R101'	0	10	[]
'020314_R108_S16_1_9.mat'	'\R108\Young Adult\020314_R108_S16\trial_2'	'020314'	'S16'	'R108'	1	9	[]
'020314_R108_S16_1_8.mat'	'\R108\Young Adult\020314_R108_S16\trial_10'	'020314'	'S16'	'R108'	1	8	[]
'020314_R108_S16_1_11.mat'	'\R108\Young Adult\020314_R108_S16\trial_14'	'020314'	'S16'	'R108'	1	11	[]
'020314_R108_S16_1_11.mat'	'\R108\Young Adult\020314_R108_S16\trial_5'	'020314'	'S16'	'R108'	1	11	[]
'020314_R108_S16_1_10.mat'	'\R108\Young Adult\020314_R108_S16\trial_4'	'020314'	'S16'	'R108'	1	10	[]
'020314_R108_S16_0_9.mat'	'\R108\Young Adult\020314_R108_S16\trial_8'	'020314'	'S16'	'R108'	0	9	[]
'020314_R108_S16_0_8.mat'	'\R108\Young Adult\020314_R108_S16\trial_6'	'020314'	'S16'	'R108'	0	8	[]
'020314_R108_S16_0_11.mat'	'\R108\Young Adult\020314_R108_S16\trial_13'	'020314'	'S16'	'R108'	0	11	[]
'020314_R107_S16_1_9.mat'	'\R107\Young Adult\020314_R107_S16\trial_14'	'020314'	'S16'	'R107'	1	9	[]
'020314_R107_S16_1_13.mat'	'\R107\Young Adult\020314_R107_S16\trial_2'	'020314'	'S16'	'R107'	1	13	[]
'020314_R107_S16_1_13.mat'	'\R107\Young Adult\020314_R107_S16\trial_4'	'020314'	'S16'	'R107'	1	13	[]
'020314_R107_S16_1_12.mat'	'\R107\Young Adult\020314_R107_S16\trial_11'	'020314'	'S16'	'R107'	1	12	[]
'020314_R107_S16_1_11.mat'	'\R107\Young Adult\020314_R107_S16\trial_6'	'020314'	'S16'	'R107'	1	11	[]
'020314_R107_S16_1_10.mat'	'\R107\Young Adult\020314_R107_S16\trial_1'	'020314'	'S16'	'R107'	1	10	[]
'020314_R107_S16_1_10.mat'	'\R107\Young Adult\020314_R107_S16\trial_3'	'020314'	'S16'	'R107'	1	10	[]
'020314_R107_S16_0_11.mat'	'\R107\Young Adult\020314_R107_S16\trial_9'	'020314'	'S16'	'R107'	0	11	[]
'020314_R106_S16_1_9.mat'	'\R106\Young Adult\020314_R106_S16\trial_6'	'020314'	'S16'	'R106'	1	9	[]
'020314_R106_S16_1_13.mat'	'\R106\Young Adult\020314_R106_S16\trial_9'	'020314'	'S16'	'R106'	1	13	[]
'020314_R106_S16_1_12.mat'	'\R106\Young Adult\020314_R106_S16\trial_15'	'020314'	'S16'	'R106'	1	12	[]
'020314_R106_S16_1_11.mat'	'\R106\Young Adult\020314_R106_S16\trial_13'	'020314'	'S16'	'R106'	1	11	[]
'020314_R106_S16_1_10.mat'	'\R106\Young Adult\020314_R106_S16\trial_1'	'020314'	'S16'	'R106'	1	10	[]
'020314_R106_S16_1_10.mat'	'\R106\Young Adult\020314_R106_S16\trial_11'	'020314'	'S16'	'R106'	1	10	[]
'020314_R106_S16_1_10.mat'	'\R106\Young Adult\020314_R106_S16\trial_2'	'020314'	'S16'	'R106'	1	10	[]
'020314_R106_S16_0_14.mat'	'\R106\Young Adult\020314_R106_S16\trial_18'	'020314'	'S16'	'R106'	0	14	[]
'020314_R105_S16_1_14.mat'	'\R105\Young Adult\020314_R105_S16\trial_14'	'020314'	'S16'	'R105'	1	14	[]
'020314_R105_S16_1_13.mat'	'\R105\Young Adult\020314_R105_S16\trial_3'	'020314'	'S16'	'R105'	1	13	[]
'020314_R105_S16_1_12.mat'	'\R105\Young Adult\020314_R105_S16\trial_11'	'020314'	'S16'	'R105'	1	12	[]
'020314_R105_S16_1_12.mat'	'\R105\Young Adult\020314_R105_S16\trial_16'	'020314'	'S16'	'R105'	1	12	[]
'020314_R105_S16_1_12.mat'	'\R105\Young Adult\020314_R105_S16\trial_6'	'020314'	'S16'	'R105'	1	12	[]
'020314_R105_S16_1_11.mat'	'\R105\Young Adult\020314_R105_S16\trial_4'	'020314'	'S16'	'R105'	1	11	[]
'020314_R105_S16_0_13.mat'	'\R105\Young Adult\020314_R105_S16\trial_19'	'020314'	'S16'	'R105'	0	13	[]
'020314_R105_S16_0_13.mat'	'\R105\Young Adult\020314_R105_S16\trial_2'	'020314'	'S16'	'R105'	0	13	[]
'020314_R105_S16_0_12.mat'	'\R105\Young Adult\020314_R105_S16\trial_10'	'020314'	'S16'	'R105'	0	12	[]
'020314_R105_S16_0_11.mat'	'\R105\Young Adult\020314_R105_S16\trial_1'	'020314'	'S16'	'R105'	0	11	[]
'020314_R105_S16_0_11.mat'	'\R105\Young Adult\020314_R105_S16\trial_15'	'020314'	'S16'	'R105'	0	11	[]
'020314_R104_S16_1_13.mat'	'\R104\Young Adult\020314_R104_S16\trial_2'	'020314'	'S16'	'R104'	1	13	[]
'020314_R104_S16_1_11.mat'	'\R104\Young Adult\020314_R104_S16\trial_1'	'020314'	'S16'	'R104'	1	11	[]
'020314_R104_S16_1_10.mat'	'\R104\Young Adult\020314_R104_S16\trial_7'	'020314'	'S16'	'R104'	1	10	[]
'020314_R103_S16_1_13.mat'	'\R103\Young Adult\020314_R103_S16\trial_5'	'020314'	'S16'	'R103'	1	13	[]
'020314_R103_S16_1_12.mat'	'\R103\Young Adult\020314_R103_S16\trial_11'	'020314'	'S16'	'R103'	1	12	[]
'020314_R103_S16_1_11.mat'	'\R103\Young Adult\020314_R103_S16\trial_10'	'020314'	'S16'	'R103'	1	11	[]
'020314_R103_S16_1_11.mat'	'\R103\Young Adult\020314_R103_S16\trial_15'	'020314'	'S16'	'R103'	1	11	[]
'020314_R103_S16_1_10.mat'	'\R103\Young Adult\020314_R103_S16\trial_18'	'020314'	'S16'	'R103'	1	10	[]
'020314_R103_S16_1_10.mat'	'\R103\Young Adult\020314_R103_S16\trial_2'	'020314'	'S16'	'R103'	1	10	[]
'020314_R103_S16_1_10.mat'	'\R103\Young Adult\020314_R103_S16\trial_4'	'020314'	'S16'	'R103'	1	10	[]
'020314_R103_S16_1_10.mat'	'\R103\Young Adult\020314_R103_S16\trial_7'	'020314'	'S16'	'R103'	1	10	[]
'020314_R103_S16_0_9.mat'	'\R103\Young Adult\020314_R103_S16\trial_13'	'020314'	'S16'	'R103'	0	9	[]
'020314_R103_S16_0_11.mat'	'\R103\Young Adult\020314_R103_S16\trial_1'	'020314'	'S16'	'R103'	0	11	[]
'020314_R103_S16_0_11.mat'	'\R103\Young Adult\020314_R103_S16\trial_16'	'020314'	'S16'	'R103'	0	11	[]
'020314_R103_S16_0_10.mat'	'\R103\Young Adult\020314_R103_S16\trial_3'	'020314'	'S16'	'R103'	0	10	[]
'020314_R102_S16_0_9.mat'	'\R102\Young Adult\020314_R102_S16\trial_8'	'020314'	'S16'	'R102'	0	9	[]
'020314_R102_S16_0_8.mat'	'\R102\Young Adult\020314_R102_S16\trial_4'	'020314'	'S16'	'R102'	0	8	[]
'020314_R102_S16_0_11.mat'	'\R102\Young Adult\020314_R102_S16\trial_1'	'020314'	'S16'	'R102'	0	11	[]
'020314_R102_S16_0_11.mat'	'\R102\Young Adult\020314_R102_S16\trial_10'	'020314'	'S16'	'R102'	0	11	[]
'020314_R102_S16_0_10.mat'	'\R102\Young Adult\020314_R102_S16\trial_2'	'020314'	'S16'	'R102'	0	10	[]
'020314_R101_S16_1_9.mat'	'\R101\Young Adult\020314_R101_S16\trial_20'	'020314'	'S16'	'R101'	1	9	[]
'020314_R101_S16_1_8.mat'	'\R101\Young Adult\020314_R101_S16\trial_14'	'020314'	'S16'	'R101'	1	8	[]
'020314_R101_S16_1_13.mat'	'\R101\Young Adult\020314_R101_S16\trial_15'	'020314'	'S16'	'R101'	1	13	[]
'020314_R101_S16_1_13.mat'	'\R101\Young Adult\020314_R101_S16\trial_8'	'020314'	'S16'	'R101'	1	13	[]
'020314_R101_S16_1_12.mat'	'\R101\Young Adult\020314_R101_S16\trial_11'	'020314'	'S16'	'R101'	1	12	[]
'020314_R101_S16_1_11.mat'	'\R101\Young Adult\020314_R101_S16\trial_9'	'020314'	'S16'	'R101'	1	11	[]
'020314_R101_S16_0_8.mat'	'\R101\Young Adult\020314_R101_S16\trial_13'	'020314'	'S16'	'R101'	0	8	[]
'020314_R101_S16_0_8.mat'	'\R101\Young Adult\020314_R101_S16\trial_18'	'020314'	'S16'	'R101'	0	8	[]
'013114_R108_S15_1_9.mat'	'\R108\Young Adult\013114_R108_S15\trial_12'	'013114'	'S15'	'R108'	1	9	[]
'013114_R108_S15_1_11.mat'	'\R108\Young Adult\013114_R108_S15\trial_15'	'013114'	'S15'	'R108'	1	11	[]
'013114_R108_S15_1_10.mat'	'\R108\Young Adult\013114_R108_S15\trial_3'	'013114'	'S15'	'R108'	1	10	[]
'013114_R108_S15_0_8.mat'	'\R108\Young Adult\013114_R108_S15\trial_18'	'013114'	'S15'	'R108'	0	8	[]
'013114_R107_S15_1_8.mat'	'\R107\Young Adult\013114_R107_S15\trial_12'	'013114'	'S15'	'R107'	1	8	[]
'013114_R107_S15_1_8.mat'	'\R107\Young Adult\013114_R107_S15\trial_16'	'013114'	'S15'	'R107'	1	8	[]
'013114_R107_S15_1_13.mat'	'\R107\Young Adult\013114_R107_S15\trial_7'	'013114'	'S15'	'R107'	1	13	[]
'013114_R107_S15_1_12.mat'	'\R107\Young Adult\013114_R107_S15\trial_17'	'013114'	'S15'	'R107'	1	12	[]
'013114_R107_S15_1_10.mat'	'\R107\Young Adult\013114_R107_S15\trial_4'	'013114'	'S15'	'R107'	1	10	[]
'013114_R107_S15_1_10.mat'	'\R107\Young Adult\013114_R107_S15\trial_9'	'013114'	'S15'	'R107'	1	10	[]
'013114_R107_S15_0_11.mat'	'\R107\Young Adult\013114_R107_S15\trial_1'	'013114'	'S15'	'R107'	0	11	[]
'013114_R106_S15_1_9.mat'	'\R106\Young Adult\013114_R106_S15\trial_4'	'013114'	'S15'	'R106'	1	9	[]
'013114_R106_S15_1_8.mat'	'\R106\Young Adult\013114_R106_S15\trial_23'	'013114'	'S15'	'R106'	1	8	[]
'013114_R106_S15_1_12.mat'	'\R106\Young Adult\013114_R106_S15\trial_12'	'013114'	'S15'	'R106'	1	12	[]
'013114_R106_S15_1_11.mat'	'\R106\Young Adult\013114_R106_S15\trial_28'	'013114'	'S15'	'R106'	1	11	[]
'013114_R106_S15_0_12.mat'	'\R106\Young Adult\013114_R106_S15\trial_11'	'013114'	'S15'	'R106'	0	12	[]
'013114_R105_S15_1_12.mat'	'\R105\Young Adult\013114_R105_S15\trial_11'	'013114'	'S15'	'R105'	1	12	[]
'013114_R105_S15_1_11.mat'	'\R105\Young Adult\013114_R105_S15\trial_1'	'013114'	'S15'	'R105'	1	11	[]
'013114_R105_S15_0_13.mat'	'\R105\Young Adult\013114_R105_S15\trial_12'	'013114'	'S15'	'R105'	0	13	[]
'013114_R104_S15_1_13.mat'	'\R104\Young Adult\013114_R104_S15\trial_2'	'013114'	'S15'	'R104'	1	13	[]
'013114_R104_S15_1_10.mat'	'\R104\Young Adult\013114_R104_S15\trial_13'	'013114'	'S15'	'R104'	1	10	[]
'013114_R104_S15_0_9.mat'	'\R104\Young Adult\013114_R104_S15\trial_11'	'013114'	'S15'	'R104'	0	9	[]
'013114_R103_S15_1_12.mat'	'\R103\Young Adult\013114_R103_S15\trial_18'	'013114'	'S15'	'R103'	1	12	[]
'013114_R103_S15_1_10.mat'	'\R103\Young Adult\013114_R103_S15\trial_2'	'013114'	'S15'	'R103'	1	10	[]
'013114_R103_S15_1_10.mat'	'\R103\Young Adult\013114_R103_S15\trial_9'	'013114'	'S15'	'R103'	1	10	[]
'013114_R103_S15_0_13.mat'	'\R103\Young Adult\013114_R103_S15\trial_10'	'013114'	'S15'	'R103'	0	13	[]
'013114_R103_S15_0_11.mat'	'\R103\Young Adult\013114_R103_S15\trial_12'	'013114'	'S15'	'R103'	0	11	[]
'013114_R103_S15_0_11.mat'	'\R103\Young Adult\013114_R103_S15\trial_13'	'013114'	'S15'	'R103'	0	11	[]
'013114_R103_S15_0_11.mat'	'\R103\Young Adult\013114_R103_S15\trial_14'	'013114'	'S15'	'R103'	0	11	[]
'013114_R102_S15_1_9.mat'	'\R102\Young Adult\013114_R102_S15\trial_10'	'013114'	'S15'	'R102'	1	9	[]
'013114_R102_S15_1_8.mat'	'\R102\Young Adult\013114_R102_S15\trial_9'	'013114'	'S15'	'R102'	1	8	[]
'013114_R102_S15_1_12.mat'	'\R102\Young Adult\013114_R102_S15\trial_6'	'013114'	'S15'	'R102'	1	12	[]
'013114_R102_S15_1_11.mat'	'\R102\Young Adult\013114_R102_S15\trial_1'	'013114'	'S15'	'R102'	1	11	[]
'013114_R102_S15_0_13.mat'	'\R102\Young Adult\013114_R102_S15\trial_15'	'013114'	'S15'	'R102'	0	13	[]
'013114_R102_S15_0_10.mat'	'\R102\Young Adult\013114_R102_S15\trial_4'	'013114'	'S15'	'R102'	0	10	[]
'013114_R101_S15_1_9.mat'	'\R101\Young Adult\013114_R101_S15\trial_21'	'013114'	'S15'	'R101'	1	9	[]
'013114_R101_S15_1_8.mat'	'\R101\Young Adult\013114_R101_S15\trial_16'	'013114'	'S15'	'R101'	1	8	[]
'013114_R101_S15_1_11.mat'	'\R101\Young Adult\013114_R101_S15\trial_1'	'013114'	'S15'	'R101'	1	11	[]
'013114_R101_S15_0_13.mat'	'\R101\Young Adult\013114_R101_S15\trial_3'	'013114'	'S15'	'R101'	0	13	[]
'013114_R101_S15_0_13.mat'	'\R101\Young Adult\013114_R101_S15\trial_4'	'013114'	'S15'	'R101'	0	13	[]
'013114_R101_S15_0_10.mat'	'\R101\Young Adult\013114_R101_S15\trial_7'	'013114'	'S15'	'R101'	0	10	[]
'013014_R108_S14_1_9.mat'	'\R108\Young Adult\013014_R108_S14\trial_4'	'013014'	'S14'	'R108'	1	9	[]
'013014_R108_S14_1_9.mat'	'\R108\Young Adult\013014_R108_S14\trial_8'	'013014'	'S14'	'R108'	1	9	[]
'013014_R108_S14_1_8.mat'	'\R108\Young Adult\013014_R108_S14\trial_9'	'013014'	'S14'	'R108'	1	8	[]
'013014_R108_S14_0_9.mat'	'\R108\Young Adult\013014_R108_S14\trial_2'	'013014'	'S14'	'R108'	0	9	[]
'013014_R108_S14_0_10.mat'	'\R108\Young Adult\013014_R108_S14\trial_3'	'013014'	'S14'	'R108'	0	10	[]
'013014_R107_S14_1_9.mat'	'\R107\Young Adult\013014_R107_S14\trial_1'	'013014'	'S14'	'R107'	1	9	[]
'013014_R107_S14_1_8.mat'	'\R107\Young Adult\013014_R107_S14\trial_7'	'013014'	'S14'	'R107'	1	8	[]
'013014_R107_S14_1_11.mat'	'\R107\Young Adult\013014_R107_S14\trial_6'	'013014'	'S14'	'R107'	1	11	[]
'013014_R107_S14_1_10.mat'	'\R107\Young Adult\013014_R107_S14\trial_9'	'013014'	'S14'	'R107'	1	10	[]
'013014_R107_S14_0_9.mat'	'\R107\Young Adult\013014_R107_S14\trial_3'	'013014'	'S14'	'R107'	0	9	[]
'013014_R107_S14_0_9.mat'	'\R107\Young Adult\013014_R107_S14\trial_5'	'013014'	'S14'	'R107'	0	9	[]
'013014_R107_S14_0_10.mat'	'\R107\Young Adult\013014_R107_S14\trial_8'	'013014'	'S14'	'R107'	0	10	[]
'013014_R106_S14_1_9.mat'	'\R106\Young Adult\013014_R106_S14\trial_12'	'013014'	'S14'	'R106'	1	9	[]
'013014_R106_S14_1_9.mat'	'\R106\Young Adult\013014_R106_S14\trial_2'	'013014'	'S14'	'R106'	1	9	[]
'013014_R106_S14_1_9.mat'	'\R106\Young Adult\013014_R106_S14\trial_8'	'013014'	'S14'	'R106'	1	9	[]
'013014_R106_S14_1_10.mat'	'\R106\Young Adult\013014_R106_S14\trial_15'	'013014'	'S14'	'R106'	1	10	[]
'013014_R106_S14_1_10.mat'	'\R106\Young Adult\013014_R106_S14\trial_3'	'013014'	'S14'	'R106'	1	10	[]
'013014_R106_S14_0_9.mat'	'\R106\Young Adult\013014_R106_S14\trial_4'	'013014'	'S14'	'R106'	0	9	[]
'013014_R106_S14_0_10.mat'	'\R106\Young Adult\013014_R106_S14\trial_14'	'013014'	'S14'	'R106'	0	10	[]
'013014_R105_S14_1_9.mat'	'\R105\Young Adult\013014_R105_S14\trial_1'	'013014'	'S14'	'R105'	1	9	[]
'013014_R105_S14_1_11.mat'	'\R105\Young Adult\013014_R105_S14\trial_4'	'013014'	'S14'	'R105'	1	11	[]
'013014_R105_S14_1_10.mat'	'\R105\Young Adult\013014_R105_S14\trial_10'	'013014'	'S14'	'R105'	1	10	[]
'013014_R105_S14_0_11.mat'	'\R105\Young Adult\013014_R105_S14\trial_16'	'013014'	'S14'	'R105'	0	11	[]
'013014_R105_S14_0_10.mat'	'\R105\Young Adult\013014_R105_S14\trial_13'	'013014'	'S14'	'R105'	0	10	[]
'013014_R105_S14_0_10.mat'	'\R105\Young Adult\013014_R105_S14\trial_14'	'013014'	'S14'	'R105'	0	10	[]
'013014_R105_S14_0_10.mat'	'\R105\Young Adult\013014_R105_S14\trial_3'	'013014'	'S14'	'R105'	0	10	[]
'013014_R104_S14_1_9.mat'	'\R104\Young Adult\013014_R104_S14\trial_1'	'013014'	'S14'	'R104'	1	9	[]
'013014_R104_S14_1_9.mat'	'\R104\Young Adult\013014_R104_S14\trial_5'	'013014'	'S14'	'R104'	1	9	[]
'013014_R104_S14_1_11.mat'	'\R104\Young Adult\013014_R104_S14\trial_3'	'013014'	'S14'	'R104'	1	11	[]
'013014_R104_S14_1_10.mat'	'\R104\Young Adult\013014_R104_S14\trial_8'	'013014'	'S14'	'R104'	1	10	[]
'013014_R104_S14_0_9.mat'	'\R104\Young Adult\013014_R104_S14\trial_4'	'013014'	'S14'	'R104'	0	9	[]
'013014_R104_S14_0_8.mat'	'\R104\Young Adult\013014_R104_S14\trial_11'	'013014'	'S14'	'R104'	0	8	[]
'013014_R104_S14_0_10.mat'	'\R104\Young Adult\013014_R104_S14\trial_10'	'013014'	'S14'	'R104'	0	10	[]
'013014_R103_S14_0_9.mat'	'\R103\Young Adult\013014_R103_S14\trial_1'	'013014'	'S14'	'R103'	0	9	[]
'013014_R102_S14_1_9.mat'	'\R102\Young Adult\013014_R102_S14\trial_12'	'013014'	'S14'	'R102'	1	9	[]
'013014_R102_S14_1_11.mat'	'\R102\Young Adult\013014_R102_S14\trial_6'	'013014'	'S14'	'R102'	1	11	[]
'013014_R102_S14_1_10.mat'	'\R102\Young Adult\013014_R102_S14\trial_4'	'013014'	'S14'	'R102'	1	10	[]
'013014_R102_S14_1_10.mat'	'\R102\Young Adult\013014_R102_S14\trial_8'	'013014'	'S14'	'R102'	1	10	[]
'013014_R102_S14_0_10.mat'	'\R102\Young Adult\013014_R102_S14\trial_9'	'013014'	'S14'	'R102'	0	10	[]
'013014_R101_S14_1_9.mat'	'\R101\Young Adult\013014_R101_S14\trial_10'	'013014'	'S14'	'R101'	1	9	[]
'013014_R101_S14_1_9.mat'	'\R101\Young Adult\013014_R101_S14\trial_4'	'013014'	'S14'	'R101'	1	9	[]
'013014_R101_S14_1_9.mat'	'\R101\Young Adult\013014_R101_S14\trial_7'	'013014'	'S14'	'R101'	1	9	[]
'013014_R101_S14_1_8.mat'	'\R101\Young Adult\013014_R101_S14\trial_12'	'013014'	'S14'	'R101'	1	8	[]
'013014_R101_S14_1_11.mat'	'\R101\Young Adult\013014_R101_S14\trial_5'	'013014'	'S14'	'R101'	1	11	[]
'013014_R101_S14_1_10.mat'	'\R101\Young Adult\013014_R101_S14\trial_2'	'013014'	'S14'	'R101'	1	10	[]
'013014_R101_S14_0_9.mat'	'\R101\Young Adult\013014_R101_S14\trial_15'	'013014'	'S14'	'R101'	0	9	[]
'013014_R101_S14_0_9.mat'	'\R101\Young Adult\013014_R101_S14\trial_3'	'013014'	'S14'	'R101'	0	9	[]
'012914_R108_S13_1_9.mat'	'\R108\Young Adult\012914_R108_S13\trial_11'	'012914'	'S13'	'R108'	1	9	[]
'012914_R108_S13_1_9.mat'	'\R108\Young Adult\012914_R108_S13\trial_15'	'012914'	'S13'	'R108'	1	9	[]
'012914_R108_S13_1_8.mat'	'\R108\Young Adult\012914_R108_S13\trial_2'	'012914'	'S13'	'R108'	1	8	[]
'012914_R108_S13_1_11.mat'	'\R108\Young Adult\012914_R108_S13\trial_27'	'012914'	'S13'	'R108'	1	11	[]
'012914_R108_S13_1_10.mat'	'\R108\Young Adult\012914_R108_S13\trial_21'	'012914'	'S13'	'R108'	1	10	[]
'012914_R108_S13_1_10.mat'	'\R108\Young Adult\012914_R108_S13\trial_7'	'012914'	'S13'	'R108'	1	10	[]
'012914_R108_S13_0_10.mat'	'\R108\Young Adult\012914_R108_S13\trial_6'	'012914'	'S13'	'R108'	0	10	[]
'012914_R107_S13_1_9.mat'	'\R107\Young Adult\012914_R107_S13\trial_1'	'012914'	'S13'	'R107'	1	9	[]
'012914_R107_S13_1_9.mat'	'\R107\Young Adult\012914_R107_S13\trial_3'	'012914'	'S13'	'R107'	1	9	[]
'012914_R107_S13_1_11.mat'	'\R107\Young Adult\012914_R107_S13\trial_9'	'012914'	'S13'	'R107'	1	11	[]
'012914_R107_S13_1_10.mat'	'\R107\Young Adult\012914_R107_S13\trial_15'	'012914'	'S13'	'R107'	1	10	[]
'012914_R107_S13_1_10.mat'	'\R107\Young Adult\012914_R107_S13\trial_7'	'012914'	'S13'	'R107'	1	10	[]
'012914_R107_S13_0_8.mat'	'\R107\Young Adult\012914_R107_S13\trial_10'	'012914'	'S13'	'R107'	0	8	[]
'012914_R107_S13_0_11.mat'	'\R107\Young Adult\012914_R107_S13\trial_11'	'012914'	'S13'	'R107'	0	11	[]
'012914_R107_S13_0_11.mat'	'\R107\Young Adult\012914_R107_S13\trial_14'	'012914'	'S13'	'R107'	0	11	[]
'012914_R106_S13_1_9.mat'	'\R106\Young Adult\012914_R106_S13\trial_9'	'012914'	'S13'	'R106'	1	9	[]
'012914_R106_S13_1_8.mat'	'\R106\Young Adult\012914_R106_S13\trial_2'	'012914'	'S13'	'R106'	1	8	[]
'012914_R106_S13_1_11.mat'	'\R106\Young Adult\012914_R106_S13\trial_18'	'012914'	'S13'	'R106'	1	11	[]
'012914_R106_S13_1_10.mat'	'\R106\Young Adult\012914_R106_S13\trial_14'	'012914'	'S13'	'R106'	1	10	[]
'012914_R106_S13_0_11.mat'	'\R106\Young Adult\012914_R106_S13\trial_12'	'012914'	'S13'	'R106'	0	11	[]
'012914_R106_S13_0_11.mat'	'\R106\Young Adult\012914_R106_S13\trial_13'	'012914'	'S13'	'R106'	0	11	[]
'012914_R106_S13_0_11.mat'	'\R106\Young Adult\012914_R106_S13\trial_23'	'012914'	'S13'	'R106'	0	11	[]
'012914_R106_S13_0_11.mat'	'\R106\Young Adult\012914_R106_S13\trial_24'	'012914'	'S13'	'R106'	0	11	[]
'012914_R106_S13_0_11.mat'	'\R106\Young Adult\012914_R106_S13\trial_25'	'012914'	'S13'	'R106'	0	11	[]
'012914_R106_S13_0_10.mat'	'\R106\Young Adult\012914_R106_S13\trial_11'	'012914'	'S13'	'R106'	0	10	[]
'012914_R106_S13_0_10.mat'	'\R106\Young Adult\012914_R106_S13\trial_15'	'012914'	'S13'	'R106'	0	10	[]
'012914_R106_S13_0_10.mat'	'\R106\Young Adult\012914_R106_S13\trial_16'	'012914'	'S13'	'R106'	0	10	[]
'012914_R105_S13_1_9.mat'	'\R105\Young Adult\012914_R105_S13\trial_1'	'012914'	'S13'	'R105'	1	9	[]
'012914_R105_S13_0_9.mat'	'\R105\Young Adult\012914_R105_S13\trial_10'	'012914'	'S13'	'R105'	0	9	[]
'012914_R105_S13_0_8.mat'	'\R105\Young Adult\012914_R105_S13\trial_12'	'012914'	'S13'	'R105'	0	8	[]
'012914_R105_S13_0_10.mat'	'\R105\Young Adult\012914_R105_S13\trial_3'	'012914'	'S13'	'R105'	0	10	[]
'012914_R104_S13_1_8.mat'	'\R104\Young Adult\012914_R104_S13\trial_13'	'012914'	'S13'	'R104'	1	8	[]
'012914_R104_S13_1_10.mat'	'\R104\Young Adult\012914_R104_S13\trial_2'	'012914'	'S13'	'R104'	1	10	[]
'012914_R104_S13_1_10.mat'	'\R104\Young Adult\012914_R104_S13\trial_8'	'012914'	'S13'	'R104'	1	10	[]
'012914_R104_S13_0_9.mat'	'\R104\Young Adult\012914_R104_S13\trial_18'	'012914'	'S13'	'R104'	0	9	[]
'012914_R104_S13_0_9.mat'	'\R104\Young Adult\012914_R104_S13\trial_3'	'012914'	'S13'	'R104'	0	9	[]
'012914_R104_S13_0_10.mat'	'\R104\Young Adult\012914_R104_S13\trial_7'	'012914'	'S13'	'R104'	0	10	[]
'012914_R103_S13_1_10.mat'	'\R103\Young Adult\012914_R103_S13\trial_5'	'012914'	'S13'	'R103'	1	10	[]
'012914_R102_S13_1_9.mat'	'\R102\Young Adult\012914_R102_S13\trial_2'	'012914'	'S13'	'R102'	1	9	[]
'012914_R102_S13_1_9.mat'	'\R102\Young Adult\012914_R102_S13\trial_9'	'012914'	'S13'	'R102'	1	9	[]
'012914_R102_S13_1_8.mat'	'\R102\Young Adult\012914_R102_S13\trial_23'	'012914'	'S13'	'R102'	1	8	[]
'012914_R102_S13_1_8.mat'	'\R102\Young Adult\012914_R102_S13\trial_4'	'012914'	'S13'	'R102'	1	8	[]
'012914_R102_S13_1_11.mat'	'\R102\Young Adult\012914_R102_S13\trial_13'	'012914'	'S13'	'R102'	1	11	[]
'012914_R102_S13_1_11.mat'	'\R102\Young Adult\012914_R102_S13\trial_18'	'012914'	'S13'	'R102'	1	11	[]
'012914_R102_S13_1_10.mat'	'\R102\Young Adult\012914_R102_S13\trial_10'	'012914'	'S13'	'R102'	1	10	[]
'012914_R102_S13_0_8.mat'	'\R102\Young Adult\012914_R102_S13\trial_21'	'012914'	'S13'	'R102'	0	8	[]
'012914_R102_S13_0_8.mat'	'\R102\Young Adult\012914_R102_S13\trial_22'	'012914'	'S13'	'R102'	0	8	[]
'012914_R102_S13_0_10.mat'	'\R102\Young Adult\012914_R102_S13\trial_6'	'012914'	'S13'	'R102'	0	10	[]
'012914_R101_S13_1_9.mat'	'\R101\Young Adult\012914_R101_S13\trial_1'	'012914'	'S13'	'R101'	1	9	[]
'012914_R101_S13_1_9.mat'	'\R101\Young Adult\012914_R101_S13\trial_4'	'012914'	'S13'	'R101'	1	9	[]
'012914_R101_S13_1_8.mat'	'\R101\Young Adult\012914_R101_S13\trial_10'	'012914'	'S13'	'R101'	1	8	[]
'012914_R101_S13_1_10.mat'	'\R101\Young Adult\012914_R101_S13\trial_12'	'012914'	'S13'	'R101'	1	10	[]
'012914_R101_S13_1_10.mat'	'\R101\Young Adult\012914_R101_S13\trial_2'	'012914'	'S13'	'R101'	1	10	[]
'012914_R101_S13_1_10.mat'	'\R101\Young Adult\012914_R101_S13\trial_6'	'012914'	'S13'	'R101'	1	10	[]
'012914_R101_S13_0_9.mat'	'\R101\Young Adult\012914_R101_S13\trial_3'	'012914'	'S13'	'R101'	0	9	[]
'012914_R101_S13_0_8.mat'	'\R101\Young Adult\012914_R101_S13\trial_9'	'012914'	'S13'	'R101'	0	8	[]
'012814_R108_S12_0_9.mat'	'\R108\Young Adult\012814_R108_S12\trial_20'	'012814'	'S12'	'R108'	0	9	[]
'012814_R108_S12_0_9.mat'	'\R108\Young Adult\012814_R108_S12\trial_22'	'012814'	'S12'	'R108'	0	9	[]
'012814_R108_S12_0_8.mat'	'\R108\Young Adult\012814_R108_S12\trial_16'	'012814'	'S12'	'R108'	0	8	[]
'012814_R108_S12_0_6.mat'	'\R108\Young Adult\012814_R108_S12\trial_1'	'012814'	'S12'	'R108'	0	6	[]
'012814_R107_S12_1_7.mat'	'\R107\Young Adult\012814_R107_S12\trial_16'	'012814'	'S12'	'R107'	1	7	[]
'012814_R107_S12_1_6.mat'	'\R107\Young Adult\012814_R107_S12\trial_1'	'012814'	'S12'	'R107'	1	6	[]
'012814_R107_S12_0_8.mat'	'\R107\Young Adult\012814_R107_S12\trial_20'	'012814'	'S12'	'R107'	0	8	[]
'012814_R107_S12_0_8.mat'	'\R107\Young Adult\012814_R107_S12\trial_5'	'012814'	'S12'	'R107'	0	8	[]
'012814_R107_S12_0_6.mat'	'\R107\Young Adult\012814_R107_S12\trial_18'	'012814'	'S12'	'R107'	0	6	[]
'012814_R107_S12_0_6.mat'	'\R107\Young Adult\012814_R107_S12\trial_4'	'012814'	'S12'	'R107'	0	6	[]
'012814_R106_S12_1_9.mat'	'\R106\Young Adult\012814_R106_S12\trial_4'	'012814'	'S12'	'R106'	1	9	[]
'012814_R106_S12_1_8.mat'	'\R106\Young Adult\012814_R106_S12\trial_6'	'012814'	'S12'	'R106'	1	8	[]
'012814_R106_S12_1_7.mat'	'\R106\Young Adult\012814_R106_S12\trial_11'	'012814'	'S12'	'R106'	1	7	[]
'012814_R106_S12_1_7.mat'	'\R106\Young Adult\012814_R106_S12\trial_20'	'012814'	'S12'	'R106'	1	7	[]
'012814_R106_S12_1_6.mat'	'\R106\Young Adult\012814_R106_S12\trial_1'	'012814'	'S12'	'R106'	1	6	[]
'012814_R106_S12_0_8.mat'	'\R106\Young Adult\012814_R106_S12\trial_17'	'012814'	'S12'	'R106'	0	8	[]
'012814_R106_S12_0_7.mat'	'\R106\Young Adult\012814_R106_S12\trial_3'	'012814'	'S12'	'R106'	0	7	[]
'012814_R104_S12_1_8.mat'	'\R104\Young Adult\012814_R104_S12\trial_2'	'012814'	'S12'	'R104'	1	8	[]
'012814_R104_S12_1_7.mat'	'\R104\Young Adult\012814_R104_S12\trial_9'	'012814'	'S12'	'R104'	1	7	[]
'012814_R104_S12_1_6.mat'	'\R104\Young Adult\012814_R104_S12\trial_13'	'012814'	'S12'	'R104'	1	6	[]
'012814_R104_S12_0_7.mat'	'\R104\Young Adult\012814_R104_S12\trial_4'	'012814'	'S12'	'R104'	0	7	[]
'012814_R104_S12_0_7.mat'	'\R104\Young Adult\012814_R104_S12\trial_8'	'012814'	'S12'	'R104'	0	7	[]
'012814_R104_S12_0_6.mat'	'\R104\Young Adult\012814_R104_S12\trial_1'	'012814'	'S12'	'R104'	0	6	[]
'012814_R104_S12_0_6.mat'	'\R104\Young Adult\012814_R104_S12\trial_10'	'012814'	'S12'	'R104'	0	6	[]
'012814_R103_S12_1_7.mat'	'\R103\Young Adult\012814_R103_S12\trial_10'	'012814'	'S12'	'R103'	1	7	[]
'012814_R103_S12_1_7.mat'	'\R103\Young Adult\012814_R103_S12\trial_6'	'012814'	'S12'	'R103'	1	7	[]
'012814_R103_S12_0_8.mat'	'\R103\Young Adult\012814_R103_S12\trial_15'	'012814'	'S12'	'R103'	0	8	[]
'012814_R103_S12_0_8.mat'	'\R103\Young Adult\012814_R103_S12\trial_18'	'012814'	'S12'	'R103'	0	8	[]
'012814_R103_S12_0_6.mat'	'\R103\Young Adult\012814_R103_S12\trial_1'	'012814'	'S12'	'R103'	0	6	[]
'012814_R103_S12_0_6.mat'	'\R103\Young Adult\012814_R103_S12\trial_13'	'012814'	'S12'	'R103'	0	6	[]
'012814_R102_S12_1_9.mat'	'\R102\Young Adult\012814_R102_S12\trial_5'	'012814'	'S12'	'R102'	1	9	[]
'012814_R102_S12_1_8.mat'	'\R102\Young Adult\012814_R102_S12\trial_15'	'012814'	'S12'	'R102'	1	8	[]
'012814_R102_S12_1_8.mat'	'\R102\Young Adult\012814_R102_S12\trial_2'	'012814'	'S12'	'R102'	1	8	[]
'012814_R102_S12_1_7.mat'	'\R102\Young Adult\012814_R102_S12\trial_10'	'012814'	'S12'	'R102'	1	7	[]
'012814_R102_S12_1_7.mat'	'\R102\Young Adult\012814_R102_S12\trial_8'	'012814'	'S12'	'R102'	1	7	[]
'012814_R102_S12_0_9.mat'	'\R102\Young Adult\012814_R102_S12\trial_12'	'012814'	'S12'	'R102'	0	9	[]
'012814_R102_S12_0_9.mat'	'\R102\Young Adult\012814_R102_S12\trial_4'	'012814'	'S12'	'R102'	0	9	[]
'012814_R102_S12_0_8.mat'	'\R102\Young Adult\012814_R102_S12\trial_13'	'012814'	'S12'	'R102'	0	8	[]
'012814_R102_S12_0_8.mat'	'\R102\Young Adult\012814_R102_S12\trial_14'	'012814'	'S12'	'R102'	0	8	[]
'012814_R102_S12_0_7.mat'	'\R102\Young Adult\012814_R102_S12\trial_11'	'012814'	'S12'	'R102'	0	7	[]
'012814_R102_S12_0_7.mat'	'\R102\Young Adult\012814_R102_S12\trial_9'	'012814'	'S12'	'R102'	0	7	[]
'012814_R102_S12_0_6.mat'	'\R102\Young Adult\012814_R102_S12\trial_1'	'012814'	'S12'	'R102'	0	6	[]
'012814_R101_S12_1_9.mat'	'\R101\Young Adult\012814_R101_S12\trial_12'	'012814'	'S12'	'R101'	1	9	[]
'012814_R101_S12_1_8.mat'	'\R101\Young Adult\012814_R101_S12\trial_19'	'012814'	'S12'	'R101'	1	8	[]
'012814_R101_S12_1_7.mat'	'\R101\Young Adult\012814_R101_S12\trial_4'	'012814'	'S12'	'R101'	1	7	[]
'012814_R101_S12_0_9.mat'	'\R101\Young Adult\012814_R101_S12\trial_11'	'012814'	'S12'	'R101'	0	9	[]
'012814_R101_S12_0_9.mat'	'\R101\Young Adult\012814_R101_S12\trial_5'	'012814'	'S12'	'R101'	0	9	[]
'012814_R101_S12_0_8.mat'	'\R101\Young Adult\012814_R101_S12\trial_13'	'012814'	'S12'	'R101'	0	8	[]
'012814_R101_S12_0_8.mat'	'\R101\Young Adult\012814_R101_S12\trial_2'	'012814'	'S12'	'R101'	0	8	[]
'012814_R101_S12_0_8.mat'	'\R101\Young Adult\012814_R101_S12\trial_20'	'012814'	'S12'	'R101'	0	8	[]
'012814_R101_S12_0_6.mat'	'\R101\Young Adult\012814_R101_S12\trial_1'	'012814'	'S12'	'R101'	0	6	[]
'012814_R101_S12_0_6.mat'	'\R101\Young Adult\012814_R101_S12\trial_6'	'012814'	'S12'	'R101'	0	6	[]
'012714_R108_S11_1_7.mat'	'\R108\Young Adult\012714_R108_S11\trial_6'	'012714'	'S11'	'R108'	1	7	[]
'012714_R108_S11_1_4.mat'	'\R108\Young Adult\012714_R108_S11\trial_1'	'012714'	'S11'	'R108'	1	4	[]
'012714_R108_S11_0_7.mat'	'\R108\Young Adult\012714_R108_S11\trial_4'	'012714'	'S11'	'R108'	0	7	[]
'012714_R108_S11_0_6.mat'	'\R108\Young Adult\012714_R108_S11\trial_13'	'012714'	'S11'	'R108'	0	6	[]
'012714_R108_S11_0_5.mat'	'\R108\Young Adult\012714_R108_S11\trial_3'	'012714'	'S11'	'R108'	0	5	[]
'012714_R107_S11_1_6.mat'	'\R107\Young Adult\012714_R107_S11\trial_2'	'012714'	'S11'	'R107'	1	6	[]
'012714_R107_S11_1_5.mat'	'\R107\Young Adult\012714_R107_S11\trial_3'	'012714'	'S11'	'R107'	1	5	[]
'012714_R107_S11_1_5.mat'	'\R107\Young Adult\012714_R107_S11\trial_5'	'012714'	'S11'	'R107'	1	5	[]
'012714_R107_S11_0_5.mat'	'\R107\Young Adult\012714_R107_S11\trial_6'	'012714'	'S11'	'R107'	0	5	[]
'012714_R107_S11_0_4.mat'	'\R107\Young Adult\012714_R107_S11\trial_1'	'012714'	'S11'	'R107'	0	4	[]
'012714_R106_S11_1_7.mat'	'\R106\Young Adult\012714_R106_S11\trial_7'	'012714'	'S11'	'R106'	1	7	[]
'012714_R106_S11_1_6.mat'	'\R106\Young Adult\012714_R106_S11\trial_2'	'012714'	'S11'	'R106'	1	6	[]
'012714_R106_S11_1_6.mat'	'\R106\Young Adult\012714_R106_S11\trial_6'	'012714'	'S11'	'R106'	1	6	[]
'012714_R106_S11_1_5.mat'	'\R106\Young Adult\012714_R106_S11\trial_8'	'012714'	'S11'	'R106'	1	5	[]
'012714_R106_S11_0_7.mat'	'\R106\Young Adult\012714_R106_S11\trial_3'	'012714'	'S11'	'R106'	0	7	[]
'012714_R106_S11_0_7.mat'	'\R106\Young Adult\012714_R106_S11\trial_4'	'012714'	'S11'	'R106'	0	7	[]
'012714_R106_S11_0_5.mat'	'\R106\Young Adult\012714_R106_S11\trial_10'	'012714'	'S11'	'R106'	0	5	[]
'012714_R106_S11_0_5.mat'	'\R106\Young Adult\012714_R106_S11\trial_15'	'012714'	'S11'	'R106'	0	5	[]
'012714_R106_S11_0_5.mat'	'\R106\Young Adult\012714_R106_S11\trial_9'	'012714'	'S11'	'R106'	0	5	[]
'012714_R105_S11_1_4.mat'	'\R105\Young Adult\012714_R105_S11\trial_2'	'012714'	'S11'	'R105'	1	4	[]
'012714_R105_S11_0_7.mat'	'\R105\Young Adult\012714_R105_S11\trial_8'	'012714'	'S11'	'R105'	0	7	[]
'012714_R105_S11_0_6.mat'	'\R105\Young Adult\012714_R105_S11\trial_3'	'012714'	'S11'	'R105'	0	6	[]
'012714_R105_S11_0_6.mat'	'\R105\Young Adult\012714_R105_S11\trial_4'	'012714'	'S11'	'R105'	0	6	[]
'012714_R105_S11_0_5.mat'	'\R105\Young Adult\012714_R105_S11\trial_5'	'012714'	'S11'	'R105'	0	5	[]
'012714_R105_S11_0_5.mat'	'\R105\Young Adult\012714_R105_S11\trial_6'	'012714'	'S11'	'R105'	0	5	[]
'012714_R104_S11_1_5.mat'	'\R104\Young Adult\012714_R104_S11\trial_13'	'012714'	'S11'	'R104'	1	5	[]
'012714_R104_S11_1_5.mat'	'\R104\Young Adult\012714_R104_S11\trial_6'	'012714'	'S11'	'R104'	1	5	[]
'012714_R104_S11_1_4.mat'	'\R104\Young Adult\012714_R104_S11\trial_2'	'012714'	'S11'	'R104'	1	4	[]
'012714_R104_S11_0_7.mat'	'\R104\Young Adult\012714_R104_S11\trial_15'	'012714'	'S11'	'R104'	0	7	[]
'012714_R104_S11_0_7.mat'	'\R104\Young Adult\012714_R104_S11\trial_16'	'012714'	'S11'	'R104'	0	7	[]
'012714_R104_S11_0_6.mat'	'\R104\Young Adult\012714_R104_S11\trial_3'	'012714'	'S11'	'R104'	0	6	[]
'012714_R104_S11_0_5.mat'	'\R104\Young Adult\012714_R104_S11\trial_7'	'012714'	'S11'	'R104'	0	5	[]
'012714_R104_S11_0_5.mat'	'\R104\Young Adult\012714_R104_S11\trial_9'	'012714'	'S11'	'R104'	0	5	[]
'012714_R104_S11_0_4.mat'	'\R104\Young Adult\012714_R104_S11\trial_1'	'012714'	'S11'	'R104'	0	4	[]
'012714_R103_S11_1_7.mat'	'\R103\Young Adult\012714_R103_S11\trial_8'	'012714'	'S11'	'R103'	1	7	[]
'012714_R103_S11_1_5.mat'	'\R103\Young Adult\012714_R103_S11\trial_10'	'012714'	'S11'	'R103'	1	5	[]
'012714_R103_S11_1_4.mat'	'\R103\Young Adult\012714_R103_S11\trial_1'	'012714'	'S11'	'R103'	1	4	[]
'012714_R103_S11_1_4.mat'	'\R103\Young Adult\012714_R103_S11\trial_14'	'012714'	'S11'	'R103'	1	4	[]
'012714_R103_S11_1_4.mat'	'\R103\Young Adult\012714_R103_S11\trial_2'	'012714'	'S11'	'R103'	1	4	[]
'012714_R103_S11_0_7.mat'	'\R103\Young Adult\012714_R103_S11\trial_15'	'012714'	'S11'	'R103'	0	7	[]
'012714_R103_S11_0_7.mat'	'\R103\Young Adult\012714_R103_S11\trial_22'	'012714'	'S11'	'R103'	0	7	[]
'012714_R103_S11_0_7.mat'	'\R103\Young Adult\012714_R103_S11\trial_7'	'012714'	'S11'	'R103'	0	7	[]
'012714_R103_S11_0_6.mat'	'\R103\Young Adult\012714_R103_S11\trial_3'	'012714'	'S11'	'R103'	0	6	[]
'012714_R103_S11_0_6.mat'	'\R103\Young Adult\012714_R103_S11\trial_5'	'012714'	'S11'	'R103'	0	6	[]
'012714_R103_S11_0_5.mat'	'\R103\Young Adult\012714_R103_S11\trial_17'	'012714'	'S11'	'R103'	0	5	[]
'012714_R103_S11_0_5.mat'	'\R103\Young Adult\012714_R103_S11\trial_19'	'012714'	'S11'	'R103'	0	5	[]
'012714_R103_S11_0_5.mat'	'\R103\Young Adult\012714_R103_S11\trial_20'	'012714'	'S11'	'R103'	0	5	[]
'012714_R102_S11_1_7.mat'	'\R102\Young Adult\012714_R102_S11\trial_16'	'012714'	'S11'	'R102'	1	7	[]
'012714_R102_S11_1_7.mat'	'\R102\Young Adult\012714_R102_S11\trial_4'	'012714'	'S11'	'R102'	1	7	[]
'012714_R102_S11_1_6.mat'	'\R102\Young Adult\012714_R102_S11\trial_3'	'012714'	'S11'	'R102'	1	6	[]
'012714_R102_S11_1_5.mat'	'\R102\Young Adult\012714_R102_S11\trial_9'	'012714'	'S11'	'R102'	1	5	[]
'012714_R102_S11_1_4.mat'	'\R102\Young Adult\012714_R102_S11\trial_1'	'012714'	'S11'	'R102'	1	4	[]
'012714_R102_S11_0_7.mat'	'\R102\Young Adult\012714_R102_S11\trial_11'	'012714'	'S11'	'R102'	0	7	[]
'012714_R102_S11_0_6.mat'	'\R102\Young Adult\012714_R102_S11\trial_13'	'012714'	'S11'	'R102'	0	6	[]
'012714_R102_S11_0_5.mat'	'\R102\Young Adult\012714_R102_S11\trial_5'	'012714'	'S11'	'R102'	0	5	[]
'012714_R102_S11_0_5.mat'	'\R102\Young Adult\012714_R102_S11\trial_7'	'012714'	'S11'	'R102'	0	5	[]
'012714_R102_S11_0_5.mat'	'\R102\Young Adult\012714_R102_S11\trial_8'	'012714'	'S11'	'R102'	0	5	[]
'012714_R101_S11_1_7.mat'	'\R101\Young Adult\012714_R101_S11\trial_17'	'012714'	'S11'	'R101'	1	7	[]
'012714_R101_S11_1_6.mat'	'\R101\Young Adult\012714_R101_S11\trial_28'	'012714'	'S11'	'R101'	1	6	[]
'012714_R101_S11_1_6.mat'	'\R101\Young Adult\012714_R101_S11\trial_29'	'012714'	'S11'	'R101'	1	6	[]
'012714_R101_S11_1_6.mat'	'\R101\Young Adult\012714_R101_S11\trial_3'	'012714'	'S11'	'R101'	1	6	[]
'012714_R101_S11_0_7.mat'	'\R101\Young Adult\012714_R101_S11\trial_33'	'012714'	'S11'	'R101'	0	7	[]
'012714_R101_S11_0_7.mat'	'\R101\Young Adult\012714_R101_S11\trial_8'	'012714'	'S11'	'R101'	0	7	[]
'012714_R101_S11_0_6.mat'	'\R101\Young Adult\012714_R101_S11\trial_27'	'012714'	'S11'	'R101'	0	6	[]
'012714_R101_S11_0_5.mat'	'\R101\Young Adult\012714_R101_S11\trial_11'	'012714'	'S11'	'R101'	0	5	[]
'012714_R101_S11_0_5.mat'	'\R101\Young Adult\012714_R101_S11\trial_12'	'012714'	'S11'	'R101'	0	5	[]
'012714_R101_S11_0_5.mat'	'\R101\Young Adult\012714_R101_S11\trial_14'	'012714'	'S11'	'R101'	0	5	[]
'012714_R101_S11_0_5.mat'	'\R101\Young Adult\012714_R101_S11\trial_16'	'012714'	'S11'	'R101'	0	5	[]
'012714_R101_S11_0_5.mat'	'\R101\Young Adult\012714_R101_S11\trial_4'	'012714'	'S11'	'R101'	0	5	[]
'012714_R101_S11_0_4.mat'	'\R101\Young Adult\012714_R101_S11\trial_18'	'012714'	'S11'	'R101'	0	4	[]
'012714_R101_S11_0_4.mat'	'\R101\Young Adult\012714_R101_S11\trial_2'	'012714'	'S11'	'R101'	0	4	[]
Filename	Folder	Experiment date	Session #	Rat #	Success: 1 vs Failure: 0	Gap distance	clicked

## Sheet: Rat-Adult-Multi Whisker-wild
'012714_R109_S11_0_6.mat'	'\R109\Young Adult\012714_R109_S11\trial_10'	'012714'	'S11'	'R109'	0	6	0
'013114_R116_S15_1_13.mat'	'\R116\Young Adult\013114_R116_S15\trial_4'	'013114'	'S15'	'R116'	1	13	'c'
'013114_R109_S15_1_14.mat'	'\R109\Young Adult\013114_R109_S15\trial_11'	'013114'	'S15'	'R109'	1	14	'c'
'013114_R109_S15_1_13.mat'	'\R109\Young Adult\013114_R109_S15\trial_5'	'013114'	'S15'	'R109'	1	13	'c'
'091914_R212_S17_1_16.mat'	'\R212\Young Adult\091914_R212_S17\trial_13'	'091914'	'S17'	'R212'	1	16	'c'
'091914_R212_S17_1_15.mat'	'\R212\Young Adult\091914_R212_S17\trial_5'	'091914'	'S17'	'R212'	1	15	'c'
'091914_R210_S17_1_15.mat'	'\R210\Young Adult\091914_R210_S17\trial_20'	'091914'	'S17'	'R210'	1	15	'c'
'091914_R210_S17_1_15.mat'	'\R210\Young Adult\091914_R210_S17\trial_3'	'091914'	'S17'	'R210'	1	15	'c'
'092214_R211_S18_1_15.mat'	'\R211\Young Adult\092214_R211_S18\trial_3'	'092214'	'S18'	'R211'	1	15	'c'
'092214_R210_S18_1_15.mat'	'\R210\Young Adult\092214_R210_S18\trial_2'	'092214'	'S18'	'R210'	1	15	'c'
'020514_R109_S18_1_15.mat'	'\R109\Young Adult\020514_R109_S18\trial_9'	'020514'	'S18'	'R109'	1	15	'c'
'092314_R212_S19_1_15.mat'	'\R212\Young Adult\092314_R212_S19\trial_9'	'092314'	'S19'	'R212'	1	15	'c'
'020614_R115_S19_1_14.mat'	'\R115\Young Adult\020614_R115_S19\trial_10'	'020614'	'S19'	'R115'	1	14	'c'
'092414_R210_S20_1_16.mat'	'\R210\Young Adult\092414_R210_S20\trial_9'	'092414'	'S20'	'R210'	1	16	'c'
'092414_R210_S20_1_15.mat'	'\R210\Young Adult\092414_R210_S20\trial_2'	'092414'	'S20'	'R210'	1	15	'c'
'092414_R208_S20_1_16.mat'	'\R208\Young Adult\092414_R208_S20\trial_12'	'092414'	'S20'	'R208'	1	16	'c'
'092414_R208_S20_1_16.mat'	'\R208\Young Adult\092414_R208_S20\trial_18'	'092414'	'S20'	'R208'	1	16	'c'
'092414_R208_S20_1_16.mat'	'\R208\Young Adult\092414_R208_S20\trial_23'	'092414'	'S20'	'R208'	1	16	'c'
'092414_R208_S20_1_15.mat'	'\R208\Young Adult\092414_R208_S20\trial_26'	'092414'	'S20'	'R208'	1	15	'c'
'020714_R112_S20_1_14.mat'	'\R112\Young Adult\020714_R112_S20\trial_12'	'020714'	'S20'	'R112'	1	14	'c'
'091314_R212_S11_1_9.mat'	'\R212\Young Adult\091314_R212_S11\trial_3'	'091314'	'S11'	'R212'	1	9	[]
'091314_R212_S11_1_8.mat'	'\R212\Young Adult\091314_R212_S11\trial_1'	'091314'	'S11'	'R212'	1	8	[]
'091314_R212_S11_1_8.mat'	'\R212\Young Adult\091314_R212_S11\trial_4'	'091314'	'S11'	'R212'	1	8	[]
'091314_R212_S11_1_7.mat'	'\R212\Young Adult\091314_R212_S11\trial_2'	'091314'	'S11'	'R212'	1	7	[]
'091314_R212_S11_0_11.mat'	'\R212\Young Adult\091314_R212_S11\trial_5'	'091314'	'S11'	'R212'	0	11	[]
'091314_R211_S11_1_9.mat'	'\R211\Young Adult\091314_R211_S11\trial_11'	'091314'	'S11'	'R211'	1	9	[]
'091314_R211_S11_1_8.mat'	'\R211\Young Adult\091314_R211_S11\trial_9'	'091314'	'S11'	'R211'	1	8	[]
'091314_R211_S11_1_11.mat'	'\R211\Young Adult\091314_R211_S11\trial_1'	'091314'	'S11'	'R211'	1	11	[]
'091314_R211_S11_1_11.mat'	'\R211\Young Adult\091314_R211_S11\trial_2'	'091314'	'S11'	'R211'	1	11	[]
'091314_R211_S11_1_10.mat'	'\R211\Young Adult\091314_R211_S11\trial_8'	'091314'	'S11'	'R211'	1	10	[]
'091314_R210_S11_1_9.mat'	'\R210\Young Adult\091314_R210_S11\trial_2'	'091314'	'S11'	'R210'	1	9	[]
'091314_R210_S11_1_8.mat'	'\R210\Young Adult\091314_R210_S11\trial_1'	'091314'	'S11'	'R210'	1	8	[]
'091314_R210_S11_0_9.mat'	'\R210\Young Adult\091314_R210_S11\trial_7'	'091314'	'S11'	'R210'	0	9	[]
'091314_R209_S11_1_8.mat'	'\R209\Young Adult\091314_R209_S11\trial_1'	'091314'	'S11'	'R209'	1	8	[]
'091314_R209_S11_1_7.mat'	'\R209\Young Adult\091314_R209_S11\trial_2'	'091314'	'S11'	'R209'	1	7	[]
'091314_R209_S11_0_9.mat'	'\R209\Young Adult\091314_R209_S11\trial_4'	'091314'	'S11'	'R209'	0	9	[]
'091314_R209_S11_0_8.mat'	'\R209\Young Adult\091314_R209_S11\trial_3'	'091314'	'S11'	'R209'	0	8	[]
'091314_R208_S11_1_9.mat'	'\R208\Young Adult\091314_R208_S11\trial_11'	'091314'	'S11'	'R208'	1	9	[]
'091314_R208_S11_1_7.mat'	'\R208\Young Adult\091314_R208_S11\trial_9'	'091314'	'S11'	'R208'	1	7	[]
'091314_R208_S11_1_12.mat'	'\R208\Young Adult\091314_R208_S11\trial_5'	'091314'	'S11'	'R208'	1	12	[]
'091314_R208_S11_1_10.mat'	'\R208\Young Adult\091314_R208_S11\trial_3'	'091314'	'S11'	'R208'	1	10	[]
'091314_R208_S11_0_9.mat'	'\R208\Young Adult\091314_R208_S11\trial_7'	'091314'	'S11'	'R208'	0	9	[]
'091314_R208_S11_0_8.mat'	'\R208\Young Adult\091314_R208_S11\trial_1'	'091314'	'S11'	'R208'	0	8	[]
'091314_R208_S11_0_8.mat'	'\R208\Young Adult\091314_R208_S11\trial_6'	'091314'	'S11'	'R208'	0	8	[]
'091314_R208_S11_0_7.mat'	'\R208\Young Adult\091314_R208_S11\trial_8'	'091314'	'S11'	'R208'	0	7	[]
'091314_R208_S11_0_12.mat'	'\R208\Young Adult\091314_R208_S11\trial_4'	'091314'	'S11'	'R208'	0	12	[]
'091314_R208_S11_0_10.mat'	'\R208\Young Adult\091314_R208_S11\trial_12'	'091314'	'S11'	'R208'	0	10	[]
'091314_R207_S11_1_9.mat'	'\R207\Young Adult\091314_R207_S11\trial_25'	'091314'	'S11'	'R207'	1	9	[]
'091314_R207_S11_1_9.mat'	'\R207\Young Adult\091314_R207_S11\trial_4'	'091314'	'S11'	'R207'	1	9	[]
'091314_R207_S11_1_8.mat'	'\R207\Young Adult\091314_R207_S11\trial_2'	'091314'	'S11'	'R207'	1	8	[]
'091314_R207_S11_1_12.mat'	'\R207\Young Adult\091314_R207_S11\trial_9'	'091314'	'S11'	'R207'	1	12	[]
'091314_R207_S11_1_11.mat'	'\R207\Young Adult\091314_R207_S11\trial_19'	'091314'	'S11'	'R207'	1	11	[]
'091314_R207_S11_0_9.mat'	'\R207\Young Adult\091314_R207_S11\trial_17'	'091314'	'S11'	'R207'	0	9	[]
'091314_R207_S11_0_9.mat'	'\R207\Young Adult\091314_R207_S11\trial_3'	'091314'	'S11'	'R207'	0	9	[]
'091314_R207_S11_0_9.mat'	'\R207\Young Adult\091314_R207_S11\trial_5'	'091314'	'S11'	'R207'	0	9	[]
'091314_R207_S11_0_9.mat'	'\R207\Young Adult\091314_R207_S11\trial_7'	'091314'	'S11'	'R207'	0	9	[]
'091314_R207_S11_0_11.mat'	'\R207\Young Adult\091314_R207_S11\trial_12'	'091314'	'S11'	'R207'	0	11	[]
'091314_R207_S11_0_11.mat'	'\R207\Young Adult\091314_R207_S11\trial_18'	'091314'	'S11'	'R207'	0	11	[]
'012714_R116_S11_1_7.mat'	'\R116\Young Adult\012714_R116_S11\trial_13'	'012714'	'S11'	'R116'	1	7	[]
'012714_R116_S11_1_7.mat'	'\R116\Young Adult\012714_R116_S11\trial_14'	'012714'	'S11'	'R116'	1	7	[]
'012714_R116_S11_1_6.mat'	'\R116\Young Adult\012714_R116_S11\trial_4'	'012714'	'S11'	'R116'	1	6	[]
'012714_R116_S11_1_5.mat'	'\R116\Young Adult\012714_R116_S11\trial_9'	'012714'	'S11'	'R116'	1	5	[]
'012714_R116_S11_1_4.mat'	'\R116\Young Adult\012714_R116_S11\trial_1'	'012714'	'S11'	'R116'	1	4	[]
'012714_R116_S11_0_7.mat'	'\R116\Young Adult\012714_R116_S11\trial_12'	'012714'	'S11'	'R116'	0	7	[]
'012714_R116_S11_0_6.mat'	'\R116\Young Adult\012714_R116_S11\trial_18'	'012714'	'S11'	'R116'	0	6	[]
'012714_R116_S11_0_6.mat'	'\R116\Young Adult\012714_R116_S11\trial_2'	'012714'	'S11'	'R116'	0	6	[]
'012714_R116_S11_0_6.mat'	'\R116\Young Adult\012714_R116_S11\trial_3'	'012714'	'S11'	'R116'	0	6	[]
'012714_R116_S11_0_5.mat'	'\R116\Young Adult\012714_R116_S11\trial_21'	'012714'	'S11'	'R116'	0	5	[]
'012714_R116_S11_0_5.mat'	'\R116\Young Adult\012714_R116_S11\trial_5'	'012714'	'S11'	'R116'	0	5	[]
'012714_R116_S11_0_5.mat'	'\R116\Young Adult\012714_R116_S11\trial_6'	'012714'	'S11'	'R116'	0	5	[]
'012714_R116_S11_0_4.mat'	'\R116\Young Adult\012714_R116_S11\trial_10'	'012714'	'S11'	'R116'	0	4	[]
'012714_R116_S11_0_4.mat'	'\R116\Young Adult\012714_R116_S11\trial_11'	'012714'	'S11'	'R116'	0	4	[]
'012714_R115_S11_1_7.mat'	'\R115\Young Adult\012714_R115_S11\trial_5'	'012714'	'S11'	'R115'	1	7	[]
'012714_R115_S11_1_6.mat'	'\R115\Young Adult\012714_R115_S11\trial_4'	'012714'	'S11'	'R115'	1	6	[]
'012714_R115_S11_0_7.mat'	'\R115\Young Adult\012714_R115_S11\trial_10'	'012714'	'S11'	'R115'	0	7	[]
'012714_R115_S11_0_5.mat'	'\R115\Young Adult\012714_R115_S11\trial_6'	'012714'	'S11'	'R115'	0	5	[]
'012714_R115_S11_0_4.mat'	'\R115\Young Adult\012714_R115_S11\trial_12'	'012714'	'S11'	'R115'	0	4	[]
'012714_R115_S11_0_4.mat'	'\R115\Young Adult\012714_R115_S11\trial_13'	'012714'	'S11'	'R115'	0	4	[]
'012714_R115_S11_0_4.mat'	'\R115\Young Adult\012714_R115_S11\trial_2'	'012714'	'S11'	'R115'	0	4	[]
'012714_R115_S11_0_4.mat'	'\R115\Young Adult\012714_R115_S11\trial_9'	'012714'	'S11'	'R115'	0	4	[]
'012714_R114_S11_1_7.mat'	'\R114\Young Adult\012714_R114_S11\trial_4'	'012714'	'S11'	'R114'	1	7	[]
'012714_R114_S11_1_5.mat'	'\R114\Young Adult\012714_R114_S11\trial_3'	'012714'	'S11'	'R114'	1	5	[]
'012714_R114_S11_1_5.mat'	'\R114\Young Adult\012714_R114_S11\trial_5'	'012714'	'S11'	'R114'	1	5	[]
'012714_R114_S11_1_4.mat'	'\R114\Young Adult\012714_R114_S11\trial_1'	'012714'	'S11'	'R114'	1	4	[]
'012714_R114_S11_0_6.mat'	'\R114\Young Adult\012714_R114_S11\trial_10'	'012714'	'S11'	'R114'	0	6	[]
'012714_R114_S11_0_6.mat'	'\R114\Young Adult\012714_R114_S11\trial_2'	'012714'	'S11'	'R114'	0	6	[]
'012714_R113_S11_1_7.mat'	'\R113\Young Adult\012714_R113_S11\trial_10'	'012714'	'S11'	'R113'	1	7	[]
'012714_R113_S11_1_7.mat'	'\R113\Young Adult\012714_R113_S11\trial_6'	'012714'	'S11'	'R113'	1	7	[]
'012714_R113_S11_1_6.mat'	'\R113\Young Adult\012714_R113_S11\trial_2'	'012714'	'S11'	'R113'	1	6	[]
'012714_R113_S11_1_6.mat'	'\R113\Young Adult\012714_R113_S11\trial_8'	'012714'	'S11'	'R113'	1	6	[]
'012714_R113_S11_1_4.mat'	'\R113\Young Adult\012714_R113_S11\trial_1'	'012714'	'S11'	'R113'	1	4	[]
'012714_R113_S11_0_7.mat'	'\R113\Young Adult\012714_R113_S11\trial_3'	'012714'	'S11'	'R113'	0	7	[]
'012714_R112_S11_1_7.mat'	'\R112\Young Adult\012714_R112_S11\trial_4'	'012714'	'S11'	'R112'	1	7	[]
'012714_R112_S11_1_6.mat'	'\R112\Young Adult\012714_R112_S11\trial_3'	'012714'	'S11'	'R112'	1	6	[]
'012714_R112_S11_0_4.mat'	'\R112\Young Adult\012714_R112_S11\trial_1'	'012714'	'S11'	'R112'	0	4	[]
'012714_R112_S11_0_4.mat'	'\R112\Young Adult\012714_R112_S11\trial_2'	'012714'	'S11'	'R112'	0	4	[]
'012714_R111_S11_1_6.mat'	'\R111\Young Adult\012714_R111_S11\trial_2'	'012714'	'S11'	'R111'	1	6	[]
'012714_R111_S11_1_4.mat'	'\R111\Young Adult\012714_R111_S11\trial_1'	'012714'	'S11'	'R111'	1	4	[]
'012714_R111_S11_0_7.mat'	'\R111\Young Adult\012714_R111_S11\trial_13'	'012714'	'S11'	'R111'	0	7	[]
'012714_R111_S11_0_6.mat'	'\R111\Young Adult\012714_R111_S11\trial_23'	'012714'	'S11'	'R111'	0	6	[]
'012714_R111_S11_0_5.mat'	'\R111\Young Adult\012714_R111_S11\trial_14'	'012714'	'S11'	'R111'	0	5	[]
'012714_R111_S11_0_5.mat'	'\R111\Young Adult\012714_R111_S11\trial_15'	'012714'	'S11'	'R111'	0	5	[]
'012714_R111_S11_0_5.mat'	'\R111\Young Adult\012714_R111_S11\trial_18'	'012714'	'S11'	'R111'	0	5	[]
'012714_R111_S11_0_5.mat'	'\R111\Young Adult\012714_R111_S11\trial_7'	'012714'	'S11'	'R111'	0	5	[]
'012714_R111_S11_0_4.mat'	'\R111\Young Adult\012714_R111_S11\trial_9'	'012714'	'S11'	'R111'	0	4	[]
'012714_R110_S11_1_7.mat'	'\R110\Young Adult\012714_R110_S11\trial_18'	'012714'	'S11'	'R110'	1	7	[]
'012714_R110_S11_1_6.mat'	'\R110\Young Adult\012714_R110_S11\trial_13'	'012714'	'S11'	'R110'	1	6	[]
'012714_R110_S11_1_6.mat'	'\R110\Young Adult\012714_R110_S11\trial_19'	'012714'	'S11'	'R110'	1	6	[]
'012714_R110_S11_1_5.mat'	'\R110\Young Adult\012714_R110_S11\trial_3'	'012714'	'S11'	'R110'	1	5	[]
'012714_R110_S11_1_5.mat'	'\R110\Young Adult\012714_R110_S11\trial_8'	'012714'	'S11'	'R110'	1	5	[]
'012714_R110_S11_1_4.mat'	'\R110\Young Adult\012714_R110_S11\trial_1'	'012714'	'S11'	'R110'	1	4	[]
'012714_R110_S11_1_4.mat'	'\R110\Young Adult\012714_R110_S11\trial_12'	'012714'	'S11'	'R110'	1	4	[]
'012714_R110_S11_0_7.mat'	'\R110\Young Adult\012714_R110_S11\trial_15'	'012714'	'S11'	'R110'	0	7	[]
'012714_R110_S11_0_7.mat'	'\R110\Young Adult\012714_R110_S11\trial_16'	'012714'	'S11'	'R110'	0	7	[]
'012714_R110_S11_0_7.mat'	'\R110\Young Adult\012714_R110_S11\trial_4'	'012714'	'S11'	'R110'	0	7	[]
'012714_R110_S11_0_6.mat'	'\R110\Young Adult\012714_R110_S11\trial_14'	'012714'	'S11'	'R110'	0	6	[]
'012714_R110_S11_0_4.mat'	'\R110\Young Adult\012714_R110_S11\trial_2'	'012714'	'S11'	'R110'	0	4	[]
'012714_R109_S11_1_7.mat'	'\R109\Young Adult\012714_R109_S11\trial_9'	'012714'	'S11'	'R109'	1	7	[]
'012714_R109_S11_1_5.mat'	'\R109\Young Adult\012714_R109_S11\trial_13'	'012714'	'S11'	'R109'	1	5	[]
'012714_R109_S11_0_7.mat'	'\R109\Young Adult\012714_R109_S11\trial_15'	'012714'	'S11'	'R109'	0	7	[]
'012714_R109_S11_0_7.mat'	'\R109\Young Adult\012714_R109_S11\trial_25'	'012714'	'S11'	'R109'	0	7	[]
'012714_R109_S11_0_7.mat'	'\R109\Young Adult\012714_R109_S11\trial_7'	'012714'	'S11'	'R109'	0	7	[]
'012714_R109_S11_0_7.mat'	'\R109\Young Adult\012714_R109_S11\trial_8'	'012714'	'S11'	'R109'	0	7	[]
'012714_R109_S11_0_6.mat'	'\R109\Young Adult\012714_R109_S11\trial_2'	'012714'	'S11'	'R109'	0	6	[]
'012714_R109_S11_0_6.mat'	'\R109\Young Adult\012714_R109_S11\trial_20'	'012714'	'S11'	'R109'	0	6	[]
'012714_R109_S11_0_6.mat'	'\R109\Young Adult\012714_R109_S11\trial_22'	'012714'	'S11'	'R109'	0	6	[]
'012714_R109_S11_0_6.mat'	'\R109\Young Adult\012714_R109_S11\trial_3'	'012714'	'S11'	'R109'	0	6	[]
'012714_R109_S11_0_5.mat'	'\R109\Young Adult\012714_R109_S11\trial_12'	'012714'	'S11'	'R109'	0	5	[]
'012714_R109_S11_0_5.mat'	'\R109\Young Adult\012714_R109_S11\trial_24'	'012714'	'S11'	'R109'	0	5	[]
'012714_R109_S11_0_4.mat'	'\R109\Young Adult\012714_R109_S11\trial_16'	'012714'	'S11'	'R109'	0	4	[]
'012714_R109_S11_0_4.mat'	'\R109\Young Adult\012714_R109_S11\trial_18'	'012714'	'S11'	'R109'	0	4	[]
'091414_R212_S12_1_9.mat'	'\R212\Young Adult\091414_R212_S12\trial_2'	'091414'	'S12'	'R212'	1	9	[]
'091414_R212_S12_1_12.mat'	'\R212\Young Adult\091414_R212_S12\trial_22'	'091414'	'S12'	'R212'	1	12	[]
'091414_R212_S12_1_12.mat'	'\R212\Young Adult\091414_R212_S12\trial_3'	'091414'	'S12'	'R212'	1	12	[]
'091414_R212_S12_1_12.mat'	'\R212\Young Adult\091414_R212_S12\trial_4'	'091414'	'S12'	'R212'	1	12	[]
'091414_R212_S12_1_11.mat'	'\R212\Young Adult\091414_R212_S12\trial_14'	'091414'	'S12'	'R212'	1	11	[]
'091414_R212_S12_1_11.mat'	'\R212\Young Adult\091414_R212_S12\trial_15'	'091414'	'S12'	'R212'	1	11	[]
'091414_R212_S12_1_11.mat'	'\R212\Young Adult\091414_R212_S12\trial_18'	'091414'	'S12'	'R212'	1	11	[]
'091414_R212_S12_1_11.mat'	'\R212\Young Adult\091414_R212_S12\trial_20'	'091414'	'S12'	'R212'	1	11	[]
'091414_R212_S12_1_11.mat'	'\R212\Young Adult\091414_R212_S12\trial_24'	'091414'	'S12'	'R212'	1	11	[]
'091414_R212_S12_1_11.mat'	'\R212\Young Adult\091414_R212_S12\trial_8'	'091414'	'S12'	'R212'	1	11	[]
'091414_R212_S12_1_10.mat'	'\R212\Young Adult\091414_R212_S12\trial_10'	'091414'	'S12'	'R212'	1	10	[]
'091414_R212_S12_1_10.mat'	'\R212\Young Adult\091414_R212_S12\trial_12'	'091414'	'S12'	'R212'	1	10	[]
'091414_R212_S12_1_10.mat'	'\R212\Young Adult\091414_R212_S12\trial_16'	'091414'	'S12'	'R212'	1	10	[]
'091414_R212_S12_1_10.mat'	'\R212\Young Adult\091414_R212_S12\trial_25'	'091414'	'S12'	'R212'	1	10	[]
'091414_R212_S12_1_10.mat'	'\R212\Young Adult\091414_R212_S12\trial_6'	'091414'	'S12'	'R212'	1	10	[]
'091414_R212_S12_0_12.mat'	'\R212\Young Adult\091414_R212_S12\trial_1'	'091414'	'S12'	'R212'	0	12	[]
'091414_R212_S12_0_11.mat'	'\R212\Young Adult\091414_R212_S12\trial_17'	'091414'	'S12'	'R212'	0	11	[]
'091414_R211_S12_1_11.mat'	'\R211\Young Adult\091414_R211_S12\trial_10'	'091414'	'S12'	'R211'	1	11	[]
'091414_R211_S12_1_11.mat'	'\R211\Young Adult\091414_R211_S12\trial_12'	'091414'	'S12'	'R211'	1	11	[]
'091414_R211_S12_1_11.mat'	'\R211\Young Adult\091414_R211_S12\trial_9'	'091414'	'S12'	'R211'	1	11	[]
'091414_R211_S12_1_10.mat'	'\R211\Young Adult\091414_R211_S12\trial_1'	'091414'	'S12'	'R211'	1	10	[]
'091414_R211_S12_1_10.mat'	'\R211\Young Adult\091414_R211_S12\trial_2'	'091414'	'S12'	'R211'	1	10	[]
'091414_R211_S12_1_10.mat'	'\R211\Young Adult\091414_R211_S12\trial_6'	'091414'	'S12'	'R211'	1	10	[]
'091414_R211_S12_1_10.mat'	'\R211\Young Adult\091414_R211_S12\trial_8'	'091414'	'S12'	'R211'	1	10	[]
'091414_R211_S12_0_8.mat'	'\R211\Young Adult\091414_R211_S12\trial_3'	'091414'	'S12'	'R211'	0	8	[]
'091414_R210_S12_1_9.mat'	'\R210\Young Adult\091414_R210_S12\trial_6'	'091414'	'S12'	'R210'	1	9	[]
'091414_R210_S12_1_8.mat'	'\R210\Young Adult\091414_R210_S12\trial_5'	'091414'	'S12'	'R210'	1	8	[]
'091414_R210_S12_1_12.mat'	'\R210\Young Adult\091414_R210_S12\trial_10'	'091414'	'S12'	'R210'	1	12	[]
'091414_R210_S12_1_12.mat'	'\R210\Young Adult\091414_R210_S12\trial_11'	'091414'	'S12'	'R210'	1	12	[]
'091414_R210_S12_1_11.mat'	'\R210\Young Adult\091414_R210_S12\trial_2'	'091414'	'S12'	'R210'	1	11	[]
'091414_R210_S12_1_10.mat'	'\R210\Young Adult\091414_R210_S12\trial_1'	'091414'	'S12'	'R210'	1	10	[]
'091414_R210_S12_1_10.mat'	'\R210\Young Adult\091414_R210_S12\trial_8'	'091414'	'S12'	'R210'	1	10	[]
'091414_R210_S12_1_10.mat'	'\R210\Young Adult\091414_R210_S12\trial_9'	'091414'	'S12'	'R210'	1	10	[]
'091414_R210_S12_0_12.mat'	'\R210\Young Adult\091414_R210_S12\trial_12'	'091414'	'S12'	'R210'	0	12	[]
'091414_R210_S12_0_10.mat'	'\R210\Young Adult\091414_R210_S12\trial_19'	'091414'	'S12'	'R210'	0	10	[]
'091414_R210_S12_0_10.mat'	'\R210\Young Adult\091414_R210_S12\trial_4'	'091414'	'S12'	'R210'	0	10	[]
'091414_R210_S12_0_10.mat'	'\R210\Young Adult\091414_R210_S12\trial_7'	'091414'	'S12'	'R210'	0	10	[]
'091414_R209_S12_0_9.mat'	'\R209\Young Adult\091414_R209_S12\trial_4'	'091414'	'S12'	'R209'	0	9	[]
'091414_R209_S12_0_11.mat'	'\R209\Young Adult\091414_R209_S12\trial_3'	'091414'	'S12'	'R209'	0	11	[]
'091414_R209_S12_0_10.mat'	'\R209\Young Adult\091414_R209_S12\trial_1'	'091414'	'S12'	'R209'	0	10	[]
'091414_R208_S12_1_12.mat'	'\R208\Young Adult\091414_R208_S12\trial_10'	'091414'	'S12'	'R208'	1	12	[]
'091414_R208_S12_1_11.mat'	'\R208\Young Adult\091414_R208_S12\trial_14'	'091414'	'S12'	'R208'	1	11	[]
'091414_R208_S12_1_11.mat'	'\R208\Young Adult\091414_R208_S12\trial_15'	'091414'	'S12'	'R208'	1	11	[]
'091414_R208_S12_1_11.mat'	'\R208\Young Adult\091414_R208_S12\trial_2'	'091414'	'S12'	'R208'	1	11	[]
'091414_R208_S12_1_11.mat'	'\R208\Young Adult\091414_R208_S12\trial_3'	'091414'	'S12'	'R208'	1	11	[]
'091414_R208_S12_1_10.mat'	'\R208\Young Adult\091414_R208_S12\trial_6'	'091414'	'S12'	'R208'	1	10	[]
'091414_R208_S12_0_9.mat'	'\R208\Young Adult\091414_R208_S12\trial_11'	'091414'	'S12'	'R208'	0	9	[]
'091414_R208_S12_0_11.mat'	'\R208\Young Adult\091414_R208_S12\trial_5'	'091414'	'S12'	'R208'	0	11	[]
'091414_R207_S12_0_11.mat'	'\R207\Young Adult\091414_R207_S12\trial_4'	'091414'	'S12'	'R207'	0	11	[]
'091414_R207_S12_0_10.mat'	'\R207\Young Adult\091414_R207_S12\trial_1'	'091414'	'S12'	'R207'	0	10	[]
'012814_R116_S12_1_9.mat'	'\R116\Young Adult\012814_R116_S12\trial_12'	'012814'	'S12'	'R116'	1	9	[]
'012814_R116_S12_1_9.mat'	'\R116\Young Adult\012814_R116_S12\trial_15'	'012814'	'S12'	'R116'	1	9	[]
'012814_R116_S12_1_9.mat'	'\R116\Young Adult\012814_R116_S12\trial_6'	'012814'	'S12'	'R116'	1	9	[]
'012814_R116_S12_1_7.mat'	'\R116\Young Adult\012814_R116_S12\trial_3'	'012814'	'S12'	'R116'	1	7	[]
'012814_R116_S12_1_6.mat'	'\R116\Young Adult\012814_R116_S12\trial_1'	'012814'	'S12'	'R116'	1	6	[]
'012814_R116_S12_0_9.mat'	'\R116\Young Adult\012814_R116_S12\trial_7'	'012814'	'S12'	'R116'	0	9	[]
'012814_R116_S12_0_9.mat'	'\R116\Young Adult\012814_R116_S12\trial_9'	'012814'	'S12'	'R116'	0	9	[]
'012814_R116_S12_0_8.mat'	'\R116\Young Adult\012814_R116_S12\trial_2'	'012814'	'S12'	'R116'	0	8	[]
'012814_R115_S12_1_7.mat'	'\R115\Young Adult\012814_R115_S12\trial_8'	'012814'	'S12'	'R115'	1	7	[]
'012814_R115_S12_0_9.mat'	'\R115\Young Adult\012814_R115_S12\trial_4'	'012814'	'S12'	'R115'	0	9	[]
'012814_R115_S12_0_6.mat'	'\R115\Young Adult\012814_R115_S12\trial_1'	'012814'	'S12'	'R115'	0	6	[]
'012814_R114_S12_0_9.mat'	'\R114\Young Adult\012814_R114_S12\trial_10'	'012814'	'S12'	'R114'	0	9	[]
'012814_R114_S12_0_8.mat'	'\R114\Young Adult\012814_R114_S12\trial_7'	'012814'	'S12'	'R114'	0	8	[]
'012814_R114_S12_0_7.mat'	'\R114\Young Adult\012814_R114_S12\trial_12'	'012814'	'S12'	'R114'	0	7	[]
'012814_R114_S12_0_7.mat'	'\R114\Young Adult\012814_R114_S12\trial_8'	'012814'	'S12'	'R114'	0	7	[]
'012814_R114_S12_0_6.mat'	'\R114\Young Adult\012814_R114_S12\trial_1'	'012814'	'S12'	'R114'	0	6	[]
'012814_R113_S12_1_8.mat'	'\R113\Young Adult\012814_R113_S12\trial_5'	'012814'	'S12'	'R113'	1	8	[]
'012814_R113_S12_1_7.mat'	'\R113\Young Adult\012814_R113_S12\trial_9'	'012814'	'S12'	'R113'	1	7	[]
'012814_R113_S12_0_9.mat'	'\R113\Young Adult\012814_R113_S12\trial_6'	'012814'	'S12'	'R113'	0	9	[]
'012814_R113_S12_0_9.mat'	'\R113\Young Adult\012814_R113_S12\trial_8'	'012814'	'S12'	'R113'	0	9	[]
'012814_R113_S12_0_6.mat'	'\R113\Young Adult\012814_R113_S12\trial_3'	'012814'	'S12'	'R113'	0	6	[]
'012814_R112_S12_1_7.mat'	'\R112\Young Adult\012814_R112_S12\trial_4'	'012814'	'S12'	'R112'	1	7	[]
'012814_R112_S12_1_7.mat'	'\R112\Young Adult\012814_R112_S12\trial_7'	'012814'	'S12'	'R112'	1	7	[]
'012814_R112_S12_0_9.mat'	'\R112\Young Adult\012814_R112_S12\trial_5'	'012814'	'S12'	'R112'	0	9	[]
'012814_R112_S12_0_7.mat'	'\R112\Young Adult\012814_R112_S12\trial_6'	'012814'	'S12'	'R112'	0	7	[]
'012814_R111_S12_1_8.mat'	'\R111\Young Adult\012814_R111_S12\trial_2'	'012814'	'S12'	'R111'	1	8	[]
'012814_R111_S12_1_6.mat'	'\R111\Young Adult\012814_R111_S12\trial_1'	'012814'	'S12'	'R111'	1	6	[]
'012814_R111_S12_1_6.mat'	'\R111\Young Adult\012814_R111_S12\trial_11'	'012814'	'S12'	'R111'	1	6	[]
'012814_R111_S12_0_7.mat'	'\R111\Young Adult\012814_R111_S12\trial_6'	'012814'	'S12'	'R111'	0	7	[]
'012814_R111_S12_0_7.mat'	'\R111\Young Adult\012814_R111_S12\trial_7'	'012814'	'S12'	'R111'	0	7	[]
'012814_R110_S12_1_9.mat'	'\R110\Young Adult\012814_R110_S12\trial_12'	'012814'	'S12'	'R110'	1	9	[]
'012814_R110_S12_1_9.mat'	'\R110\Young Adult\012814_R110_S12\trial_6'	'012814'	'S12'	'R110'	1	9	[]
'012814_R110_S12_1_8.mat'	'\R110\Young Adult\012814_R110_S12\trial_2'	'012814'	'S12'	'R110'	1	8	[]
'012814_R110_S12_1_7.mat'	'\R110\Young Adult\012814_R110_S12\trial_17'	'012814'	'S12'	'R110'	1	7	[]
'012814_R110_S12_1_7.mat'	'\R110\Young Adult\012814_R110_S12\trial_3'	'012814'	'S12'	'R110'	1	7	[]
'012814_R110_S12_1_7.mat'	'\R110\Young Adult\012814_R110_S12\trial_7'	'012814'	'S12'	'R110'	1	7	[]
'012814_R110_S12_1_6.mat'	'\R110\Young Adult\012814_R110_S12\trial_1'	'012814'	'S12'	'R110'	1	6	[]
'012814_R110_S12_1_6.mat'	'\R110\Young Adult\012814_R110_S12\trial_9'	'012814'	'S12'	'R110'	1	6	[]
'012814_R110_S12_0_9.mat'	'\R110\Young Adult\012814_R110_S12\trial_11'	'012814'	'S12'	'R110'	0	9	[]
'012814_R110_S12_0_9.mat'	'\R110\Young Adult\012814_R110_S12\trial_14'	'012814'	'S12'	'R110'	0	9	[]
'012814_R110_S12_0_9.mat'	'\R110\Young Adult\012814_R110_S12\trial_18'	'012814'	'S12'	'R110'	0	9	[]
'012814_R110_S12_0_9.mat'	'\R110\Young Adult\012814_R110_S12\trial_20'	'012814'	'S12'	'R110'	0	9	[]
'012814_R110_S12_0_9.mat'	'\R110\Young Adult\012814_R110_S12\trial_4'	'012814'	'S12'	'R110'	0	9	[]
'012814_R110_S12_0_6.mat'	'\R110\Young Adult\012814_R110_S12\trial_24'	'012814'	'S12'	'R110'	0	6	[]
'012814_R110_S12_0_6.mat'	'\R110\Young Adult\012814_R110_S12\trial_25'	'012814'	'S12'	'R110'	0	6	[]
'012814_R110_S12_0_6.mat'	'\R110\Young Adult\012814_R110_S12\trial_8'	'012814'	'S12'	'R110'	0	6	[]
'012814_R109_S12_1_7.mat'	'\R109\Young Adult\012814_R109_S12\trial_4'	'012814'	'S12'	'R109'	1	7	[]
'012814_R109_S12_1_7.mat'	'\R109\Young Adult\012814_R109_S12\trial_7'	'012814'	'S12'	'R109'	1	7	[]
'012814_R109_S12_1_6.mat'	'\R109\Young Adult\012814_R109_S12\trial_1'	'012814'	'S12'	'R109'	1	6	[]
'012814_R109_S12_1_6.mat'	'\R109\Young Adult\012814_R109_S12\trial_15'	'012814'	'S12'	'R109'	1	6	[]
'012814_R109_S12_0_9.mat'	'\R109\Young Adult\012814_R109_S12\trial_14'	'012814'	'S12'	'R109'	0	9	[]
'012814_R109_S12_0_9.mat'	'\R109\Young Adult\012814_R109_S12\trial_17'	'012814'	'S12'	'R109'	0	9	[]
'012814_R109_S12_0_9.mat'	'\R109\Young Adult\012814_R109_S12\trial_5'	'012814'	'S12'	'R109'	0	9	[]
'012814_R109_S12_0_8.mat'	'\R109\Young Adult\012814_R109_S12\trial_16'	'012814'	'S12'	'R109'	0	8	[]
'012814_R109_S12_0_8.mat'	'\R109\Young Adult\012814_R109_S12\trial_3'	'012814'	'S12'	'R109'	0	8	[]
'012814_R109_S12_0_7.mat'	'\R109\Young Adult\012814_R109_S12\trial_6'	'012814'	'S12'	'R109'	0	7	[]
'012814_R109_S12_0_7.mat'	'\R109\Young Adult\012814_R109_S12\trial_8'	'012814'	'S12'	'R109'	0	7	[]
'012814_R109_S12_0_6.mat'	'\R109\Young Adult\012814_R109_S12\trial_11'	'012814'	'S12'	'R109'	0	6	[]
'012814_R109_S12_0_6.mat'	'\R109\Young Adult\012814_R109_S12\trial_13'	'012814'	'S12'	'R109'	0	6	[]
'091514_R212_S13_1_9.mat'	'\R212\Young Adult\091514_R212_S13\trial_2'	'091514'	'S13'	'R212'	1	9	[]
'091514_R212_S13_1_14.mat'	'\R212\Young Adult\091514_R212_S13\trial_6'	'091514'	'S13'	'R212'	1	14	[]
'091514_R212_S13_1_13.mat'	'\R212\Young Adult\091514_R212_S13\trial_21'	'091514'	'S13'	'R212'	1	13	[]
'091514_R212_S13_1_13.mat'	'\R212\Young Adult\091514_R212_S13\trial_25'	'091514'	'S13'	'R212'	1	13	[]
'091514_R212_S13_1_13.mat'	'\R212\Young Adult\091514_R212_S13\trial_27'	'091514'	'S13'	'R212'	1	13	[]
'091514_R212_S13_1_13.mat'	'\R212\Young Adult\091514_R212_S13\trial_3'	'091514'	'S13'	'R212'	1	13	[]
'091514_R212_S13_1_13.mat'	'\R212\Young Adult\091514_R212_S13\trial_9'	'091514'	'S13'	'R212'	1	13	[]
'091514_R212_S13_1_11.mat'	'\R212\Young Adult\091514_R212_S13\trial_17'	'091514'	'S13'	'R212'	1	11	[]
'091514_R212_S13_1_10.mat'	'\R212\Young Adult\091514_R212_S13\trial_18'	'091514'	'S13'	'R212'	1	10	[]
'091514_R212_S13_1_10.mat'	'\R212\Young Adult\091514_R212_S13\trial_22'	'091514'	'S13'	'R212'	1	10	[]
'091514_R212_S13_1_10.mat'	'\R212\Young Adult\091514_R212_S13\trial_7'	'091514'	'S13'	'R212'	1	10	[]
'091514_R212_S13_0_14.mat'	'\R212\Young Adult\091514_R212_S13\trial_5'	'091514'	'S13'	'R212'	0	14	[]
'091514_R212_S13_0_13.mat'	'\R212\Young Adult\091514_R212_S13\trial_24'	'091514'	'S13'	'R212'	0	13	[]
'091514_R212_S13_0_11.mat'	'\R212\Young Adult\091514_R212_S13\trial_1'	'091514'	'S13'	'R212'	0	11	[]
'091514_R212_S13_0_11.mat'	'\R212\Young Adult\091514_R212_S13\trial_26'	'091514'	'S13'	'R212'	0	11	[]
'091514_R211_S13_1_9.mat'	'\R211\Young Adult\091514_R211_S13\trial_2'	'091514'	'S13'	'R211'	1	9	[]
'091514_R211_S13_1_13.mat'	'\R211\Young Adult\091514_R211_S13\trial_1'	'091514'	'S13'	'R211'	1	13	[]
'091514_R211_S13_1_12.mat'	'\R211\Young Adult\091514_R211_S13\trial_6'	'091514'	'S13'	'R211'	1	12	[]
'091514_R211_S13_0_14.mat'	'\R211\Young Adult\091514_R211_S13\trial_9'	'091514'	'S13'	'R211'	0	14	[]
'091514_R211_S13_0_12.mat'	'\R211\Young Adult\091514_R211_S13\trial_3'	'091514'	'S13'	'R211'	0	12	[]
'091514_R210_S13_1_6.mat'	'\R210\Young Adult\091514_R210_S13\trial_1'	'091514'	'S13'	'R210'	1	6	[]
'091514_R210_S13_1_14.mat'	'\R210\Young Adult\091514_R210_S13\trial_14'	'091514'	'S13'	'R210'	1	14	[]
'091514_R210_S13_1_12.mat'	'\R210\Young Adult\091514_R210_S13\trial_2'	'091514'	'S13'	'R210'	1	12	[]
'091514_R210_S13_1_12.mat'	'\R210\Young Adult\091514_R210_S13\trial_22'	'091514'	'S13'	'R210'	1	12	[]
'091514_R210_S13_1_12.mat'	'\R210\Young Adult\091514_R210_S13\trial_30'	'091514'	'S13'	'R210'	1	12	[]
'091514_R210_S13_1_11.mat'	'\R210\Young Adult\091514_R210_S13\trial_5'	'091514'	'S13'	'R210'	1	11	[]
'091514_R210_S13_0_11.mat'	'\R210\Young Adult\091514_R210_S13\trial_16'	'091514'	'S13'	'R210'	0	11	[]
'091514_R210_S13_0_10.mat'	'\R210\Young Adult\091514_R210_S13\trial_18'	'091514'	'S13'	'R210'	0	10	[]
'091514_R209_S13_1_8.mat'	'\R209\Young Adult\091514_R209_S13\trial_3'	'091514'	'S13'	'R209'	1	8	[]
'091514_R209_S13_0_11.mat'	'\R209\Young Adult\091514_R209_S13\trial_5'	'091514'	'S13'	'R209'	0	11	[]
'091514_R208_S13_1_9.mat'	'\R208\Young Adult\091514_R208_S13\trial_3'	'091514'	'S13'	'R208'	1	9	[]
'091514_R208_S13_1_11.mat'	'\R208\Young Adult\091514_R208_S13\trial_1'	'091514'	'S13'	'R208'	1	11	[]
'091514_R208_S13_0_9.mat'	'\R208\Young Adult\091514_R208_S13\trial_17'	'091514'	'S13'	'R208'	0	9	[]
'091514_R208_S13_0_9.mat'	'\R208\Young Adult\091514_R208_S13\trial_2'	'091514'	'S13'	'R208'	0	9	[]
'091514_R208_S13_0_13.mat'	'\R208\Young Adult\091514_R208_S13\trial_19'	'091514'	'S13'	'R208'	0	13	[]
'091514_R208_S13_0_12.mat'	'\R208\Young Adult\091514_R208_S13\trial_4'	'091514'	'S13'	'R208'	0	12	[]
'091514_R208_S13_0_12.mat'	'\R208\Young Adult\091514_R208_S13\trial_7'	'091514'	'S13'	'R208'	0	12	[]
'091514_R207_S13_1_9.mat'	'\R207\Young Adult\091514_R207_S13\trial_2'	'091514'	'S13'	'R207'	1	9	[]
'091514_R207_S13_1_14.mat'	'\R207\Young Adult\091514_R207_S13\trial_7'	'091514'	'S13'	'R207'	1	14	[]
'091514_R207_S13_1_12.mat'	'\R207\Young Adult\091514_R207_S13\trial_4'	'091514'	'S13'	'R207'	1	12	[]
'091514_R207_S13_0_12.mat'	'\R207\Young Adult\091514_R207_S13\trial_3'	'091514'	'S13'	'R207'	0	12	[]
'091514_R207_S13_0_11.mat'	'\R207\Young Adult\091514_R207_S13\trial_1'	'091514'	'S13'	'R207'	0	11	[]
'091514_R207_S13_0_11.mat'	'\R207\Young Adult\091514_R207_S13\trial_10'	'091514'	'S13'	'R207'	0	11	[]
'091514_R207_S13_0_10.mat'	'\R207\Young Adult\091514_R207_S13\trial_8'	'091514'	'S13'	'R207'	0	10	[]
'012914_R116_S13_1_9.mat'	'\R116\Young Adult\012914_R116_S13\trial_12'	'012914'	'S13'	'R116'	1	9	[]
'012914_R116_S13_1_9.mat'	'\R116\Young Adult\012914_R116_S13\trial_3'	'012914'	'S13'	'R116'	1	9	[]
'012914_R116_S13_1_9.mat'	'\R116\Young Adult\012914_R116_S13\trial_8'	'012914'	'S13'	'R116'	1	9	[]
'012914_R116_S13_1_8.mat'	'\R116\Young Adult\012914_R116_S13\trial_2'	'012914'	'S13'	'R116'	1	8	[]
'012914_R116_S13_1_11.mat'	'\R116\Young Adult\012914_R116_S13\trial_9'	'012914'	'S13'	'R116'	1	11	[]
'012914_R116_S13_1_10.mat'	'\R116\Young Adult\012914_R116_S13\trial_7'	'012914'	'S13'	'R116'	1	10	[]
'012914_R116_S13_0_9.mat'	'\R116\Young Adult\012914_R116_S13\trial_1'	'012914'	'S13'	'R116'	0	9	[]
'012914_R116_S13_0_10.mat'	'\R116\Young Adult\012914_R116_S13\trial_10'	'012914'	'S13'	'R116'	0	10	[]
'012914_R115_S13_1_7.mat'	'\R115\Young Adult\012914_R115_S13\trial_14'	'012914'	'S13'	'R115'	1	7	[]
'012914_R115_S13_1_7.mat'	'\R115\Young Adult\012914_R115_S13\trial_5'	'012914'	'S13'	'R115'	1	7	[]
'012914_R115_S13_1_7.mat'	'\R115\Young Adult\012914_R115_S13\trial_8'	'012914'	'S13'	'R115'	1	7	[]
'012914_R115_S13_1_6.mat'	'\R115\Young Adult\012914_R115_S13\trial_11'	'012914'	'S13'	'R115'	1	6	[]
'012914_R115_S13_1_6.mat'	'\R115\Young Adult\012914_R115_S13\trial_2'	'012914'	'S13'	'R115'	1	6	[]
'012914_R115_S13_1_5.mat'	'\R115\Young Adult\012914_R115_S13\trial_4'	'012914'	'S13'	'R115'	1	5	[]
'012914_R115_S13_0_7.mat'	'\R115\Young Adult\012914_R115_S13\trial_12'	'012914'	'S13'	'R115'	0	7	[]
'012914_R115_S13_0_7.mat'	'\R115\Young Adult\012914_R115_S13\trial_7'	'012914'	'S13'	'R115'	0	7	[]
'012914_R115_S13_0_6.mat'	'\R115\Young Adult\012914_R115_S13\trial_10'	'012914'	'S13'	'R115'	0	6	[]
'012914_R115_S13_0_4.mat'	'\R115\Young Adult\012914_R115_S13\trial_9'	'012914'	'S13'	'R115'	0	4	[]
'012914_R114_S13_1_7.mat'	'\R114\Young Adult\012914_R114_S13\trial_14'	'012914'	'S13'	'R114'	1	7	[]
'012914_R114_S13_1_7.mat'	'\R114\Young Adult\012914_R114_S13\trial_4'	'012914'	'S13'	'R114'	1	7	[]
'012914_R114_S13_1_7.mat'	'\R114\Young Adult\012914_R114_S13\trial_5'	'012914'	'S13'	'R114'	1	7	[]
'012914_R114_S13_1_6.mat'	'\R114\Young Adult\012914_R114_S13\trial_10'	'012914'	'S13'	'R114'	1	6	[]
'012914_R114_S13_1_6.mat'	'\R114\Young Adult\012914_R114_S13\trial_2'	'012914'	'S13'	'R114'	1	6	[]
'012914_R114_S13_0_7.mat'	'\R114\Young Adult\012914_R114_S13\trial_12'	'012914'	'S13'	'R114'	0	7	[]
'012914_R114_S13_0_6.mat'	'\R114\Young Adult\012914_R114_S13\trial_11'	'012914'	'S13'	'R114'	0	6	[]
'012914_R114_S13_0_6.mat'	'\R114\Young Adult\012914_R114_S13\trial_9'	'012914'	'S13'	'R114'	0	6	[]
'012914_R114_S13_0_5.mat'	'\R114\Young Adult\012914_R114_S13\trial_3'	'012914'	'S13'	'R114'	0	5	[]
'012914_R114_S13_0_4.mat'	'\R114\Young Adult\012914_R114_S13\trial_6'	'012914'	'S13'	'R114'	0	4	[]
'012914_R113_S13_1_12.mat'	'\R113\Young Adult\012914_R113_S13\trial_5'	'012914'	'S13'	'R113'	1	12	[]
'012914_R113_S13_1_10.mat'	'\R113\Young Adult\012914_R113_S13\trial_3'	'012914'	'S13'	'R113'	1	10	[]
'012914_R113_S13_0_9.mat'	'\R113\Young Adult\012914_R113_S13\trial_1'	'012914'	'S13'	'R113'	0	9	[]
'012914_R113_S13_0_8.mat'	'\R113\Young Adult\012914_R113_S13\trial_2'	'012914'	'S13'	'R113'	0	8	[]
'012914_R112_S13_1_9.mat'	'\R112\Young Adult\012914_R112_S13\trial_1'	'012914'	'S13'	'R112'	1	9	[]
'012914_R112_S13_0_9.mat'	'\R112\Young Adult\012914_R112_S13\trial_6'	'012914'	'S13'	'R112'	0	9	[]
'012914_R112_S13_0_8.mat'	'\R112\Young Adult\012914_R112_S13\trial_3'	'012914'	'S13'	'R112'	0	8	[]
'012914_R111_S13_1_9.mat'	'\R111\Young Adult\012914_R111_S13\trial_14'	'012914'	'S13'	'R111'	1	9	[]
'012914_R111_S13_1_9.mat'	'\R111\Young Adult\012914_R111_S13\trial_5'	'012914'	'S13'	'R111'	1	9	[]
'012914_R111_S13_1_11.mat'	'\R111\Young Adult\012914_R111_S13\trial_17'	'012914'	'S13'	'R111'	1	11	[]
'012914_R111_S13_1_11.mat'	'\R111\Young Adult\012914_R111_S13\trial_6'	'012914'	'S13'	'R111'	1	11	[]
'012914_R111_S13_1_10.mat'	'\R111\Young Adult\012914_R111_S13\trial_9'	'012914'	'S13'	'R111'	1	10	[]
'012914_R111_S13_0_9.mat'	'\R111\Young Adult\012914_R111_S13\trial_1'	'012914'	'S13'	'R111'	0	9	[]
'012914_R111_S13_0_9.mat'	'\R111\Young Adult\012914_R111_S13\trial_13'	'012914'	'S13'	'R111'	0	9	[]
'012914_R111_S13_0_9.mat'	'\R111\Young Adult\012914_R111_S13\trial_3'	'012914'	'S13'	'R111'	0	9	[]
'012914_R110_S13_1_9.mat'	'\R110\Young Adult\012914_R110_S13\trial_1'	'012914'	'S13'	'R110'	1	9	[]
'012914_R110_S13_1_9.mat'	'\R110\Young Adult\012914_R110_S13\trial_12'	'012914'	'S13'	'R110'	1	9	[]
'012914_R110_S13_1_9.mat'	'\R110\Young Adult\012914_R110_S13\trial_23'	'012914'	'S13'	'R110'	1	9	[]
'012914_R110_S13_1_9.mat'	'\R110\Young Adult\012914_R110_S13\trial_4'	'012914'	'S13'	'R110'	1	9	[]
'012914_R110_S13_1_11.mat'	'\R110\Young Adult\012914_R110_S13\trial_11'	'012914'	'S13'	'R110'	1	11	[]
'012914_R110_S13_1_10.mat'	'\R110\Young Adult\012914_R110_S13\trial_10'	'012914'	'S13'	'R110'	1	10	[]
'012914_R110_S13_1_10.mat'	'\R110\Young Adult\012914_R110_S13\trial_15'	'012914'	'S13'	'R110'	1	10	[]
'012914_R110_S13_1_10.mat'	'\R110\Young Adult\012914_R110_S13\trial_20'	'012914'	'S13'	'R110'	1	10	[]
'012914_R110_S13_1_10.mat'	'\R110\Young Adult\012914_R110_S13\trial_9'	'012914'	'S13'	'R110'	1	10	[]
'012914_R110_S13_0_9.mat'	'\R110\Young Adult\012914_R110_S13\trial_17'	'012914'	'S13'	'R110'	0	9	[]
'012914_R110_S13_0_9.mat'	'\R110\Young Adult\012914_R110_S13\trial_6'	'012914'	'S13'	'R110'	0	9	[]
'012914_R110_S13_0_9.mat'	'\R110\Young Adult\012914_R110_S13\trial_7'	'012914'	'S13'	'R110'	0	9	[]
'012914_R110_S13_0_10.mat'	'\R110\Young Adult\012914_R110_S13\trial_13'	'012914'	'S13'	'R110'	0	10	[]
'012914_R110_S13_0_10.mat'	'\R110\Young Adult\012914_R110_S13\trial_14'	'012914'	'S13'	'R110'	0	10	[]
'012914_R110_S13_0_10.mat'	'\R110\Young Adult\012914_R110_S13\trial_3'	'012914'	'S13'	'R110'	0	10	[]
'012914_R109_S13_1_9.mat'	'\R109\Young Adult\012914_R109_S13\trial_1'	'012914'	'S13'	'R109'	1	9	[]
'012914_R109_S13_1_9.mat'	'\R109\Young Adult\012914_R109_S13\trial_3'	'012914'	'S13'	'R109'	1	9	[]
'012914_R109_S13_1_9.mat'	'\R109\Young Adult\012914_R109_S13\trial_5'	'012914'	'S13'	'R109'	1	9	[]
'012914_R109_S13_1_9.mat'	'\R109\Young Adult\012914_R109_S13\trial_9'	'012914'	'S13'	'R109'	1	9	[]
'012914_R109_S13_1_11.mat'	'\R109\Young Adult\012914_R109_S13\trial_16'	'012914'	'S13'	'R109'	1	11	[]
'012914_R109_S13_1_10.mat'	'\R109\Young Adult\012914_R109_S13\trial_15'	'012914'	'S13'	'R109'	1	10	[]
'012914_R109_S13_0_9.mat'	'\R109\Young Adult\012914_R109_S13\trial_8'	'012914'	'S13'	'R109'	0	9	[]
'012914_R109_S13_0_11.mat'	'\R109\Young Adult\012914_R109_S13\trial_10'	'012914'	'S13'	'R109'	0	11	[]
'012914_R109_S13_0_11.mat'	'\R109\Young Adult\012914_R109_S13\trial_4'	'012914'	'S13'	'R109'	0	11	[]
'012914_R109_S13_0_10.mat'	'\R109\Young Adult\012914_R109_S13\trial_2'	'012914'	'S13'	'R109'	0	10	[]
'012914_R109_S13_0_10.mat'	'\R109\Young Adult\012914_R109_S13\trial_7'	'012914'	'S13'	'R109'	0	10	[]
'091614_R212_S14_0_13.mat'	'\R212\Young Adult\091614_R212_S14\trial_2'	'091614'	'S14'	'R212'	0	13	[]
'091614_R211_S14_1_12.mat'	'\R211\Young Adult\091614_R211_S14\trial_2'	'091614'	'S14'	'R211'	1	12	[]
'091614_R211_S14_0_13.mat'	'\R211\Young Adult\091614_R211_S14\trial_1'	'091614'	'S14'	'R211'	0	13	[]
'091614_R211_S14_0_12.mat'	'\R211\Young Adult\091614_R211_S14\trial_5'	'091614'	'S14'	'R211'	0	12	[]
'091614_R210_S14_1_13.mat'	'\R210\Young Adult\091614_R210_S14\trial_2'	'091614'	'S14'	'R210'	1	13	[]
'091614_R210_S14_1_10.mat'	'\R210\Young Adult\091614_R210_S14\trial_13'	'091614'	'S14'	'R210'	1	10	[]
'091614_R210_S14_1_10.mat'	'\R210\Young Adult\091614_R210_S14\trial_19'	'091614'	'S14'	'R210'	1	10	[]
'091614_R210_S14_0_12.mat'	'\R210\Young Adult\091614_R210_S14\trial_4'	'091614'	'S14'	'R210'	0	12	[]
'091614_R210_S14_0_12.mat'	'\R210\Young Adult\091614_R210_S14\trial_5'	'091614'	'S14'	'R210'	0	12	[]
'091614_R210_S14_0_11.mat'	'\R210\Young Adult\091614_R210_S14\trial_8'	'091614'	'S14'	'R210'	0	11	[]
'091614_R208_S14_1_9.mat'	'\R208\Young Adult\091614_R208_S14\trial_2'	'091614'	'S14'	'R208'	1	9	[]
'091614_R208_S14_1_13.mat'	'\R208\Young Adult\091614_R208_S14\trial_11'	'091614'	'S14'	'R208'	1	13	[]
'091614_R208_S14_0_14.mat'	'\R208\Young Adult\091614_R208_S14\trial_5'	'091614'	'S14'	'R208'	0	14	[]
'091614_R208_S14_0_13.mat'	'\R208\Young Adult\091614_R208_S14\trial_17'	'091614'	'S14'	'R208'	0	13	[]
'091614_R208_S14_0_11.mat'	'\R208\Young Adult\091614_R208_S14\trial_15'	'091614'	'S14'	'R208'	0	11	[]
'091614_R208_S14_0_10.mat'	'\R208\Young Adult\091614_R208_S14\trial_12'	'091614'	'S14'	'R208'	0	10	[]
'091614_R207_S14_1_11.mat'	'\R207\Young Adult\091614_R207_S14\trial_1'	'091614'	'S14'	'R207'	1	11	[]
'091614_R207_S14_0_14.mat'	'\R207\Young Adult\091614_R207_S14\trial_2'	'091614'	'S14'	'R207'	0	14	[]
'091614_R207_S14_0_14.mat'	'\R207\Young Adult\091614_R207_S14\trial_3'	'091614'	'S14'	'R207'	0	14	[]
'091614_R207_S14_0_13.mat'	'\R207\Young Adult\091614_R207_S14\trial_7'	'091614'	'S14'	'R207'	0	13	[]
'091614_R207_S14_0_13.mat'	'\R207\Young Adult\091614_R207_S14\trial_8'	'091614'	'S14'	'R207'	0	13	[]
'091614_R207_S14_0_11.mat'	'\R207\Young Adult\091614_R207_S14\trial_11'	'091614'	'S14'	'R207'	0	11	[]
'091614_R207_S14_0_11.mat'	'\R207\Young Adult\091614_R207_S14\trial_12'	'091614'	'S14'	'R207'	0	11	[]
'013014_R116_S14_1_9.mat'	'\R116\Young Adult\013014_R116_S14\trial_1'	'013014'	'S14'	'R116'	1	9	[]
'013014_R116_S14_1_9.mat'	'\R116\Young Adult\013014_R116_S14\trial_3'	'013014'	'S14'	'R116'	1	9	[]
'013014_R116_S14_1_11.mat'	'\R116\Young Adult\013014_R116_S14\trial_13'	'013014'	'S14'	'R116'	1	11	[]
'013014_R116_S14_1_11.mat'	'\R116\Young Adult\013014_R116_S14\trial_5'	'013014'	'S14'	'R116'	1	11	[]
'013014_R116_S14_0_9.mat'	'\R116\Young Adult\013014_R116_S14\trial_12'	'013014'	'S14'	'R116'	0	9	[]
'013014_R116_S14_0_9.mat'	'\R116\Young Adult\013014_R116_S14\trial_6'	'013014'	'S14'	'R116'	0	9	[]
'013014_R116_S14_0_11.mat'	'\R116\Young Adult\013014_R116_S14\trial_17'	'013014'	'S14'	'R116'	0	11	[]
'013014_R115_S14_1_9.mat'	'\R115\Young Adult\013014_R115_S14\trial_1'	'013014'	'S14'	'R115'	1	9	[]
'013014_R115_S14_1_8.mat'	'\R115\Young Adult\013014_R115_S14\trial_10'	'013014'	'S14'	'R115'	1	8	[]
'013014_R115_S14_1_11.mat'	'\R115\Young Adult\013014_R115_S14\trial_17'	'013014'	'S14'	'R115'	1	11	[]
'013014_R115_S14_1_11.mat'	'\R115\Young Adult\013014_R115_S14\trial_6'	'013014'	'S14'	'R115'	1	11	[]
'013014_R115_S14_1_11.mat'	'\R115\Young Adult\013014_R115_S14\trial_8'	'013014'	'S14'	'R115'	1	11	[]
'013014_R115_S14_1_10.mat'	'\R115\Young Adult\013014_R115_S14\trial_2'	'013014'	'S14'	'R115'	1	10	[]
'013014_R115_S14_0_9.mat'	'\R115\Young Adult\013014_R115_S14\trial_3'	'013014'	'S14'	'R115'	0	9	[]
'013014_R114_S14_1_9.mat'	'\R114\Young Adult\013014_R114_S14\trial_1'	'013014'	'S14'	'R114'	1	9	[]
'013014_R114_S14_1_9.mat'	'\R114\Young Adult\013014_R114_S14\trial_3'	'013014'	'S14'	'R114'	1	9	[]
'013014_R114_S14_1_9.mat'	'\R114\Young Adult\013014_R114_S14\trial_7'	'013014'	'S14'	'R114'	1	9	[]
'013014_R114_S14_1_8.mat'	'\R114\Young Adult\013014_R114_S14\trial_11'	'013014'	'S14'	'R114'	1	8	[]
'013014_R114_S14_1_10.mat'	'\R114\Young Adult\013014_R114_S14\trial_13'	'013014'	'S14'	'R114'	1	10	[]
'013014_R114_S14_1_10.mat'	'\R114\Young Adult\013014_R114_S14\trial_14'	'013014'	'S14'	'R114'	1	10	[]
'013014_R114_S14_1_10.mat'	'\R114\Young Adult\013014_R114_S14\trial_2'	'013014'	'S14'	'R114'	1	10	[]
'013014_R114_S14_0_11.mat'	'\R114\Young Adult\013014_R114_S14\trial_16'	'013014'	'S14'	'R114'	0	11	[]
'013014_R114_S14_0_10.mat'	'\R114\Young Adult\013014_R114_S14\trial_12'	'013014'	'S14'	'R114'	0	10	[]
'013014_R113_S14_1_9.mat'	'\R113\Young Adult\013014_R113_S14\trial_1'	'013014'	'S14'	'R113'	1	9	[]
'013014_R113_S14_1_9.mat'	'\R113\Young Adult\013014_R113_S14\trial_5'	'013014'	'S14'	'R113'	1	9	[]
'013014_R113_S14_1_10.mat'	'\R113\Young Adult\013014_R113_S14\trial_15'	'013014'	'S14'	'R113'	1	10	[]
'013014_R113_S14_0_12.mat'	'\R113\Young Adult\013014_R113_S14\trial_10'	'013014'	'S14'	'R113'	0	12	[]
'013014_R112_S14_1_9.mat'	'\R112\Young Adult\013014_R112_S14\trial_1'	'013014'	'S14'	'R112'	1	9	[]
'013014_R112_S14_1_9.mat'	'\R112\Young Adult\013014_R112_S14\trial_5'	'013014'	'S14'	'R112'	1	9	[]
'013014_R112_S14_0_9.mat'	'\R112\Young Adult\013014_R112_S14\trial_4'	'013014'	'S14'	'R112'	0	9	[]
'013014_R112_S14_0_10.mat'	'\R112\Young Adult\013014_R112_S14\trial_2'	'013014'	'S14'	'R112'	0	10	[]
'013014_R111_S14_1_9.mat'	'\R111\Young Adult\013014_R111_S14\trial_1'	'013014'	'S14'	'R111'	1	9	[]
'013014_R111_S14_1_9.mat'	'\R111\Young Adult\013014_R111_S14\trial_3'	'013014'	'S14'	'R111'	1	9	[]
'013014_R111_S14_1_9.mat'	'\R111\Young Adult\013014_R111_S14\trial_6'	'013014'	'S14'	'R111'	1	9	[]
'013014_R111_S14_1_8.mat'	'\R111\Young Adult\013014_R111_S14\trial_12'	'013014'	'S14'	'R111'	1	8	[]
'013014_R111_S14_1_11.mat'	'\R111\Young Adult\013014_R111_S14\trial_13'	'013014'	'S14'	'R111'	1	11	[]
'013014_R111_S14_1_11.mat'	'\R111\Young Adult\013014_R111_S14\trial_5'	'013014'	'S14'	'R111'	1	11	[]
'013014_R111_S14_1_10.mat'	'\R111\Young Adult\013014_R111_S14\trial_2'	'013014'	'S14'	'R111'	1	10	[]
'013014_R111_S14_1_10.mat'	'\R111\Young Adult\013014_R111_S14\trial_9'	'013014'	'S14'	'R111'	1	10	[]
'013014_R111_S14_0_8.mat'	'\R111\Young Adult\013014_R111_S14\trial_11'	'013014'	'S14'	'R111'	0	8	[]
'013014_R110_S14_1_9.mat'	'\R110\Young Adult\013014_R110_S14\trial_1'	'013014'	'S14'	'R110'	1	9	[]
'013014_R110_S14_1_9.mat'	'\R110\Young Adult\013014_R110_S14\trial_9'	'013014'	'S14'	'R110'	1	9	[]
'013014_R110_S14_1_8.mat'	'\R110\Young Adult\013014_R110_S14\trial_14'	'013014'	'S14'	'R110'	1	8	[]
'013014_R110_S14_1_11.mat'	'\R110\Young Adult\013014_R110_S14\trial_17'	'013014'	'S14'	'R110'	1	11	[]
'013014_R110_S14_1_10.mat'	'\R110\Young Adult\013014_R110_S14\trial_15'	'013014'	'S14'	'R110'	1	10	[]
'013014_R110_S14_0_9.mat'	'\R110\Young Adult\013014_R110_S14\trial_3'	'013014'	'S14'	'R110'	0	9	[]
'013014_R110_S14_0_9.mat'	'\R110\Young Adult\013014_R110_S14\trial_6'	'013014'	'S14'	'R110'	0	9	[]
'013014_R110_S14_0_8.mat'	'\R110\Young Adult\013014_R110_S14\trial_12'	'013014'	'S14'	'R110'	0	8	[]
'013014_R110_S14_0_10.mat'	'\R110\Young Adult\013014_R110_S14\trial_22'	'013014'	'S14'	'R110'	0	10	[]
'013014_R110_S14_0_10.mat'	'\R110\Young Adult\013014_R110_S14\trial_8'	'013014'	'S14'	'R110'	0	10	[]
'013014_R109_S14_1_9.mat'	'\R109\Young Adult\013014_R109_S14\trial_5'	'013014'	'S14'	'R109'	1	9	[]
'013014_R109_S14_1_8.mat'	'\R109\Young Adult\013014_R109_S14\trial_15'	'013014'	'S14'	'R109'	1	8	[]
'013014_R109_S14_1_11.mat'	'\R109\Young Adult\013014_R109_S14\trial_4'	'013014'	'S14'	'R109'	1	11	[]
'013014_R109_S14_1_11.mat'	'\R109\Young Adult\013014_R109_S14\trial_8'	'013014'	'S14'	'R109'	1	11	[]
'013014_R109_S14_1_10.mat'	'\R109\Young Adult\013014_R109_S14\trial_11'	'013014'	'S14'	'R109'	1	10	[]
'013014_R109_S14_1_10.mat'	'\R109\Young Adult\013014_R109_S14\trial_12'	'013014'	'S14'	'R109'	1	10	[]
'013014_R109_S14_1_10.mat'	'\R109\Young Adult\013014_R109_S14\trial_18'	'013014'	'S14'	'R109'	1	10	[]
'013014_R109_S14_1_10.mat'	'\R109\Young Adult\013014_R109_S14\trial_19'	'013014'	'S14'	'R109'	1	10	[]
'013014_R109_S14_1_10.mat'	'\R109\Young Adult\013014_R109_S14\trial_3'	'013014'	'S14'	'R109'	1	10	[]
'013014_R109_S14_1_10.mat'	'\R109\Young Adult\013014_R109_S14\trial_6'	'013014'	'S14'	'R109'	1	10	[]
'013014_R109_S14_0_9.mat'	'\R109\Young Adult\013014_R109_S14\trial_1'	'013014'	'S14'	'R109'	0	9	[]
'013014_R109_S14_0_11.mat'	'\R109\Young Adult\013014_R109_S14\trial_13'	'013014'	'S14'	'R109'	0	11	[]
'013014_R109_S14_0_11.mat'	'\R109\Young Adult\013014_R109_S14\trial_17'	'013014'	'S14'	'R109'	0	11	[]
'013014_R109_S14_0_10.mat'	'\R109\Young Adult\013014_R109_S14\trial_16'	'013014'	'S14'	'R109'	0	10	[]
'091714_R212_S15_1_14.mat'	'\R212\Young Adult\091714_R212_S15\trial_15'	'091714'	'S15'	'R212'	1	14	[]
'091714_R212_S15_1_14.mat'	'\R212\Young Adult\091714_R212_S15\trial_8'	'091714'	'S15'	'R212'	1	14	[]
'091714_R212_S15_1_12.mat'	'\R212\Young Adult\091714_R212_S15\trial_2'	'091714'	'S15'	'R212'	1	12	[]
'091714_R212_S15_1_12.mat'	'\R212\Young Adult\091714_R212_S15\trial_4'	'091714'	'S15'	'R212'	1	12	[]
'091714_R212_S15_1_11.mat'	'\R212\Young Adult\091714_R212_S15\trial_9'	'091714'	'S15'	'R212'	1	11	[]
'091714_R212_S15_0_15.mat'	'\R212\Young Adult\091714_R212_S15\trial_10'	'091714'	'S15'	'R212'	0	15	[]
'091714_R212_S15_0_13.mat'	'\R212\Young Adult\091714_R212_S15\trial_1'	'091714'	'S15'	'R212'	0	13	[]
'091714_R212_S15_0_11.mat'	'\R212\Young Adult\091714_R212_S15\trial_3'	'091714'	'S15'	'R212'	0	11	[]
'091714_R212_S15_0_10.mat'	'\R212\Young Adult\091714_R212_S15\trial_16'	'091714'	'S15'	'R212'	0	10	[]
'091714_R211_S15_1_9.mat'	'\R211\Young Adult\091714_R211_S15\trial_1'	'091714'	'S15'	'R211'	1	9	[]
'091714_R211_S15_1_12.mat'	'\R211\Young Adult\091714_R211_S15\trial_12'	'091714'	'S15'	'R211'	1	12	[]
'091714_R211_S15_1_12.mat'	'\R211\Young Adult\091714_R211_S15\trial_2'	'091714'	'S15'	'R211'	1	12	[]
'091714_R211_S15_1_11.mat'	'\R211\Young Adult\091714_R211_S15\trial_10'	'091714'	'S15'	'R211'	1	11	[]
'091714_R211_S15_0_15.mat'	'\R211\Young Adult\091714_R211_S15\trial_7'	'091714'	'S15'	'R211'	0	15	[]
'091714_R211_S15_0_15.mat'	'\R211\Young Adult\091714_R211_S15\trial_8'	'091714'	'S15'	'R211'	0	15	[]
'091714_R211_S15_0_11.mat'	'\R211\Young Adult\091714_R211_S15\trial_11'	'091714'	'S15'	'R211'	0	11	[]
'091714_R210_S15_1_14.mat'	'\R210\Young Adult\091714_R210_S15\trial_12'	'091714'	'S15'	'R210'	1	14	[]
'091714_R210_S15_1_14.mat'	'\R210\Young Adult\091714_R210_S15\trial_2'	'091714'	'S15'	'R210'	1	14	[]
'091714_R210_S15_1_13.mat'	'\R210\Young Adult\091714_R210_S15\trial_1'	'091714'	'S15'	'R210'	1	13	[]
'091714_R210_S15_1_13.mat'	'\R210\Young Adult\091714_R210_S15\trial_15'	'091714'	'S15'	'R210'	1	13	[]
'091714_R210_S15_1_12.mat'	'\R210\Young Adult\091714_R210_S15\trial_4'	'091714'	'S15'	'R210'	1	12	[]
'091714_R210_S15_1_12.mat'	'\R210\Young Adult\091714_R210_S15\trial_7'	'091714'	'S15'	'R210'	1	12	[]
'091714_R210_S15_1_11.mat'	'\R210\Young Adult\091714_R210_S15\trial_17'	'091714'	'S15'	'R210'	1	11	[]
'091714_R210_S15_1_11.mat'	'\R210\Young Adult\091714_R210_S15\trial_3'	'091714'	'S15'	'R210'	1	11	[]
'091714_R210_S15_0_15.mat'	'\R210\Young Adult\091714_R210_S15\trial_19'	'091714'	'S15'	'R210'	0	15	[]
'091714_R210_S15_0_15.mat'	'\R210\Young Adult\091714_R210_S15\trial_6'	'091714'	'S15'	'R210'	0	15	[]
'091714_R210_S15_0_14.mat'	'\R210\Young Adult\091714_R210_S15\trial_5'	'091714'	'S15'	'R210'	0	14	[]
'091714_R209_S15_1_8.mat'	'\R209\Young Adult\091714_R209_S15\trial_19'	'091714'	'S15'	'R209'	1	8	[]
'091714_R209_S15_1_11.mat'	'\R209\Young Adult\091714_R209_S15\trial_8'	'091714'	'S15'	'R209'	1	11	[]
'091714_R209_S15_1_10.mat'	'\R209\Young Adult\091714_R209_S15\trial_5'	'091714'	'S15'	'R209'	1	10	[]
'091714_R209_S15_0_14.mat'	'\R209\Young Adult\091714_R209_S15\trial_17'	'091714'	'S15'	'R209'	0	14	[]
'091714_R209_S15_0_12.mat'	'\R209\Young Adult\091714_R209_S15\trial_3'	'091714'	'S15'	'R209'	0	12	[]
'091714_R209_S15_0_12.mat'	'\R209\Young Adult\091714_R209_S15\trial_4'	'091714'	'S15'	'R209'	0	12	[]
'091714_R209_S15_0_12.mat'	'\R209\Young Adult\091714_R209_S15\trial_9'	'091714'	'S15'	'R209'	0	12	[]
'091714_R209_S15_0_11.mat'	'\R209\Young Adult\091714_R209_S15\trial_7'	'091714'	'S15'	'R209'	0	11	[]
'091714_R208_S15_1_9.mat'	'\R208\Young Adult\091714_R208_S15\trial_2'	'091714'	'S15'	'R208'	1	9	[]
'091714_R208_S15_1_14.mat'	'\R208\Young Adult\091714_R208_S15\trial_5'	'091714'	'S15'	'R208'	1	14	[]
'091714_R208_S15_1_13.mat'	'\R208\Young Adult\091714_R208_S15\trial_22'	'091714'	'S15'	'R208'	1	13	[]
'091714_R208_S15_1_12.mat'	'\R208\Young Adult\091714_R208_S15\trial_14'	'091714'	'S15'	'R208'	1	12	[]
'091714_R208_S15_1_12.mat'	'\R208\Young Adult\091714_R208_S15\trial_4'	'091714'	'S15'	'R208'	1	12	[]
'091714_R208_S15_1_11.mat'	'\R208\Young Adult\091714_R208_S15\trial_1'	'091714'	'S15'	'R208'	1	11	[]
'091714_R208_S15_1_11.mat'	'\R208\Young Adult\091714_R208_S15\trial_10'	'091714'	'S15'	'R208'	1	11	[]
'091714_R208_S15_1_11.mat'	'\R208\Young Adult\091714_R208_S15\trial_19'	'091714'	'S15'	'R208'	1	11	[]
'091714_R208_S15_1_10.mat'	'\R208\Young Adult\091714_R208_S15\trial_15'	'091714'	'S15'	'R208'	1	10	[]
'091714_R208_S15_0_14.mat'	'\R208\Young Adult\091714_R208_S15\trial_6'	'091714'	'S15'	'R208'	0	14	[]
'091714_R208_S15_0_11.mat'	'\R208\Young Adult\091714_R208_S15\trial_16'	'091714'	'S15'	'R208'	0	11	[]
'091714_R208_S15_0_11.mat'	'\R208\Young Adult\091714_R208_S15\trial_17'	'091714'	'S15'	'R208'	0	11	[]
'091714_R207_S15_0_12.mat'	'\R207\Young Adult\091714_R207_S15\trial_1'	'091714'	'S15'	'R207'	0	12	[]
'091714_R207_S15_0_12.mat'	'\R207\Young Adult\091714_R207_S15\trial_2'	'091714'	'S15'	'R207'	0	12	[]
'013114_R116_S15_1_13.mat'	'\R116\Young Adult\013114_R116_S15\trial_2'	'013114'	'S15'	'R116'	1	13	[]
'013114_R116_S15_0_11.mat'	'\R116\Young Adult\013114_R116_S15\trial_1'	'013114'	'S15'	'R116'	0	11	[]
'013114_R115_S15_1_9.mat'	'\R115\Young Adult\013114_R115_S15\trial_8'	'013114'	'S15'	'R115'	1	9	[]
'013114_R115_S15_1_8.mat'	'\R115\Young Adult\013114_R115_S15\trial_7'	'013114'	'S15'	'R115'	1	8	[]
'013114_R115_S15_1_11.mat'	'\R115\Young Adult\013114_R115_S15\trial_6'	'013114'	'S15'	'R115'	1	11	[]
'013114_R115_S15_0_13.mat'	'\R115\Young Adult\013114_R115_S15\trial_4'	'013114'	'S15'	'R115'	0	13	[]
'013114_R115_S15_0_11.mat'	'\R115\Young Adult\013114_R115_S15\trial_1'	'013114'	'S15'	'R115'	0	11	[]
'013114_R115_S15_0_11.mat'	'\R115\Young Adult\013114_R115_S15\trial_9'	'013114'	'S15'	'R115'	0	11	[]
'013114_R114_S15_1_9.mat'	'\R114\Young Adult\013114_R114_S15\trial_7'	'013114'	'S15'	'R114'	1	9	[]
'013114_R114_S15_1_13.mat'	'\R114\Young Adult\013114_R114_S15\trial_3'	'013114'	'S15'	'R114'	1	13	[]
'013114_R114_S15_1_12.mat'	'\R114\Young Adult\013114_R114_S15\trial_23'	'013114'	'S15'	'R114'	1	12	[]
'013114_R114_S15_1_11.mat'	'\R114\Young Adult\013114_R114_S15\trial_1'	'013114'	'S15'	'R114'	1	11	[]
'013114_R114_S15_1_11.mat'	'\R114\Young Adult\013114_R114_S15\trial_19'	'013114'	'S15'	'R114'	1	11	[]
'013114_R114_S15_1_11.mat'	'\R114\Young Adult\013114_R114_S15\trial_5'	'013114'	'S15'	'R114'	1	11	[]
'013114_R113_S15_1_12.mat'	'\R113\Young Adult\013114_R113_S15\trial_5'	'013114'	'S15'	'R113'	1	12	[]
'013114_R113_S15_1_11.mat'	'\R113\Young Adult\013114_R113_S15\trial_1'	'013114'	'S15'	'R113'	1	11	[]
'013114_R113_S15_0_14.mat'	'\R113\Young Adult\013114_R113_S15\trial_10'	'013114'	'S15'	'R113'	0	14	[]
'013114_R113_S15_0_13.mat'	'\R113\Young Adult\013114_R113_S15\trial_15'	'013114'	'S15'	'R113'	0	13	[]
'013114_R113_S15_0_13.mat'	'\R113\Young Adult\013114_R113_S15\trial_3'	'013114'	'S15'	'R113'	0	13	[]
'013114_R113_S15_0_12.mat'	'\R113\Young Adult\013114_R113_S15\trial_6'	'013114'	'S15'	'R113'	0	12	[]
'013114_R112_S15_1_11.mat'	'\R112\Young Adult\013114_R112_S15\trial_1'	'013114'	'S15'	'R112'	1	11	[]
'013114_R111_S15_1_13.mat'	'\R111\Young Adult\013114_R111_S15\trial_2'	'013114'	'S15'	'R111'	1	13	[]
'013114_R111_S15_1_11.mat'	'\R111\Young Adult\013114_R111_S15\trial_20'	'013114'	'S15'	'R111'	1	11	[]
'013114_R111_S15_1_11.mat'	'\R111\Young Adult\013114_R111_S15\trial_27'	'013114'	'S15'	'R111'	1	11	[]
'013114_R111_S15_0_8.mat'	'\R111\Young Adult\013114_R111_S15\trial_21'	'013114'	'S15'	'R111'	0	8	[]
'013114_R111_S15_0_13.mat'	'\R111\Young Adult\013114_R111_S15\trial_5'	'013114'	'S15'	'R111'	0	13	[]
'013114_R111_S15_0_13.mat'	'\R111\Young Adult\013114_R111_S15\trial_7'	'013114'	'S15'	'R111'	0	13	[]
'013114_R111_S15_0_11.mat'	'\R111\Young Adult\013114_R111_S15\trial_1'	'013114'	'S15'	'R111'	0	11	[]
'013114_R111_S15_0_11.mat'	'\R111\Young Adult\013114_R111_S15\trial_16'	'013114'	'S15'	'R111'	0	11	[]
'013114_R111_S15_0_11.mat'	'\R111\Young Adult\013114_R111_S15\trial_26'	'013114'	'S15'	'R111'	0	11	[]
'013114_R110_S15_1_12.mat'	'\R110\Young Adult\013114_R110_S15\trial_12'	'013114'	'S15'	'R110'	1	12	[]
'013114_R110_S15_1_11.mat'	'\R110\Young Adult\013114_R110_S15\trial_1'	'013114'	'S15'	'R110'	1	11	[]
'013114_R110_S15_0_8.mat'	'\R110\Young Adult\013114_R110_S15\trial_14'	'013114'	'S15'	'R110'	0	8	[]
'013114_R110_S15_0_13.mat'	'\R110\Young Adult\013114_R110_S15\trial_2'	'013114'	'S15'	'R110'	0	13	[]
'013114_R110_S15_0_13.mat'	'\R110\Young Adult\013114_R110_S15\trial_3'	'013114'	'S15'	'R110'	0	13	[]
'013114_R110_S15_0_13.mat'	'\R110\Young Adult\013114_R110_S15\trial_4'	'013114'	'S15'	'R110'	0	13	[]
'013114_R110_S15_0_13.mat'	'\R110\Young Adult\013114_R110_S15\trial_5'	'013114'	'S15'	'R110'	0	13	[]
'013114_R110_S15_0_13.mat'	'\R110\Young Adult\013114_R110_S15\trial_6'	'013114'	'S15'	'R110'	0	13	[]
'013114_R110_S15_0_10.mat'	'\R110\Young Adult\013114_R110_S15\trial_9'	'013114'	'S15'	'R110'	0	10	[]
'013114_R109_S15_1_12.mat'	'\R109\Young Adult\013114_R109_S15\trial_9'	'013114'	'S15'	'R109'	1	12	[]
'013114_R109_S15_1_11.mat'	'\R109\Young Adult\013114_R109_S15\trial_1'	'013114'	'S15'	'R109'	1	11	[]
'013114_R109_S15_1_11.mat'	'\R109\Young Adult\013114_R109_S15\trial_18'	'013114'	'S15'	'R109'	1	11	[]
'013114_R109_S15_1_11.mat'	'\R109\Young Adult\013114_R109_S15\trial_6'	'013114'	'S15'	'R109'	1	11	[]
'013114_R109_S15_1_10.mat'	'\R109\Young Adult\013114_R109_S15\trial_4'	'013114'	'S15'	'R109'	1	10	[]
'013114_R109_S15_0_9.mat'	'\R109\Young Adult\013114_R109_S15\trial_10'	'013114'	'S15'	'R109'	0	9	[]
'013114_R109_S15_0_9.mat'	'\R109\Young Adult\013114_R109_S15\trial_13'	'013114'	'S15'	'R109'	0	9	[]
'013114_R109_S15_0_13.mat'	'\R109\Young Adult\013114_R109_S15\trial_2'	'013114'	'S15'	'R109'	0	13	[]
'013114_R109_S15_0_12.mat'	'\R109\Young Adult\013114_R109_S15\trial_16'	'013114'	'S15'	'R109'	0	12	[]
'013114_R109_S15_0_12.mat'	'\R109\Young Adult\013114_R109_S15\trial_7'	'013114'	'S15'	'R109'	0	12	[]
'091814_R212_S16_1_11.mat'	'\R212\Young Adult\091814_R212_S16\trial_1'	'091814'	'S16'	'R212'	1	11	[]
'091814_R212_S16_1_11.mat'	'\R212\Young Adult\091814_R212_S16\trial_12'	'091814'	'S16'	'R212'	1	11	[]
'091814_R212_S16_1_11.mat'	'\R212\Young Adult\091814_R212_S16\trial_4'	'091814'	'S16'	'R212'	1	11	[]
'091814_R212_S16_0_13.mat'	'\R212\Young Adult\091814_R212_S16\trial_2'	'091814'	'S16'	'R212'	0	13	[]
'091814_R212_S16_0_13.mat'	'\R212\Young Adult\091814_R212_S16\trial_3'	'091814'	'S16'	'R212'	0	13	[]
'091814_R212_S16_0_13.mat'	'\R212\Young Adult\091814_R212_S16\trial_8'	'091814'	'S16'	'R212'	0	13	[]
'091814_R212_S16_0_11.mat'	'\R212\Young Adult\091814_R212_S16\trial_11'	'091814'	'S16'	'R212'	0	11	[]
'091814_R211_S16_1_11.mat'	'\R211\Young Adult\091814_R211_S16\trial_1'	'091814'	'S16'	'R211'	1	11	[]
'091814_R211_S16_1_10.mat'	'\R211\Young Adult\091814_R211_S16\trial_12'	'091814'	'S16'	'R211'	1	10	[]
'091814_R211_S16_1_10.mat'	'\R211\Young Adult\091814_R211_S16\trial_2'	'091814'	'S16'	'R211'	1	10	[]
'091814_R210_S16_1_13.mat'	'\R210\Young Adult\091814_R210_S16\trial_2'	'091814'	'S16'	'R210'	1	13	[]
'091814_R210_S16_1_12.mat'	'\R210\Young Adult\091814_R210_S16\trial_6'	'091814'	'S16'	'R210'	1	12	[]
'091814_R210_S16_0_13.mat'	'\R210\Young Adult\091814_R210_S16\trial_4'	'091814'	'S16'	'R210'	0	13	[]
'091814_R210_S16_0_11.mat'	'\R210\Young Adult\091814_R210_S16\trial_1'	'091814'	'S16'	'R210'	0	11	[]
'091814_R208_S16_0_13.mat'	'\R208\Young Adult\091814_R208_S16\trial_1'	'091814'	'S16'	'R208'	0	13	[]
'091814_R208_S16_0_11.mat'	'\R208\Young Adult\091814_R208_S16\trial_3'	'091814'	'S16'	'R208'	0	11	[]
'091814_R208_S16_0_11.mat'	'\R208\Young Adult\091814_R208_S16\trial_6'	'091814'	'S16'	'R208'	0	11	[]
'091814_R208_S16_0_10.mat'	'\R208\Young Adult\091814_R208_S16\trial_2'	'091814'	'S16'	'R208'	0	10	[]
'091814_R207_S16_0_13.mat'	'\R207\Young Adult\091814_R207_S16\trial_1'	'091814'	'S16'	'R207'	0	13	[]
'020314_R116_S16_1_13.mat'	'\R116\Young Adult\020314_R116_S16\trial_3'	'020314'	'S16'	'R116'	1	13	[]
'020314_R116_S16_1_11.mat'	'\R116\Young Adult\020314_R116_S16\trial_12'	'020314'	'S16'	'R116'	1	11	[]
'020314_R116_S16_0_12.mat'	'\R116\Young Adult\020314_R116_S16\trial_10'	'020314'	'S16'	'R116'	0	12	[]
'020314_R116_S16_0_11.mat'	'\R116\Young Adult\020314_R116_S16\trial_1'	'020314'	'S16'	'R116'	0	11	[]
'020314_R115_S16_1_9.mat'	'\R115\Young Adult\020314_R115_S16\trial_13'	'020314'	'S16'	'R115'	1	9	[]
'020314_R115_S16_1_13.mat'	'\R115\Young Adult\020314_R115_S16\trial_6'	'020314'	'S16'	'R115'	1	13	[]
'020314_R115_S16_1_11.mat'	'\R115\Young Adult\020314_R115_S16\trial_14'	'020314'	'S16'	'R115'	1	11	[]
'020314_R115_S16_1_11.mat'	'\R115\Young Adult\020314_R115_S16\trial_16'	'020314'	'S16'	'R115'	1	11	[]
'020314_R115_S16_1_10.mat'	'\R115\Young Adult\020314_R115_S16\trial_3'	'020314'	'S16'	'R115'	1	10	[]
'020314_R115_S16_1_10.mat'	'\R115\Young Adult\020314_R115_S16\trial_4'	'020314'	'S16'	'R115'	1	10	[]
'020314_R115_S16_0_11.mat'	'\R115\Young Adult\020314_R115_S16\trial_8'	'020314'	'S16'	'R115'	0	11	[]
'020314_R114_S16_1_13.mat'	'\R114\Young Adult\020314_R114_S16\trial_3'	'020314'	'S16'	'R114'	1	13	[]
'020314_R114_S16_1_13.mat'	'\R114\Young Adult\020314_R114_S16\trial_7'	'020314'	'S16'	'R114'	1	13	[]
'020314_R114_S16_1_12.mat'	'\R114\Young Adult\020314_R114_S16\trial_11'	'020314'	'S16'	'R114'	1	12	[]
'020314_R114_S16_1_11.mat'	'\R114\Young Adult\020314_R114_S16\trial_1'	'020314'	'S16'	'R114'	1	11	[]
'020314_R114_S16_1_11.mat'	'\R114\Young Adult\020314_R114_S16\trial_8'	'020314'	'S16'	'R114'	1	11	[]
'020314_R114_S16_0_13.mat'	'\R114\Young Adult\020314_R114_S16\trial_12'	'020314'	'S16'	'R114'	0	13	[]
'020314_R114_S16_0_12.mat'	'\R114\Young Adult\020314_R114_S16\trial_9'	'020314'	'S16'	'R114'	0	12	[]
'020314_R114_S16_0_10.mat'	'\R114\Young Adult\020314_R114_S16\trial_13'	'020314'	'S16'	'R114'	0	10	[]
'020314_R113_S16_1_13.mat'	'\R113\Young Adult\020314_R113_S16\trial_10'	'020314'	'S16'	'R113'	1	13	[]
'020314_R113_S16_1_10.mat'	'\R113\Young Adult\020314_R113_S16\trial_1'	'020314'	'S16'	'R113'	1	10	[]
'020314_R113_S16_1_10.mat'	'\R113\Young Adult\020314_R113_S16\trial_21'	'020314'	'S16'	'R113'	1	10	[]
'020314_R113_S16_0_13.mat'	'\R113\Young Adult\020314_R113_S16\trial_22'	'020314'	'S16'	'R113'	0	13	[]
'020314_R113_S16_0_13.mat'	'\R113\Young Adult\020314_R113_S16\trial_23'	'020314'	'S16'	'R113'	0	13	[]
'020314_R113_S16_0_13.mat'	'\R113\Young Adult\020314_R113_S16\trial_24'	'020314'	'S16'	'R113'	0	13	[]
'020314_R112_S16_1_9.mat'	'\R112\Young Adult\020314_R112_S16\trial_5'	'020314'	'S16'	'R112'	1	9	[]
'020314_R112_S16_1_10.mat'	'\R112\Young Adult\020314_R112_S16\trial_1'	'020314'	'S16'	'R112'	1	10	[]
'020314_R112_S16_1_10.mat'	'\R112\Young Adult\020314_R112_S16\trial_3'	'020314'	'S16'	'R112'	1	10	[]
'020314_R111_S16_1_9.mat'	'\R111\Young Adult\020314_R111_S16\trial_19'	'020314'	'S16'	'R111'	1	9	[]
'020314_R111_S16_1_8.mat'	'\R111\Young Adult\020314_R111_S16\trial_12'	'020314'	'S16'	'R111'	1	8	[]
'020314_R111_S16_1_8.mat'	'\R111\Young Adult\020314_R111_S16\trial_18'	'020314'	'S16'	'R111'	1	8	[]
'020314_R111_S16_1_13.mat'	'\R111\Young Adult\020314_R111_S16\trial_7'	'020314'	'S16'	'R111'	1	13	[]
'020314_R111_S16_1_11.mat'	'\R111\Young Adult\020314_R111_S16\trial_2'	'020314'	'S16'	'R111'	1	11	[]
'020314_R111_S16_0_14.mat'	'\R111\Young Adult\020314_R111_S16\trial_15'	'020314'	'S16'	'R111'	0	14	[]
'020314_R111_S16_0_13.mat'	'\R111\Young Adult\020314_R111_S16\trial_6'	'020314'	'S16'	'R111'	0	13	[]
'020314_R110_S16_1_9.mat'	'\R110\Young Adult\020314_R110_S16\trial_7'	'020314'	'S16'	'R110'	1	9	[]
'020314_R110_S16_1_13.mat'	'\R110\Young Adult\020314_R110_S16\trial_18'	'020314'	'S16'	'R110'	1	13	[]
'020314_R110_S16_1_13.mat'	'\R110\Young Adult\020314_R110_S16\trial_20'	'020314'	'S16'	'R110'	1	13	[]
'020314_R110_S16_1_11.mat'	'\R110\Young Adult\020314_R110_S16\trial_1'	'020314'	'S16'	'R110'	1	11	[]
'020314_R110_S16_1_11.mat'	'\R110\Young Adult\020314_R110_S16\trial_5'	'020314'	'S16'	'R110'	1	11	[]
'020314_R110_S16_0_8.mat'	'\R110\Young Adult\020314_R110_S16\trial_6'	'020314'	'S16'	'R110'	0	8	[]
'020314_R110_S16_0_14.mat'	'\R110\Young Adult\020314_R110_S16\trial_9'	'020314'	'S16'	'R110'	0	14	[]
'020314_R110_S16_0_13.mat'	'\R110\Young Adult\020314_R110_S16\trial_19'	'020314'	'S16'	'R110'	0	13	[]
'020314_R110_S16_0_13.mat'	'\R110\Young Adult\020314_R110_S16\trial_2'	'020314'	'S16'	'R110'	0	13	[]
'020314_R110_S16_0_13.mat'	'\R110\Young Adult\020314_R110_S16\trial_8'	'020314'	'S16'	'R110'	0	13	[]
'020314_R110_S16_0_11.mat'	'\R110\Young Adult\020314_R110_S16\trial_11'	'020314'	'S16'	'R110'	0	11	[]
'020314_R110_S16_0_11.mat'	'\R110\Young Adult\020314_R110_S16\trial_13'	'020314'	'S16'	'R110'	0	11	[]
'020314_R109_S16_1_13.mat'	'\R109\Young Adult\020314_R109_S16\trial_14'	'020314'	'S16'	'R109'	1	13	[]
'020314_R109_S16_1_13.mat'	'\R109\Young Adult\020314_R109_S16\trial_2'	'020314'	'S16'	'R109'	1	13	[]
'020314_R109_S16_1_13.mat'	'\R109\Young Adult\020314_R109_S16\trial_5'	'020314'	'S16'	'R109'	1	13	[]
'020314_R109_S16_1_12.mat'	'\R109\Young Adult\020314_R109_S16\trial_7'	'020314'	'S16'	'R109'	1	12	[]
'020314_R109_S16_1_11.mat'	'\R109\Young Adult\020314_R109_S16\trial_1'	'020314'	'S16'	'R109'	1	11	[]
'020314_R109_S16_1_10.mat'	'\R109\Young Adult\020314_R109_S16\trial_3'	'020314'	'S16'	'R109'	1	10	[]
'091914_R212_S17_1_15.mat'	'\R212\Young Adult\091914_R212_S17\trial_19'	'091914'	'S17'	'R212'	1	15	[]
'091914_R212_S17_1_14.mat'	'\R212\Young Adult\091914_R212_S17\trial_2'	'091914'	'S17'	'R212'	1	14	[]
'091914_R212_S17_1_14.mat'	'\R212\Young Adult\091914_R212_S17\trial_4'	'091914'	'S17'	'R212'	1	14	[]
'091914_R212_S17_1_14.mat'	'\R212\Young Adult\091914_R212_S17\trial_9'	'091914'	'S17'	'R212'	1	14	[]
'091914_R212_S17_1_13.mat'	'\R212\Young Adult\091914_R212_S17\trial_12'	'091914'	'S17'	'R212'	1	13	[]
'091914_R212_S17_1_12.mat'	'\R212\Young Adult\091914_R212_S17\trial_1'	'091914'	'S17'	'R212'	1	12	[]
'091914_R212_S17_0_15.mat'	'\R212\Young Adult\091914_R212_S17\trial_23'	'091914'	'S17'	'R212'	0	15	[]
'091914_R212_S17_0_13.mat'	'\R212\Young Adult\091914_R212_S17\trial_3'	'091914'	'S17'	'R212'	0	13	[]
'091914_R211_S17_1_15.mat'	'\R211\Young Adult\091914_R211_S17\trial_2'	'091914'	'S17'	'R211'	1	15	[]
'091914_R211_S17_1_13.mat'	'\R211\Young Adult\091914_R211_S17\trial_1'	'091914'	'S17'	'R211'	1	13	[]
'091914_R211_S17_1_13.mat'	'\R211\Young Adult\091914_R211_S17\trial_16'	'091914'	'S17'	'R211'	1	13	[]
'091914_R211_S17_1_12.mat'	'\R211\Young Adult\091914_R211_S17\trial_4'	'091914'	'S17'	'R211'	1	12	[]
'091914_R211_S17_1_12.mat'	'\R211\Young Adult\091914_R211_S17\trial_5'	'091914'	'S17'	'R211'	1	12	[]
'091914_R211_S17_0_9.mat'	'\R211\Young Adult\091914_R211_S17\trial_10'	'091914'	'S17'	'R211'	0	9	[]
'091914_R211_S17_0_9.mat'	'\R211\Young Adult\091914_R211_S17\trial_11'	'091914'	'S17'	'R211'	0	9	[]
'091914_R211_S17_0_13.mat'	'\R211\Young Adult\091914_R211_S17\trial_13'	'091914'	'S17'	'R211'	0	13	[]
'091914_R211_S17_0_13.mat'	'\R211\Young Adult\091914_R211_S17\trial_3'	'091914'	'S17'	'R211'	0	13	[]
'091914_R210_S17_1_14.mat'	'\R210\Young Adult\091914_R210_S17\trial_2'	'091914'	'S17'	'R210'	1	14	[]
'091914_R210_S17_1_11.mat'	'\R210\Young Adult\091914_R210_S17\trial_1'	'091914'	'S17'	'R210'	1	11	[]
'091914_R210_S17_0_16.mat'	'\R210\Young Adult\091914_R210_S17\trial_4'	'091914'	'S17'	'R210'	0	16	[]
'091914_R209_S17_1_9.mat'	'\R209\Young Adult\091914_R209_S17\trial_10'	'091914'	'S17'	'R209'	1	9	[]
'091914_R209_S17_1_11.mat'	'\R209\Young Adult\091914_R209_S17\trial_2'	'091914'	'S17'	'R209'	1	11	[]
'091914_R209_S17_1_11.mat'	'\R209\Young Adult\091914_R209_S17\trial_4'	'091914'	'S17'	'R209'	1	11	[]
'091914_R209_S17_1_11.mat'	'\R209\Young Adult\091914_R209_S17\trial_5'	'091914'	'S17'	'R209'	1	11	[]
'091914_R209_S17_1_10.mat'	'\R209\Young Adult\091914_R209_S17\trial_1'	'091914'	'S17'	'R209'	1	10	[]
'091914_R209_S17_1_10.mat'	'\R209\Young Adult\091914_R209_S17\trial_9'	'091914'	'S17'	'R209'	1	10	[]
'091914_R209_S17_0_9.mat'	'\R209\Young Adult\091914_R209_S17\trial_11'	'091914'	'S17'	'R209'	0	9	[]
'091914_R209_S17_0_9.mat'	'\R209\Young Adult\091914_R209_S17\trial_6'	'091914'	'S17'	'R209'	0	9	[]
'091914_R209_S17_0_9.mat'	'\R209\Young Adult\091914_R209_S17\trial_7'	'091914'	'S17'	'R209'	0	9	[]
'091914_R209_S17_0_14.mat'	'\R209\Young Adult\091914_R209_S17\trial_13'	'091914'	'S17'	'R209'	0	14	[]
'091914_R209_S17_0_13.mat'	'\R209\Young Adult\091914_R209_S17\trial_16'	'091914'	'S17'	'R209'	0	13	[]
'091914_R209_S17_0_12.mat'	'\R209\Young Adult\091914_R209_S17\trial_14'	'091914'	'S17'	'R209'	0	12	[]
'091914_R208_S17_1_11.mat'	'\R208\Young Adult\091914_R208_S17\trial_2'	'091914'	'S17'	'R208'	1	11	[]
'091914_R208_S17_0_11.mat'	'\R208\Young Adult\091914_R208_S17\trial_3'	'091914'	'S17'	'R208'	0	11	[]
'091914_R208_S17_0_11.mat'	'\R208\Young Adult\091914_R208_S17\trial_6'	'091914'	'S17'	'R208'	0	11	[]
'091914_R207_S17_1_9.mat'	'\R207\Young Adult\091914_R207_S17\trial_2'	'091914'	'S17'	'R207'	1	9	[]
'091914_R207_S17_0_8.mat'	'\R207\Young Adult\091914_R207_S17\trial_3'	'091914'	'S17'	'R207'	0	8	[]
'091914_R207_S17_0_12.mat'	'\R207\Young Adult\091914_R207_S17\trial_1'	'091914'	'S17'	'R207'	0	12	[]
'091914_R207_S17_0_11.mat'	'\R207\Young Adult\091914_R207_S17\trial_10'	'091914'	'S17'	'R207'	0	11	[]
'020414_R116_S17_1_13.mat'	'\R116\Young Adult\020414_R116_S17\trial_3'	'020414'	'S17'	'R116'	1	13	[]
'020414_R116_S17_1_11.mat'	'\R116\Young Adult\020414_R116_S17\trial_1'	'020414'	'S17'	'R116'	1	11	[]
'020414_R116_S17_0_8.mat'	'\R116\Young Adult\020414_R116_S17\trial_15'	'020414'	'S17'	'R116'	0	8	[]
'020414_R115_S17_1_9.mat'	'\R115\Young Adult\020414_R115_S17\trial_11'	'020414'	'S17'	'R115'	1	9	[]
'020414_R115_S17_1_8.mat'	'\R115\Young Adult\020414_R115_S17\trial_10'	'020414'	'S17'	'R115'	1	8	[]
'020414_R115_S17_1_13.mat'	'\R115\Young Adult\020414_R115_S17\trial_6'	'020414'	'S17'	'R115'	1	13	[]
'020414_R115_S17_1_13.mat'	'\R115\Young Adult\020414_R115_S17\trial_8'	'020414'	'S17'	'R115'	1	13	[]
'020414_R115_S17_1_11.mat'	'\R115\Young Adult\020414_R115_S17\trial_1'	'020414'	'S17'	'R115'	1	11	[]
'020414_R115_S17_1_11.mat'	'\R115\Young Adult\020414_R115_S17\trial_9'	'020414'	'S17'	'R115'	1	11	[]
'020414_R115_S17_0_10.mat'	'\R115\Young Adult\020414_R115_S17\trial_2'	'020414'	'S17'	'R115'	0	10	[]
'020414_R115_S17_0_10.mat'	'\R115\Young Adult\020414_R115_S17\trial_4'	'020414'	'S17'	'R115'	0	10	[]
'020414_R114_S17_1_11.mat'	'\R114\Young Adult\020414_R114_S17\trial_1'	'020414'	'S17'	'R114'	1	11	[]
'020414_R114_S17_0_11.mat'	'\R114\Young Adult\020414_R114_S17\trial_13'	'020414'	'S17'	'R114'	0	11	[]
'020414_R114_S17_0_10.mat'	'\R114\Young Adult\020414_R114_S17\trial_2'	'020414'	'S17'	'R114'	0	10	[]
'020414_R114_S17_0_10.mat'	'\R114\Young Adult\020414_R114_S17\trial_7'	'020414'	'S17'	'R114'	0	10	[]
'020414_R113_S17_1_10.mat'	'\R113\Young Adult\020414_R113_S17\trial_3'	'020414'	'S17'	'R113'	1	10	[]
'020414_R113_S17_1_10.mat'	'\R113\Young Adult\020414_R113_S17\trial_5'	'020414'	'S17'	'R113'	1	10	[]
'020414_R113_S17_0_11.mat'	'\R113\Young Adult\020414_R113_S17\trial_1'	'020414'	'S17'	'R113'	0	11	[]
'020414_R113_S17_0_11.mat'	'\R113\Young Adult\020414_R113_S17\trial_7'	'020414'	'S17'	'R113'	0	11	[]
'020414_R112_S17_1_11.mat'	'\R112\Young Adult\020414_R112_S17\trial_1'	'020414'	'S17'	'R112'	1	11	[]
'020414_R111_S17_1_8.mat'	'\R111\Young Adult\020414_R111_S17\trial_9'	'020414'	'S17'	'R111'	1	8	[]
'020414_R111_S17_1_11.mat'	'\R111\Young Adult\020414_R111_S17\trial_1'	'020414'	'S17'	'R111'	1	11	[]
'020414_R111_S17_1_11.mat'	'\R111\Young Adult\020414_R111_S17\trial_11'	'020414'	'S17'	'R111'	1	11	[]
'020414_R111_S17_1_11.mat'	'\R111\Young Adult\020414_R111_S17\trial_6'	'020414'	'S17'	'R111'	1	11	[]
'020414_R111_S17_0_13.mat'	'\R111\Young Adult\020414_R111_S17\trial_4'	'020414'	'S17'	'R111'	0	13	[]
'020414_R111_S17_0_13.mat'	'\R111\Young Adult\020414_R111_S17\trial_5'	'020414'	'S17'	'R111'	0	13	[]
'020414_R110_S17_1_8.mat'	'\R110\Young Adult\020414_R110_S17\trial_11'	'020414'	'S17'	'R110'	1	8	[]
'020414_R110_S17_1_11.mat'	'\R110\Young Adult\020414_R110_S17\trial_1'	'020414'	'S17'	'R110'	1	11	[]
'020414_R110_S17_1_11.mat'	'\R110\Young Adult\020414_R110_S17\trial_5'	'020414'	'S17'	'R110'	1	11	[]
'020414_R110_S17_0_13.mat'	'\R110\Young Adult\020414_R110_S17\trial_2'	'020414'	'S17'	'R110'	0	13	[]
'020414_R110_S17_0_13.mat'	'\R110\Young Adult\020414_R110_S17\trial_3'	'020414'	'S17'	'R110'	0	13	[]
'020414_R110_S17_0_11.mat'	'\R110\Young Adult\020414_R110_S17\trial_10'	'020414'	'S17'	'R110'	0	11	[]
'020414_R109_S17_1_13.mat'	'\R109\Young Adult\020414_R109_S17\trial_2'	'020414'	'S17'	'R109'	1	13	[]
'020414_R109_S17_1_13.mat'	'\R109\Young Adult\020414_R109_S17\trial_3'	'020414'	'S17'	'R109'	1	13	[]
'020414_R109_S17_1_13.mat'	'\R109\Young Adult\020414_R109_S17\trial_4'	'020414'	'S17'	'R109'	1	13	[]
'020414_R109_S17_1_12.mat'	'\R109\Young Adult\020414_R109_S17\trial_10'	'020414'	'S17'	'R109'	1	12	[]
'020414_R109_S17_1_11.mat'	'\R109\Young Adult\020414_R109_S17\trial_1'	'020414'	'S17'	'R109'	1	11	[]
'020414_R109_S17_0_12.mat'	'\R109\Young Adult\020414_R109_S17\trial_5'	'020414'	'S17'	'R109'	0	12	[]
'092214_R212_S18_1_13.mat'	'\R212\Young Adult\092214_R212_S18\trial_2'	'092214'	'S18'	'R212'	1	13	[]
'092214_R212_S18_1_10.mat'	'\R212\Young Adult\092214_R212_S18\trial_1'	'092214'	'S18'	'R212'	1	10	[]
'092214_R212_S18_0_16.mat'	'\R212\Young Adult\092214_R212_S18\trial_4'	'092214'	'S18'	'R212'	0	16	[]
'092214_R211_S18_1_13.mat'	'\R211\Young Adult\092214_R211_S18\trial_1'	'092214'	'S18'	'R211'	1	13	[]
'092214_R211_S18_0_13.mat'	'\R211\Young Adult\092214_R211_S18\trial_4'	'092214'	'S18'	'R211'	0	13	[]
'092214_R210_S18_1_13.mat'	'\R210\Young Adult\092214_R210_S18\trial_1'	'092214'	'S18'	'R210'	1	13	[]
'092214_R210_S18_0_14.mat'	'\R210\Young Adult\092214_R210_S18\trial_4'	'092214'	'S18'	'R210'	0	14	[]
'092214_R210_S18_0_13.mat'	'\R210\Young Adult\092214_R210_S18\trial_10'	'092214'	'S18'	'R210'	0	13	[]
'092214_R209_S18_1_14.mat'	'\R209\Young Adult\092214_R209_S18\trial_6'	'092214'	'S18'	'R209'	1	14	[]
'092214_R209_S18_1_12.mat'	'\R209\Young Adult\092214_R209_S18\trial_1'	'092214'	'S18'	'R209'	1	12	[]
'092214_R209_S18_1_12.mat'	'\R209\Young Adult\092214_R209_S18\trial_12'	'092214'	'S18'	'R209'	1	12	[]
'092214_R209_S18_0_15.mat'	'\R209\Young Adult\092214_R209_S18\trial_18'	'092214'	'S18'	'R209'	0	15	[]
'092214_R209_S18_0_15.mat'	'\R209\Young Adult\092214_R209_S18\trial_2'	'092214'	'S18'	'R209'	0	15	[]
'092214_R209_S18_0_15.mat'	'\R209\Young Adult\092214_R209_S18\trial_5'	'092214'	'S18'	'R209'	0	15	[]
'092214_R209_S18_0_10.mat'	'\R209\Young Adult\092214_R209_S18\trial_8'	'092214'	'S18'	'R209'	0	10	[]
'092214_R208_S18_1_14.mat'	'\R208\Young Adult\092214_R208_S18\trial_3'	'092214'	'S18'	'R208'	1	14	[]
'092214_R208_S18_1_13.mat'	'\R208\Young Adult\092214_R208_S18\trial_1'	'092214'	'S18'	'R208'	1	13	[]
'092214_R208_S18_1_13.mat'	'\R208\Young Adult\092214_R208_S18\trial_16'	'092214'	'S18'	'R208'	1	13	[]
'092214_R208_S18_1_13.mat'	'\R208\Young Adult\092214_R208_S18\trial_4'	'092214'	'S18'	'R208'	1	13	[]
'092214_R208_S18_1_12.mat'	'\R208\Young Adult\092214_R208_S18\trial_20'	'092214'	'S18'	'R208'	1	12	[]
'092214_R208_S18_1_11.mat'	'\R208\Young Adult\092214_R208_S18\trial_18'	'092214'	'S18'	'R208'	1	11	[]
'092214_R208_S18_0_14.mat'	'\R208\Young Adult\092214_R208_S18\trial_22'	'092214'	'S18'	'R208'	0	14	[]
'092214_R208_S18_0_11.mat'	'\R208\Young Adult\092214_R208_S18\trial_17'	'092214'	'S18'	'R208'	0	11	[]
'092214_R207_S18_1_12.mat'	'\R207\Young Adult\092214_R207_S18\trial_10'	'092214'	'S18'	'R207'	1	12	[]
'092214_R207_S18_1_12.mat'	'\R207\Young Adult\092214_R207_S18\trial_4'	'092214'	'S18'	'R207'	1	12	[]
'092214_R207_S18_1_11.mat'	'\R207\Young Adult\092214_R207_S18\trial_1'	'092214'	'S18'	'R207'	1	11	[]
'092214_R207_S18_0_8.mat'	'\R207\Young Adult\092214_R207_S18\trial_7'	'092214'	'S18'	'R207'	0	8	[]
'092214_R207_S18_0_15.mat'	'\R207\Young Adult\092214_R207_S18\trial_2'	'092214'	'S18'	'R207'	0	15	[]
'092214_R207_S18_0_12.mat'	'\R207\Young Adult\092214_R207_S18\trial_13'	'092214'	'S18'	'R207'	0	12	[]
'092214_R207_S18_0_12.mat'	'\R207\Young Adult\092214_R207_S18\trial_14'	'092214'	'S18'	'R207'	0	12	[]
'092214_R207_S18_0_11.mat'	'\R207\Young Adult\092214_R207_S18\trial_5'	'092214'	'S18'	'R207'	0	11	[]
'092214_R207_S18_0_11.mat'	'\R207\Young Adult\092214_R207_S18\trial_6'	'092214'	'S18'	'R207'	0	11	[]
'092214_R207_S18_0_10.mat'	'\R207\Young Adult\092214_R207_S18\trial_15'	'092214'	'S18'	'R207'	0	10	[]
'020514_R116_S18_1_11.mat'	'\R116\Young Adult\020514_R116_S18\trial_2'	'020514'	'S18'	'R116'	1	11	[]
'020514_R116_S18_1_11.mat'	'\R116\Young Adult\020514_R116_S18\trial_6'	'020514'	'S18'	'R116'	1	11	[]
'020514_R116_S18_1_10.mat'	'\R116\Young Adult\020514_R116_S18\trial_1'	'020514'	'S18'	'R116'	1	10	[]
'020514_R116_S18_0_11.mat'	'\R116\Young Adult\020514_R116_S18\trial_3'	'020514'	'S18'	'R116'	0	11	[]
'020514_R115_S18_1_14.mat'	'\R115\Young Adult\020514_R115_S18\trial_9'	'020514'	'S18'	'R115'	1	14	[]
'020514_R115_S18_1_13.mat'	'\R115\Young Adult\020514_R115_S18\trial_11'	'020514'	'S18'	'R115'	1	13	[]
'020514_R115_S18_1_13.mat'	'\R115\Young Adult\020514_R115_S18\trial_5'	'020514'	'S18'	'R115'	1	13	[]
'020514_R115_S18_1_10.mat'	'\R115\Young Adult\020514_R115_S18\trial_1'	'020514'	'S18'	'R115'	1	10	[]
'020514_R115_S18_0_12.mat'	'\R115\Young Adult\020514_R115_S18\trial_12'	'020514'	'S18'	'R115'	0	12	[]
'020514_R115_S18_0_12.mat'	'\R115\Young Adult\020514_R115_S18\trial_18'	'020514'	'S18'	'R115'	0	12	[]
'020514_R115_S18_0_11.mat'	'\R115\Young Adult\020514_R115_S18\trial_3'	'020514'	'S18'	'R115'	0	11	[]
'020514_R114_S18_1_11.mat'	'\R114\Young Adult\020514_R114_S18\trial_4'	'020514'	'S18'	'R114'	1	11	[]
'020514_R114_S18_1_10.mat'	'\R114\Young Adult\020514_R114_S18\trial_1'	'020514'	'S18'	'R114'	1	10	[]
'020514_R114_S18_0_11.mat'	'\R114\Young Adult\020514_R114_S18\trial_2'	'020514'	'S18'	'R114'	0	11	[]
'020514_R114_S18_0_10.mat'	'\R114\Young Adult\020514_R114_S18\trial_6'	'020514'	'S18'	'R114'	0	10	[]
'020514_R114_S18_0_10.mat'	'\R114\Young Adult\020514_R114_S18\trial_8'	'020514'	'S18'	'R114'	0	10	[]
'020514_R113_S18_1_12.mat'	'\R113\Young Adult\020514_R113_S18\trial_6'	'020514'	'S18'	'R113'	1	12	[]
'020514_R113_S18_1_10.mat'	'\R113\Young Adult\020514_R113_S18\trial_1'	'020514'	'S18'	'R113'	1	10	[]
'020514_R112_S18_1_14.mat'	'\R112\Young Adult\020514_R112_S18\trial_17'	'020514'	'S18'	'R112'	1	14	[]
'020514_R112_S18_1_10.mat'	'\R112\Young Adult\020514_R112_S18\trial_1'	'020514'	'S18'	'R112'	1	10	[]
'020514_R112_S18_0_11.mat'	'\R112\Young Adult\020514_R112_S18\trial_2'	'020514'	'S18'	'R112'	0	11	[]
'020514_R111_S18_1_11.mat'	'\R111\Young Adult\020514_R111_S18\trial_17'	'020514'	'S18'	'R111'	1	11	[]
'020514_R111_S18_1_11.mat'	'\R111\Young Adult\020514_R111_S18\trial_2'	'020514'	'S18'	'R111'	1	11	[]
'020514_R111_S18_1_11.mat'	'\R111\Young Adult\020514_R111_S18\trial_5'	'020514'	'S18'	'R111'	1	11	[]
'020514_R111_S18_1_10.mat'	'\R111\Young Adult\020514_R111_S18\trial_1'	'020514'	'S18'	'R111'	1	10	[]
'020514_R111_S18_0_13.mat'	'\R111\Young Adult\020514_R111_S18\trial_19'	'020514'	'S18'	'R111'	0	13	[]
'020514_R111_S18_0_13.mat'	'\R111\Young Adult\020514_R111_S18\trial_21'	'020514'	'S18'	'R111'	0	13	[]
'020514_R111_S18_0_10.mat'	'\R111\Young Adult\020514_R111_S18\trial_3'	'020514'	'S18'	'R111'	0	10	[]
'020514_R110_S18_1_12.mat'	'\R110\Young Adult\020514_R110_S18\trial_12'	'020514'	'S18'	'R110'	1	12	[]
'020514_R110_S18_1_11.mat'	'\R110\Young Adult\020514_R110_S18\trial_2'	'020514'	'S18'	'R110'	1	11	[]
'020514_R110_S18_1_11.mat'	'\R110\Young Adult\020514_R110_S18\trial_4'	'020514'	'S18'	'R110'	1	11	[]
'020514_R110_S18_1_10.mat'	'\R110\Young Adult\020514_R110_S18\trial_1'	'020514'	'S18'	'R110'	1	10	[]
'020514_R110_S18_0_10.mat'	'\R110\Young Adult\020514_R110_S18\trial_3'	'020514'	'S18'	'R110'	0	10	[]
'020514_R110_S18_0_10.mat'	'\R110\Young Adult\020514_R110_S18\trial_7'	'020514'	'S18'	'R110'	0	10	[]
'020514_R110_S18_0_10.mat'	'\R110\Young Adult\020514_R110_S18\trial_8'	'020514'	'S18'	'R110'	0	10	[]
'020514_R109_S18_1_11.mat'	'\R109\Young Adult\020514_R109_S18\trial_5'	'020514'	'S18'	'R109'	1	11	[]
'020514_R109_S18_1_10.mat'	'\R109\Young Adult\020514_R109_S18\trial_1'	'020514'	'S18'	'R109'	1	10	[]
'020514_R109_S18_0_10.mat'	'\R109\Young Adult\020514_R109_S18\trial_12'	'020514'	'S18'	'R109'	0	10	[]
'020514_R109_S18_0_10.mat'	'\R109\Young Adult\020514_R109_S18\trial_13'	'020514'	'S18'	'R109'	0	10	[]
'020514_R109_S18_0_10.mat'	'\R109\Young Adult\020514_R109_S18\trial_3'	'020514'	'S18'	'R109'	0	10	[]
'092314_R212_S19_1_13.mat'	'\R212\Young Adult\092314_R212_S19\trial_1'	'092314'	'S19'	'R212'	1	13	[]
'092314_R212_S19_1_13.mat'	'\R212\Young Adult\092314_R212_S19\trial_6'	'092314'	'S19'	'R212'	1	13	[]
'092314_R211_S19_1_14.mat'	'\R211\Young Adult\092314_R211_S19\trial_9'	'092314'	'S19'	'R211'	1	14	[]
'092314_R211_S19_1_12.mat'	'\R211\Young Adult\092314_R211_S19\trial_5'	'092314'	'S19'	'R211'	1	12	[]
'092314_R211_S19_1_10.mat'	'\R211\Young Adult\092314_R211_S19\trial_1'	'092314'	'S19'	'R211'	1	10	[]
'092314_R211_S19_0_15.mat'	'\R211\Young Adult\092314_R211_S19\trial_11'	'092314'	'S19'	'R211'	0	15	[]
'092314_R211_S19_0_13.mat'	'\R211\Young Adult\092314_R211_S19\trial_2'	'092314'	'S19'	'R211'	0	13	[]
'092314_R211_S19_0_12.mat'	'\R211\Young Adult\092314_R211_S19\trial_12'	'092314'	'S19'	'R211'	0	12	[]
'092314_R210_S19_1_14.mat'	'\R210\Young Adult\092314_R210_S19\trial_7'	'092314'	'S19'	'R210'	1	14	[]
'092314_R210_S19_1_14.mat'	'\R210\Young Adult\092314_R210_S19\trial_9'	'092314'	'S19'	'R210'	1	14	[]
'092314_R210_S19_1_13.mat'	'\R210\Young Adult\092314_R210_S19\trial_5'	'092314'	'S19'	'R210'	1	13	[]
'092314_R210_S19_1_10.mat'	'\R210\Young Adult\092314_R210_S19\trial_1'	'092314'	'S19'	'R210'	1	10	[]
'092314_R210_S19_0_13.mat'	'\R210\Young Adult\092314_R210_S19\trial_2'	'092314'	'S19'	'R210'	0	13	[]
'092314_R210_S19_0_11.mat'	'\R210\Young Adult\092314_R210_S19\trial_3'	'092314'	'S19'	'R210'	0	11	[]
'092314_R209_S19_1_14.mat'	'\R209\Young Adult\092314_R209_S19\trial_17'	'092314'	'S19'	'R209'	1	14	[]
'092314_R209_S19_1_12.mat'	'\R209\Young Adult\092314_R209_S19\trial_1'	'092314'	'S19'	'R209'	1	12	[]
'092314_R209_S19_0_13.mat'	'\R209\Young Adult\092314_R209_S19\trial_22'	'092314'	'S19'	'R209'	0	13	[]
'092314_R208_S19_1_13.mat'	'\R208\Young Adult\092314_R208_S19\trial_14'	'092314'	'S19'	'R208'	1	13	[]
'092314_R208_S19_1_11.mat'	'\R208\Young Adult\092314_R208_S19\trial_6'	'092314'	'S19'	'R208'	1	11	[]
'092314_R208_S19_0_14.mat'	'\R208\Young Adult\092314_R208_S19\trial_22'	'092314'	'S19'	'R208'	0	14	[]
'092314_R208_S19_0_14.mat'	'\R208\Young Adult\092314_R208_S19\trial_8'	'092314'	'S19'	'R208'	0	14	[]
'092314_R208_S19_0_12.mat'	'\R208\Young Adult\092314_R208_S19\trial_1'	'092314'	'S19'	'R208'	0	12	[]
'092314_R208_S19_0_12.mat'	'\R208\Young Adult\092314_R208_S19\trial_2'	'092314'	'S19'	'R208'	0	12	[]
'092314_R207_S19_1_11.mat'	'\R207\Young Adult\092314_R207_S19\trial_3'	'092314'	'S19'	'R207'	1	11	[]
'092314_R207_S19_1_10.mat'	'\R207\Young Adult\092314_R207_S19\trial_2'	'092314'	'S19'	'R207'	1	10	[]
'092314_R207_S19_1_10.mat'	'\R207\Young Adult\092314_R207_S19\trial_5'	'092314'	'S19'	'R207'	1	10	[]
'092314_R207_S19_0_11.mat'	'\R207\Young Adult\092314_R207_S19\trial_13'	'092314'	'S19'	'R207'	0	11	[]
'092314_R207_S19_0_10.mat'	'\R207\Young Adult\092314_R207_S19\trial_1'	'092314'	'S19'	'R207'	0	10	[]
'092314_R207_S19_0_10.mat'	'\R207\Young Adult\092314_R207_S19\trial_4'	'092314'	'S19'	'R207'	0	10	[]
'020614_R116_S19_1_11.mat'	'\R116\Young Adult\020614_R116_S19\trial_3'	'020614'	'S19'	'R116'	1	11	[]
'020614_R116_S19_1_11.mat'	'\R116\Young Adult\020614_R116_S19\trial_4'	'020614'	'S19'	'R116'	1	11	[]
'020614_R116_S19_1_10.mat'	'\R116\Young Adult\020614_R116_S19\trial_1'	'020614'	'S19'	'R116'	1	10	[]
'020614_R115_S19_1_13.mat'	'\R115\Young Adult\020614_R115_S19\trial_8'	'020614'	'S19'	'R115'	1	13	[]
'020614_R115_S19_1_10.mat'	'\R115\Young Adult\020614_R115_S19\trial_1'	'020614'	'S19'	'R115'	1	10	[]
'020614_R114_S19_1_13.mat'	'\R114\Young Adult\020614_R114_S19\trial_10'	'020614'	'S19'	'R114'	1	13	[]
'020614_R114_S19_1_11.mat'	'\R114\Young Adult\020614_R114_S19\trial_5'	'020614'	'S19'	'R114'	1	11	[]
'020614_R114_S19_1_10.mat'	'\R114\Young Adult\020614_R114_S19\trial_1'	'020614'	'S19'	'R114'	1	10	[]
'020614_R114_S19_1_10.mat'	'\R114\Young Adult\020614_R114_S19\trial_3'	'020614'	'S19'	'R114'	1	10	[]
'020614_R114_S19_0_11.mat'	'\R114\Young Adult\020614_R114_S19\trial_7'	'020614'	'S19'	'R114'	0	11	[]
'020614_R113_S19_1_13.mat'	'\R113\Young Adult\020614_R113_S19\trial_8'	'020614'	'S19'	'R113'	1	13	[]
'020614_R113_S19_1_10.mat'	'\R113\Young Adult\020614_R113_S19\trial_1'	'020614'	'S19'	'R113'	1	10	[]
'020614_R113_S19_0_13.mat'	'\R113\Young Adult\020614_R113_S19\trial_3'	'020614'	'S19'	'R113'	0	13	[]
'020614_R113_S19_0_13.mat'	'\R113\Young Adult\020614_R113_S19\trial_4'	'020614'	'S19'	'R113'	0	13	[]
'020614_R113_S19_0_13.mat'	'\R113\Young Adult\020614_R113_S19\trial_7'	'020614'	'S19'	'R113'	0	13	[]
'020614_R112_S19_1_11.mat'	'\R112\Young Adult\020614_R112_S19\trial_3'	'020614'	'S19'	'R112'	1	11	[]
'020614_R112_S19_1_10.mat'	'\R112\Young Adult\020614_R112_S19\trial_2'	'020614'	'S19'	'R112'	1	10	[]
'020614_R111_S19_1_11.mat'	'\R111\Young Adult\020614_R111_S19\trial_6'	'020614'	'S19'	'R111'	1	11	[]
'020614_R111_S19_1_10.mat'	'\R111\Young Adult\020614_R111_S19\trial_1'	'020614'	'S19'	'R111'	1	10	[]
'020614_R111_S19_1_10.mat'	'\R111\Young Adult\020614_R111_S19\trial_2'	'020614'	'S19'	'R111'	1	10	[]
'020614_R111_S19_0_13.mat'	'\R111\Young Adult\020614_R111_S19\trial_9'	'020614'	'S19'	'R111'	0	13	[]
'020614_R111_S19_0_10.mat'	'\R111\Young Adult\020614_R111_S19\trial_12'	'020614'	'S19'	'R111'	0	10	[]
'020614_R111_S19_0_10.mat'	'\R111\Young Adult\020614_R111_S19\trial_3'	'020614'	'S19'	'R111'	0	10	[]
'020614_R110_S19_1_10.mat'	'\R110\Young Adult\020614_R110_S19\trial_1'	'020614'	'S19'	'R110'	1	10	[]
'020614_R110_S19_0_16.mat'	'\R110\Young Adult\020614_R110_S19\trial_8'	'020614'	'S19'	'R110'	0	16	[]
'020614_R109_S19_1_11.mat'	'\R109\Young Adult\020614_R109_S19\trial_2'	'020614'	'S19'	'R109'	1	11	[]
'020614_R109_S19_1_10.mat'	'\R109\Young Adult\020614_R109_S19\trial_1'	'020614'	'S19'	'R109'	1	10	[]
'092414_R212_S20_1_15.mat'	'\R212\Young Adult\092414_R212_S20\trial_4'	'092414'	'S20'	'R212'	1	15	[]
'092414_R212_S20_1_13.mat'	'\R212\Young Adult\092414_R212_S20\trial_3'	'092414'	'S20'	'R212'	1	13	[]
'092414_R212_S20_1_12.mat'	'\R212\Young Adult\092414_R212_S20\trial_2'	'092414'	'S20'	'R212'	1	12	[]
'092414_R212_S20_1_12.mat'	'\R212\Young Adult\092414_R212_S20\trial_6'	'092414'	'S20'	'R212'	1	12	[]
'092414_R212_S20_1_12.mat'	'\R212\Young Adult\092414_R212_S20\trial_8'	'092414'	'S20'	'R212'	1	12	[]
'092414_R212_S20_0_12.mat'	'\R212\Young Adult\092414_R212_S20\trial_1'	'092414'	'S20'	'R212'	0	12	[]
'092414_R211_S20_1_13.mat'	'\R211\Young Adult\092414_R211_S20\trial_2'	'092414'	'S20'	'R211'	1	13	[]
'092414_R211_S20_1_12.mat'	'\R211\Young Adult\092414_R211_S20\trial_3'	'092414'	'S20'	'R211'	1	12	[]
'092414_R211_S20_0_12.mat'	'\R211\Young Adult\092414_R211_S20\trial_1'	'092414'	'S20'	'R211'	0	12	[]
'092414_R210_S20_1_13.mat'	'\R210\Young Adult\092414_R210_S20\trial_1'	'092414'	'S20'	'R210'	1	13	[]
'092414_R210_S20_1_13.mat'	'\R210\Young Adult\092414_R210_S20\trial_6'	'092414'	'S20'	'R210'	1	13	[]
'092414_R210_S20_0_13.mat'	'\R210\Young Adult\092414_R210_S20\trial_15'	'092414'	'S20'	'R210'	0	13	[]
'092414_R209_S20_1_9.mat'	'\R209\Young Adult\092414_R209_S20\trial_1'	'092414'	'S20'	'R209'	1	9	[]
'092414_R209_S20_1_15.mat'	'\R209\Young Adult\092414_R209_S20\trial_6'	'092414'	'S20'	'R209'	1	15	[]
'092414_R209_S20_1_12.mat'	'\R209\Young Adult\092414_R209_S20\trial_17'	'092414'	'S20'	'R209'	1	12	[]
'092414_R209_S20_0_15.mat'	'\R209\Young Adult\092414_R209_S20\trial_2'	'092414'	'S20'	'R209'	0	15	[]
'092414_R209_S20_0_15.mat'	'\R209\Young Adult\092414_R209_S20\trial_4'	'092414'	'S20'	'R209'	0	15	[]
'092414_R209_S20_0_15.mat'	'\R209\Young Adult\092414_R209_S20\trial_7'	'092414'	'S20'	'R209'	0	15	[]
'092414_R208_S20_1_14.mat'	'\R208\Young Adult\092414_R208_S20\trial_27'	'092414'	'S20'	'R208'	1	14	[]
'092414_R208_S20_1_11.mat'	'\R208\Young Adult\092414_R208_S20\trial_5'	'092414'	'S20'	'R208'	1	11	[]
'092414_R208_S20_0_15.mat'	'\R208\Young Adult\092414_R208_S20\trial_25'	'092414'	'S20'	'R208'	0	15	[]
'092414_R207_S20_1_13.mat'	'\R207\Young Adult\092414_R207_S20\trial_16'	'092414'	'S20'	'R207'	1	13	[]
'092414_R207_S20_1_13.mat'	'\R207\Young Adult\092414_R207_S20\trial_3'	'092414'	'S20'	'R207'	1	13	[]
'092414_R207_S20_1_13.mat'	'\R207\Young Adult\092414_R207_S20\trial_8'	'092414'	'S20'	'R207'	1	13	[]
'092414_R207_S20_1_12.mat'	'\R207\Young Adult\092414_R207_S20\trial_2'	'092414'	'S20'	'R207'	1	12	[]
'092414_R207_S20_1_11.mat'	'\R207\Young Adult\092414_R207_S20\trial_22'	'092414'	'S20'	'R207'	1	11	[]
'092414_R207_S20_1_11.mat'	'\R207\Young Adult\092414_R207_S20\trial_5'	'092414'	'S20'	'R207'	1	11	[]
'092414_R207_S20_0_15.mat'	'\R207\Young Adult\092414_R207_S20\trial_21'	'092414'	'S20'	'R207'	0	15	[]
'092414_R207_S20_0_14.mat'	'\R207\Young Adult\092414_R207_S20\trial_11'	'092414'	'S20'	'R207'	0	14	[]
'092414_R207_S20_0_13.mat'	'\R207\Young Adult\092414_R207_S20\trial_13'	'092414'	'S20'	'R207'	0	13	[]
'092414_R207_S20_0_13.mat'	'\R207\Young Adult\092414_R207_S20\trial_7'	'092414'	'S20'	'R207'	0	13	[]
'092414_R207_S20_0_12.mat'	'\R207\Young Adult\092414_R207_S20\trial_1'	'092414'	'S20'	'R207'	0	12	[]
'092414_R207_S20_0_12.mat'	'\R207\Young Adult\092414_R207_S20\trial_14'	'092414'	'S20'	'R207'	0	12	[]
'020714_R116_S20_1_10.mat'	'\R116\Young Adult\020714_R116_S20\trial_1'	'020714'	'S20'	'R116'	1	10	[]
'020714_R116_S20_0_15.mat'	'\R116\Young Adult\020714_R116_S20\trial_2'	'020714'	'S20'	'R116'	0	15	[]
'020714_R116_S20_0_13.mat'	'\R116\Young Adult\020714_R116_S20\trial_8'	'020714'	'S20'	'R116'	0	13	[]
'020714_R115_S20_1_11.mat'	'\R115\Young Adult\020714_R115_S20\trial_7'	'020714'	'S20'	'R115'	1	11	[]
'020714_R115_S20_1_10.mat'	'\R115\Young Adult\020714_R115_S20\trial_3'	'020714'	'S20'	'R115'	1	10	[]
'020714_R115_S20_0_15.mat'	'\R115\Young Adult\020714_R115_S20\trial_19'	'020714'	'S20'	'R115'	0	15	[]
'020714_R115_S20_0_11.mat'	'\R115\Young Adult\020714_R115_S20\trial_12'	'020714'	'S20'	'R115'	0	11	[]
'020714_R115_S20_0_10.mat'	'\R115\Young Adult\020714_R115_S20\trial_1'	'020714'	'S20'	'R115'	0	10	[]
'020714_R115_S20_0_10.mat'	'\R115\Young Adult\020714_R115_S20\trial_10'	'020714'	'S20'	'R115'	0	10	[]
'020714_R114_S20_1_11.mat'	'\R114\Young Adult\020714_R114_S20\trial_4'	'020714'	'S20'	'R114'	1	11	[]
'020714_R114_S20_1_11.mat'	'\R114\Young Adult\020714_R114_S20\trial_8'	'020714'	'S20'	'R114'	1	11	[]
'020714_R114_S20_1_10.mat'	'\R114\Young Adult\020714_R114_S20\trial_1'	'020714'	'S20'	'R114'	1	10	[]
'020714_R114_S20_0_12.mat'	'\R114\Young Adult\020714_R114_S20\trial_9'	'020714'	'S20'	'R114'	0	12	[]
'020714_R114_S20_0_11.mat'	'\R114\Young Adult\020714_R114_S20\trial_2'	'020714'	'S20'	'R114'	0	11	[]
'020714_R114_S20_0_10.mat'	'\R114\Young Adult\020714_R114_S20\trial_12'	'020714'	'S20'	'R114'	0	10	[]
'020714_R114_S20_0_10.mat'	'\R114\Young Adult\020714_R114_S20\trial_5'	'020714'	'S20'	'R114'	0	10	[]
'020714_R113_S20_1_13.mat'	'\R113\Young Adult\020714_R113_S20\trial_11'	'020714'	'S20'	'R113'	1	13	[]
'020714_R113_S20_1_11.mat'	'\R113\Young Adult\020714_R113_S20\trial_7'	'020714'	'S20'	'R113'	1	11	[]
'020714_R113_S20_0_10.mat'	'\R113\Young Adult\020714_R113_S20\trial_1'	'020714'	'S20'	'R113'	0	10	[]
'020714_R112_S20_1_10.mat'	'\R112\Young Adult\020714_R112_S20\trial_1'	'020714'	'S20'	'R112'	1	10	[]
'020714_R111_S20_1_12.mat'	'\R111\Young Adult\020714_R111_S20\trial_15'	'020714'	'S20'	'R111'	1	12	[]
'020714_R111_S20_1_12.mat'	'\R111\Young Adult\020714_R111_S20\trial_9'	'020714'	'S20'	'R111'	1	12	[]
'020714_R111_S20_1_11.mat'	'\R111\Young Adult\020714_R111_S20\trial_2'	'020714'	'S20'	'R111'	1	11	[]
'020714_R111_S20_1_10.mat'	'\R111\Young Adult\020714_R111_S20\trial_1'	'020714'	'S20'	'R111'	1	10	[]
'020714_R111_S20_1_10.mat'	'\R111\Young Adult\020714_R111_S20\trial_6'	'020714'	'S20'	'R111'	1	10	[]
'020714_R111_S20_0_13.mat'	'\R111\Young Adult\020714_R111_S20\trial_10'	'020714'	'S20'	'R111'	0	13	[]
'020714_R111_S20_0_13.mat'	'\R111\Young Adult\020714_R111_S20\trial_8'	'020714'	'S20'	'R111'	0	13	[]
'020714_R111_S20_0_10.mat'	'\R111\Young Adult\020714_R111_S20\trial_3'	'020714'	'S20'	'R111'	0	10	[]
'020714_R111_S20_0_10.mat'	'\R111\Young Adult\020714_R111_S20\trial_5'	'020714'	'S20'	'R111'	0	10	[]
'020714_R110_S20_1_11.mat'	'\R110\Young Adult\020714_R110_S20\trial_4'	'020714'	'S20'	'R110'	1	11	[]
'020714_R110_S20_1_10.mat'	'\R110\Young Adult\020714_R110_S20\trial_1'	'020714'	'S20'	'R110'	1	10	[]
'020714_R109_S20_0_15.mat'	'\R109\Young Adult\020714_R109_S20\trial_11'	'020714'	'S20'	'R109'	0	15	[]
'020714_R109_S20_0_10.mat'	'\R109\Young Adult\020714_R109_S20\trial_10'	'020714'	'S20'	'R109'	0	10	[]
'020714_R109_S20_0_10.mat'	'\R109\Young Adult\020714_R109_S20\trial_9'	'020714'	'S20'	'R109'	0	10	[]
'102814_R210_S21_1_8.mat'	'\R210\Young Adult\102814_R210_S21\trial_1'	'102814'	'S21'	'R210'	1	8	[]
'102814_R210_S21_1_8.mat'	'\R210\Young Adult\102814_R210_S21\trial_7'	'102814'	'S21'	'R210'	1	8	[]
'102814_R210_S21_1_6.mat'	'\R210\Young Adult\102814_R210_S21\trial_6'	'102814'	'S21'	'R210'	1	6	[]
'102814_R210_S21_1_10.mat'	'\R210\Young Adult\102814_R210_S21\trial_2'	'102814'	'S21'	'R210'	1	10	[]
'102814_R210_S21_0_8.mat'	'\R210\Young Adult\102814_R210_S21\trial_20'	'102814'	'S21'	'R210'	0	8	[]
'102814_R210_S21_0_5.mat'	'\R210\Young Adult\102814_R210_S21\trial_10'	'102814'	'S21'	'R210'	0	5	[]
'102814_R210_S21_0_5.mat'	'\R210\Young Adult\102814_R210_S21\trial_11'	'102814'	'S21'	'R210'	0	5	[]
'102814_R210_S21_0_12.mat'	'\R210\Young Adult\102814_R210_S21\trial_13'	'102814'	'S21'	'R210'	0	12	[]
'102814_R209_S21_1_11.mat'	'\R209\Young Adult\102814_R209_S21\trial_1'	'102814'	'S21'	'R209'	1	11	[]
'102814_R209_S21_1_11.mat'	'\R209\Young Adult\102814_R209_S21\trial_11'	'102814'	'S21'	'R209'	1	11	[]
'102814_R209_S21_1_11.mat'	'\R209\Young Adult\102814_R209_S21\trial_14'	'102814'	'S21'	'R209'	1	11	[]
'102814_R209_S21_1_11.mat'	'\R209\Young Adult\102814_R209_S21\trial_2'	'102814'	'S21'	'R209'	1	11	[]
'102814_R209_S21_1_11.mat'	'\R209\Young Adult\102814_R209_S21\trial_5'	'102814'	'S21'	'R209'	1	11	[]
'102814_R209_S21_0_11.mat'	'\R209\Young Adult\102814_R209_S21\trial_12'	'102814'	'S21'	'R209'	0	11	[]
'102814_R209_S21_0_11.mat'	'\R209\Young Adult\102814_R209_S21\trial_13'	'102814'	'S21'	'R209'	0	11	[]
'102814_R209_S21_0_11.mat'	'\R209\Young Adult\102814_R209_S21\trial_16'	'102814'	'S21'	'R209'	0	11	[]
'102814_R209_S21_0_11.mat'	'\R209\Young Adult\102814_R209_S21\trial_9'	'102814'	'S21'	'R209'	0	11	[]
'040814_R116_S21_1_8.mat'	'\R116\Young Adult\040814_R116_S21\trial_1'	'040814'	'S21'	'R116'	1	8	[]
'040814_R116_S21_1_12.mat'	'\R116\Young Adult\040814_R116_S21\trial_2'	'040814'	'S21'	'R116'	1	12	[]
'040814_R116_S21_0_9.mat'	'\R116\Young Adult\040814_R116_S21\trial_3'	'040814'	'S21'	'R116'	0	9	[]
'040814_R115_S21_1_8.mat'	'\R115\Young Adult\040814_R115_S21\trial_1'	'040814'	'S21'	'R115'	1	8	[]
'040814_R115_S21_1_12.mat'	'\R115\Young Adult\040814_R115_S21\trial_2'	'040814'	'S21'	'R115'	1	12	[]
'040814_R115_S21_1_12.mat'	'\R115\Young Adult\040814_R115_S21\trial_4'	'040814'	'S21'	'R115'	1	12	[]
'040814_R115_S21_1_10.mat'	'\R115\Young Adult\040814_R115_S21\trial_9'	'040814'	'S21'	'R115'	1	10	[]
'040814_R115_S21_0_9.mat'	'\R115\Young Adult\040814_R115_S21\trial_5'	'040814'	'S21'	'R115'	0	9	[]
'040814_R110_S21_1_8.mat'	'\R110\Young Adult\040814_R110_S21\trial_1'	'040814'	'S21'	'R110'	1	8	[]
'040814_R110_S21_1_10.mat'	'\R110\Young Adult\040814_R110_S21\trial_3'	'040814'	'S21'	'R110'	1	10	[]
'040814_R110_S21_0_5.mat'	'\R110\Young Adult\040814_R110_S21\trial_4'	'040814'	'S21'	'R110'	0	5	[]
'040814_R110_S21_0_5.mat'	'\R110\Young Adult\040814_R110_S21\trial_9'	'040814'	'S21'	'R110'	0	5	[]
'040814_R110_S21_0_12.mat'	'\R110\Young Adult\040814_R110_S21\trial_2'	'040814'	'S21'	'R110'	0	12	[]
'040814_R109_S21_1_9.mat'	'\R109\Young Adult\040814_R109_S21\trial_4'	'040814'	'S21'	'R109'	1	9	[]
'040814_R109_S21_1_8.mat'	'\R109\Young Adult\040814_R109_S21\trial_1'	'040814'	'S21'	'R109'	1	8	[]
'040814_R109_S21_1_8.mat'	'\R109\Young Adult\040814_R109_S21\trial_6'	'040814'	'S21'	'R109'	1	8	[]
'040814_R109_S21_1_12.mat'	'\R109\Young Adult\040814_R109_S21\trial_2'	'040814'	'S21'	'R109'	1	12	[]
'040814_R109_S21_1_10.mat'	'\R109\Young Adult\040814_R109_S21\trial_3'	'040814'	'S21'	'R109'	1	10	[]
'040814_R109_S21_0_6.mat'	'\R109\Young Adult\040814_R109_S21\trial_11'	'040814'	'S21'	'R109'	0	6	[]
'040814_R109_S21_0_6.mat'	'\R109\Young Adult\040814_R109_S21\trial_7'	'040814'	'S21'	'R109'	0	6	[]
'040814_R109_S21_0_12.mat'	'\R109\Young Adult\040814_R109_S21\trial_5'	'040814'	'S21'	'R109'	0	12	[]
'102914_R210_S22_1_13.mat'	'\R210\Young Adult\102914_R210_S22\trial_13'	'102914'	'S22'	'R210'	1	13	[]
'102914_R210_S22_1_12.mat'	'\R210\Young Adult\102914_R210_S22\trial_5'	'102914'	'S22'	'R210'	1	12	[]
'102914_R210_S22_0_6.mat'	'\R210\Young Adult\102914_R210_S22\trial_1'	'102914'	'S22'	'R210'	0	6	[]
'102914_R210_S22_0_13.mat'	'\R210\Young Adult\102914_R210_S22\trial_16'	'102914'	'S22'	'R210'	0	13	[]
'102914_R210_S22_0_12.mat'	'\R210\Young Adult\102914_R210_S22\trial_2'	'102914'	'S22'	'R210'	0	12	[]
'102914_R209_S22_1_7.mat'	'\R209\Young Adult\102914_R209_S22\trial_1'	'102914'	'S22'	'R209'	1	7	[]
'102914_R209_S22_1_15.mat'	'\R209\Young Adult\102914_R209_S22\trial_11'	'102914'	'S22'	'R209'	1	15	[]
'102914_R209_S22_0_14.mat'	'\R209\Young Adult\102914_R209_S22\trial_9'	'102914'	'S22'	'R209'	0	14	[]
'102914_R209_S22_0_11.mat'	'\R209\Young Adult\102914_R209_S22\trial_5'	'102914'	'S22'	'R209'	0	11	[]
'102914_R209_S22_0_10.mat'	'\R209\Young Adult\102914_R209_S22\trial_2'	'102914'	'S22'	'R209'	0	10	[]
'040914_R116_S22_1_4.mat'	'\R116\Young Adult\040914_R116_S22\trial_2'	'040914'	'S22'	'R116'	1	4	[]
'040914_R116_S22_0_8.mat'	'\R116\Young Adult\040914_R116_S22\trial_1'	'040914'	'S22'	'R116'	0	8	[]
'040914_R116_S22_0_12.mat'	'\R116\Young Adult\040914_R116_S22\trial_4'	'040914'	'S22'	'R116'	0	12	[]
'040914_R116_S22_0_12.mat'	'\R116\Young Adult\040914_R116_S22\trial_6'	'040914'	'S22'	'R116'	0	12	[]
'040914_R115_S22_1_9.mat'	'\R115\Young Adult\040914_R115_S22\trial_4'	'040914'	'S22'	'R115'	1	9	[]
'040914_R115_S22_1_4.mat'	'\R115\Young Adult\040914_R115_S22\trial_2'	'040914'	'S22'	'R115'	1	4	[]
'040914_R115_S22_0_9.mat'	'\R115\Young Adult\040914_R115_S22\trial_3'	'040914'	'S22'	'R115'	0	9	[]
'040914_R115_S22_0_8.mat'	'\R115\Young Adult\040914_R115_S22\trial_5'	'040914'	'S22'	'R115'	0	8	[]
'040914_R115_S22_0_12.mat'	'\R115\Young Adult\040914_R115_S22\trial_7'	'040914'	'S22'	'R115'	0	12	[]
'040914_R110_S22_1_6.mat'	'\R110\Young Adult\040914_R110_S22\trial_5'	'040914'	'S22'	'R110'	1	6	[]
'040914_R110_S22_1_4.mat'	'\R110\Young Adult\040914_R110_S22\trial_1'	'040914'	'S22'	'R110'	1	4	[]
'040914_R110_S22_0_8.mat'	'\R110\Young Adult\040914_R110_S22\trial_9'	'040914'	'S22'	'R110'	0	8	[]
'040914_R109_S22_1_9.mat'	'\R109\Young Adult\040914_R109_S22\trial_4'	'040914'	'S22'	'R109'	1	9	[]
'040914_R109_S22_1_8.mat'	'\R109\Young Adult\040914_R109_S22\trial_1'	'040914'	'S22'	'R109'	1	8	[]
'040914_R109_S22_1_6.mat'	'\R109\Young Adult\040914_R109_S22\trial_13'	'040914'	'S22'	'R109'	1	6	[]
'040914_R109_S22_1_12.mat'	'\R109\Young Adult\040914_R109_S22\trial_18'	'040914'	'S22'	'R109'	1	12	[]
'040914_R109_S22_1_12.mat'	'\R109\Young Adult\040914_R109_S22\trial_2'	'040914'	'S22'	'R109'	1	12	[]
'040914_R109_S22_1_11.mat'	'\R109\Young Adult\040914_R109_S22\trial_17'	'040914'	'S22'	'R109'	1	11	[]
'040914_R109_S22_1_10.mat'	'\R109\Young Adult\040914_R109_S22\trial_3'	'040914'	'S22'	'R109'	1	10	[]
'040914_R109_S22_0_8.mat'	'\R109\Young Adult\040914_R109_S22\trial_10'	'040914'	'S22'	'R109'	0	8	[]
'040914_R109_S22_0_6.mat'	'\R109\Young Adult\040914_R109_S22\trial_12'	'040914'	'S22'	'R109'	0	6	[]
'040914_R109_S22_0_12.mat'	'\R109\Young Adult\040914_R109_S22\trial_5'	'040914'	'S22'	'R109'	0	12	[]
'103014_R210_S23_1_9.mat'	'\R210\Young Adult\103014_R210_S23\trial_8'	'103014'	'S23'	'R210'	1	9	[]
'103014_R210_S23_1_13.mat'	'\R210\Young Adult\103014_R210_S23\trial_14'	'103014'	'S23'	'R210'	1	13	[]
'103014_R210_S23_1_10.mat'	'\R210\Young Adult\103014_R210_S23\trial_2'	'103014'	'S23'	'R210'	1	10	[]
'103014_R210_S23_0_13.mat'	'\R210\Young Adult\103014_R210_S23\trial_1'	'103014'	'S23'	'R210'	0	13	[]
'103014_R210_S23_0_11.mat'	'\R210\Young Adult\103014_R210_S23\trial_10'	'103014'	'S23'	'R210'	0	11	[]
'103014_R209_S23_1_14.mat'	'\R209\Young Adult\103014_R209_S23\trial_19'	'103014'	'S23'	'R209'	1	14	[]
'103014_R209_S23_1_13.mat'	'\R209\Young Adult\103014_R209_S23\trial_14'	'103014'	'S23'	'R209'	1	13	[]
'103014_R209_S23_1_13.mat'	'\R209\Young Adult\103014_R209_S23\trial_24'	'103014'	'S23'	'R209'	1	13	[]
'103014_R209_S23_1_10.mat'	'\R209\Young Adult\103014_R209_S23\trial_5'	'103014'	'S23'	'R209'	1	10	[]
'103014_R209_S23_0_12.mat'	'\R209\Young Adult\103014_R209_S23\trial_3'	'103014'	'S23'	'R209'	0	12	[]
'103014_R209_S23_0_12.mat'	'\R209\Young Adult\103014_R209_S23\trial_4'	'103014'	'S23'	'R209'	0	12	[]
'041014_R116_S23_0_6.mat'	'\R116\Young Adult\041014_R116_S23\trial_1'	'041014'	'S23'	'R116'	0	6	[]
'041014_R116_S23_0_10.mat'	'\R116\Young Adult\041014_R116_S23\trial_3'	'041014'	'S23'	'R116'	0	10	[]
'041014_R115_S23_1_6.mat'	'\R115\Young Adult\041014_R115_S23\trial_2'	'041014'	'S23'	'R115'	1	6	[]
'041014_R115_S23_0_9.mat'	'\R115\Young Adult\041014_R115_S23\trial_1'	'041014'	'S23'	'R115'	0	9	[]
'041014_R115_S23_0_9.mat'	'\R115\Young Adult\041014_R115_S23\trial_5'	'041014'	'S23'	'R115'	0	9	[]
'041014_R115_S23_0_10.mat'	'\R115\Young Adult\041014_R115_S23\trial_3'	'041014'	'S23'	'R115'	0	10	[]
'041014_R110_S23_1_7.mat'	'\R110\Young Adult\041014_R110_S23\trial_5'	'041014'	'S23'	'R110'	1	7	[]
'041014_R110_S23_0_9.mat'	'\R110\Young Adult\041014_R110_S23\trial_1'	'041014'	'S23'	'R110'	0	9	[]
'041014_R110_S23_0_7.mat'	'\R110\Young Adult\041014_R110_S23\trial_13'	'041014'	'S23'	'R110'	0	7	[]
'041014_R110_S23_0_7.mat'	'\R110\Young Adult\041014_R110_S23\trial_6'	'041014'	'S23'	'R110'	0	7	[]
'041014_R110_S23_0_11.mat'	'\R110\Young Adult\041014_R110_S23\trial_7'	'041014'	'S23'	'R110'	0	11	[]
'041014_R109_S23_1_9.mat'	'\R109\Young Adult\041014_R109_S23\trial_1'	'041014'	'S23'	'R109'	1	9	[]
'041014_R109_S23_1_9.mat'	'\R109\Young Adult\041014_R109_S23\trial_9'	'041014'	'S23'	'R109'	1	9	[]
'041014_R109_S23_1_8.mat'	'\R109\Young Adult\041014_R109_S23\trial_11'	'041014'	'S23'	'R109'	1	8	[]
'103114_R210_S24_1_6.mat'	'\R210\Young Adult\103114_R210_S24\trial_1'	'103114'	'S24'	'R210'	1	6	[]
'103114_R210_S24_1_15.mat'	'\R210\Young Adult\103114_R210_S24\trial_5'	'103114'	'S24'	'R210'	1	15	[]
'103114_R210_S24_1_10.mat'	'\R210\Young Adult\103114_R210_S24\trial_6'	'103114'	'S24'	'R210'	1	10	[]
'103114_R210_S24_0_11.mat'	'\R210\Young Adult\103114_R210_S24\trial_2'	'103114'	'S24'	'R210'	0	11	[]
'103114_R210_S24_0_11.mat'	'\R210\Young Adult\103114_R210_S24\trial_4'	'103114'	'S24'	'R210'	0	11	[]
'103114_R210_S24_0_10.mat'	'\R210\Young Adult\103114_R210_S24\trial_10'	'103114'	'S24'	'R210'	0	10	[]
'103114_R210_S24_0_10.mat'	'\R210\Young Adult\103114_R210_S24\trial_11'	'103114'	'S24'	'R210'	0	10	[]
'103114_R209_S24_1_16.mat'	'\R209\Young Adult\103114_R209_S24\trial_7'	'103114'	'S24'	'R209'	1	16	[]
'103114_R209_S24_1_14.mat'	'\R209\Young Adult\103114_R209_S24\trial_10'	'103114'	'S24'	'R209'	1	14	[]
'103114_R209_S24_1_13.mat'	'\R209\Young Adult\103114_R209_S24\trial_13'	'103114'	'S24'	'R209'	1	13	[]
'103114_R209_S24_1_11.mat'	'\R209\Young Adult\103114_R209_S24\trial_2'	'103114'	'S24'	'R209'	1	11	[]
'103114_R209_S24_1_10.mat'	'\R209\Young Adult\103114_R209_S24\trial_15'	'103114'	'S24'	'R209'	1	10	[]
'103114_R209_S24_0_15.mat'	'\R209\Young Adult\103114_R209_S24\trial_16'	'103114'	'S24'	'R209'	0	15	[]
'041114_R116_S24_1_10.mat'	'\R116\Young Adult\041114_R116_S24\trial_2'	'041114'	'S24'	'R116'	1	10	[]
'041114_R116_S24_0_6.mat'	'\R116\Young Adult\041114_R116_S24\trial_1'	'041114'	'S24'	'R116'	0	6	[]
'041114_R116_S24_0_10.mat'	'\R116\Young Adult\041114_R116_S24\trial_4'	'041114'	'S24'	'R116'	0	10	[]
'041114_R115_S24_1_9.mat'	'\R115\Young Adult\041114_R115_S24\trial_1'	'041114'	'S24'	'R115'	1	9	[]
'041114_R115_S24_1_12.mat'	'\R115\Young Adult\041114_R115_S24\trial_2'	'041114'	'S24'	'R115'	1	12	[]
'041114_R110_S24_1_9.mat'	'\R110\Young Adult\041114_R110_S24\trial_1'	'041114'	'S24'	'R110'	1	9	[]
'041114_R110_S24_1_6.mat'	'\R110\Young Adult\041114_R110_S24\trial_3'	'041114'	'S24'	'R110'	1	6	[]
'041114_R110_S24_0_9.mat'	'\R110\Young Adult\041114_R110_S24\trial_14'	'041114'	'S24'	'R110'	0	9	[]
'041114_R110_S24_0_9.mat'	'\R110\Young Adult\041114_R110_S24\trial_15'	'041114'	'S24'	'R110'	0	9	[]
'041114_R110_S24_0_6.mat'	'\R110\Young Adult\041114_R110_S24\trial_2'	'041114'	'S24'	'R110'	0	6	[]
'041114_R110_S24_0_6.mat'	'\R110\Young Adult\041114_R110_S24\trial_6'	'041114'	'S24'	'R110'	0	6	[]
'041114_R109_S24_1_9.mat'	'\R109\Young Adult\041114_R109_S24\trial_1'	'041114'	'S24'	'R109'	1	9	[]
'041114_R109_S24_1_8.mat'	'\R109\Young Adult\041114_R109_S24\trial_18'	'041114'	'S24'	'R109'	1	8	[]
'041114_R109_S24_1_8.mat'	'\R109\Young Adult\041114_R109_S24\trial_7'	'041114'	'S24'	'R109'	1	8	[]
'041114_R109_S24_1_11.mat'	'\R109\Young Adult\041114_R109_S24\trial_2'	'041114'	'S24'	'R109'	1	11	[]
'041114_R109_S24_0_9.mat'	'\R109\Young Adult\041114_R109_S24\trial_19'	'041114'	'S24'	'R109'	0	9	[]
'041114_R109_S24_0_8.mat'	'\R109\Young Adult\041114_R109_S24\trial_13'	'041114'	'S24'	'R109'	0	8	[]
'041114_R109_S24_0_8.mat'	'\R109\Young Adult\041114_R109_S24\trial_14'	'041114'	'S24'	'R109'	0	8	[]
'041114_R109_S24_0_8.mat'	'\R109\Young Adult\041114_R109_S24\trial_15'	'041114'	'S24'	'R109'	0	8	[]
'041114_R109_S24_0_8.mat'	'\R109\Young Adult\041114_R109_S24\trial_16'	'041114'	'S24'	'R109'	0	8	[]
'041114_R109_S24_0_8.mat'	'\R109\Young Adult\041114_R109_S24\trial_5'	'041114'	'S24'	'R109'	0	8	[]
'041114_R109_S24_0_10.mat'	'\R109\Young Adult\041114_R109_S24\trial_4'	'041114'	'S24'	'R109'	0	10	[]
'110314_R210_S25_1_9.mat'	'\R210\Young Adult\110314_R210_S25\trial_2'	'110314'	'S25'	'R210'	1	9	[]
'110314_R210_S25_1_9.mat'	'\R210\Young Adult\110314_R210_S25\trial_3'	'110314'	'S25'	'R210'	1	9	[]
'110314_R210_S25_0_9.mat'	'\R210\Young Adult\110314_R210_S25\trial_18'	'110314'	'S25'	'R210'	0	9	[]
'110314_R210_S25_0_7.mat'	'\R210\Young Adult\110314_R210_S25\trial_28'	'110314'	'S25'	'R210'	0	7	[]
'110314_R210_S25_0_13.mat'	'\R210\Young Adult\110314_R210_S25\trial_1'	'110314'	'S25'	'R210'	0	13	[]
'110314_R210_S25_0_10.mat'	'\R210\Young Adult\110314_R210_S25\trial_4'	'110314'	'S25'	'R210'	0	10	[]
'110314_R209_S25_1_14.mat'	'\R209\Young Adult\110314_R209_S25\trial_20'	'110314'	'S25'	'R209'	1	14	[]
'110314_R209_S25_1_13.mat'	'\R209\Young Adult\110314_R209_S25\trial_13'	'110314'	'S25'	'R209'	1	13	[]
'110314_R209_S25_1_13.mat'	'\R209\Young Adult\110314_R209_S25\trial_5'	'110314'	'S25'	'R209'	1	13	[]
'110314_R209_S25_1_13.mat'	'\R209\Young Adult\110314_R209_S25\trial_8'	'110314'	'S25'	'R209'	1	13	[]
'110314_R209_S25_1_11.mat'	'\R209\Young Adult\110314_R209_S25\trial_1'	'110314'	'S25'	'R209'	1	11	[]
'110314_R209_S25_0_14.mat'	'\R209\Young Adult\110314_R209_S25\trial_22'	'110314'	'S25'	'R209'	0	14	[]
'110314_R209_S25_0_13.mat'	'\R209\Young Adult\110314_R209_S25\trial_4'	'110314'	'S25'	'R209'	0	13	[]
'110314_R209_S25_0_12.mat'	'\R209\Young Adult\110314_R209_S25\trial_19'	'110314'	'S25'	'R209'	0	12	[]
'041414_R116_S25_1_5.mat'	'\R116\Young Adult\041414_R116_S25\trial_6'	'041414'	'S25'	'R116'	1	5	[]
'041414_R116_S25_0_8.mat'	'\R116\Young Adult\041414_R116_S25\trial_13'	'041414'	'S25'	'R116'	0	8	[]
'041414_R116_S25_0_7.mat'	'\R116\Young Adult\041414_R116_S25\trial_1'	'041414'	'S25'	'R116'	0	7	[]
'041414_R116_S25_0_6.mat'	'\R116\Young Adult\041414_R116_S25\trial_8'	'041414'	'S25'	'R116'	0	6	[]
'041414_R116_S25_0_3.mat'	'\R116\Young Adult\041414_R116_S25\trial_9'	'041414'	'S25'	'R116'	0	3	[]
'041414_R115_S25_1_9.mat'	'\R115\Young Adult\041414_R115_S25\trial_1'	'041414'	'S25'	'R115'	1	9	[]
'041414_R115_S25_1_5.mat'	'\R115\Young Adult\041414_R115_S25\trial_14'	'041414'	'S25'	'R115'	1	5	[]
'041414_R115_S25_0_3.mat'	'\R115\Young Adult\041414_R115_S25\trial_12'	'041414'	'S25'	'R115'	0	3	[]
'041414_R115_S25_0_3.mat'	'\R115\Young Adult\041414_R115_S25\trial_13'	'041414'	'S25'	'R115'	0	3	[]
'041414_R115_S25_0_10.mat'	'\R115\Young Adult\041414_R115_S25\trial_8'	'041414'	'S25'	'R115'	0	10	[]
'041414_R110_S25_1_13.mat'	'\R110\Young Adult\041414_R110_S25\trial_2'	'041414'	'S25'	'R110'	1	13	[]
'041414_R110_S25_1_10.mat'	'\R110\Young Adult\041414_R110_S25\trial_1'	'041414'	'S25'	'R110'	1	10	[]
'041414_R110_S25_0_7.mat'	'\R110\Young Adult\041414_R110_S25\trial_18'	'041414'	'S25'	'R110'	0	7	[]
'041414_R110_S25_0_11.mat'	'\R110\Young Adult\041414_R110_S25\trial_13'	'041414'	'S25'	'R110'	0	11	[]
'041414_R109_S25_1_7.mat'	'\R109\Young Adult\041414_R109_S25\trial_2'	'041414'	'S25'	'R109'	1	7	[]
'041414_R109_S25_1_13.mat'	'\R109\Young Adult\041414_R109_S25\trial_18'	'041414'	'S25'	'R109'	1	13	[]
'041414_R109_S25_1_13.mat'	'\R109\Young Adult\041414_R109_S25\trial_3'	'041414'	'S25'	'R109'	1	13	[]
'041414_R109_S25_1_12.mat'	'\R109\Young Adult\041414_R109_S25\trial_16'	'041414'	'S25'	'R109'	1	12	[]
'041414_R109_S25_1_11.mat'	'\R109\Young Adult\041414_R109_S25\trial_4'	'041414'	'S25'	'R109'	1	11	[]
'041414_R109_S25_1_10.mat'	'\R109\Young Adult\041414_R109_S25\trial_12'	'041414'	'S25'	'R109'	1	10	[]
'041414_R109_S25_0_8.mat'	'\R109\Young Adult\041414_R109_S25\trial_6'	'041414'	'S25'	'R109'	0	8	[]
'041414_R109_S25_0_7.mat'	'\R109\Young Adult\041414_R109_S25\trial_1'	'041414'	'S25'	'R109'	0	7	[]
'041414_R109_S25_0_12.mat'	'\R109\Young Adult\041414_R109_S25\trial_15'	'041414'	'S25'	'R109'	0	12	[]
'110414_R210_S26_1_9.mat'	'\R210\Young Adult\110414_R210_S26\trial_5'	'110414'	'S26'	'R210'	1	9	[]
'110414_R210_S26_1_12.mat'	'\R210\Young Adult\110414_R210_S26\trial_3'	'110414'	'S26'	'R210'	1	12	[]
'110414_R210_S26_0_12.mat'	'\R210\Young Adult\110414_R210_S26\trial_2'	'110414'	'S26'	'R210'	0	12	[]
'110414_R210_S26_0_12.mat'	'\R210\Young Adult\110414_R210_S26\trial_9'	'110414'	'S26'	'R210'	0	12	[]
'110414_R210_S26_0_11.mat'	'\R210\Young Adult\110414_R210_S26\trial_1'	'110414'	'S26'	'R210'	0	11	[]
'110414_R210_S26_0_10.mat'	'\R210\Young Adult\110414_R210_S26\trial_13'	'110414'	'S26'	'R210'	0	10	[]
'110414_R209_S26_1_14.mat'	'\R209\Young Adult\110414_R209_S26\trial_7'	'110414'	'S26'	'R209'	1	14	[]
'110414_R209_S26_1_13.mat'	'\R209\Young Adult\110414_R209_S26\trial_9'	'110414'	'S26'	'R209'	1	13	[]
'110414_R209_S26_1_12.mat'	'\R209\Young Adult\110414_R209_S26\trial_13'	'110414'	'S26'	'R209'	1	12	[]
'110414_R209_S26_1_12.mat'	'\R209\Young Adult\110414_R209_S26\trial_4'	'110414'	'S26'	'R209'	1	12	[]
'110414_R209_S26_1_11.mat'	'\R209\Young Adult\110414_R209_S26\trial_12'	'110414'	'S26'	'R209'	1	11	[]
'110414_R209_S26_0_13.mat'	'\R209\Young Adult\110414_R209_S26\trial_3'	'110414'	'S26'	'R209'	0	13	[]
'110414_R209_S26_0_12.mat'	'\R209\Young Adult\110414_R209_S26\trial_1'	'110414'	'S26'	'R209'	0	12	[]
'110414_R209_S26_0_11.mat'	'\R209\Young Adult\110414_R209_S26\trial_11'	'110414'	'S26'	'R209'	0	11	[]
'041514_R115_S26_1_7.mat'	'\R115\Young Adult\041514_R115_S26\trial_1'	'041514'	'S26'	'R115'	1	7	[]
'041514_R115_S26_1_12.mat'	'\R115\Young Adult\041514_R115_S26\trial_6'	'041514'	'S26'	'R115'	1	12	[]
'041514_R115_S26_0_8.mat'	'\R115\Young Adult\041514_R115_S26\trial_8'	'041514'	'S26'	'R115'	0	8	[]
'041514_R115_S26_0_6.mat'	'\R115\Young Adult\041514_R115_S26\trial_2'	'041514'	'S26'	'R115'	0	6	[]
'041514_R115_S26_0_6.mat'	'\R115\Young Adult\041514_R115_S26\trial_4'	'041514'	'S26'	'R115'	0	6	[]
'041514_R110_S26_1_10.mat'	'\R110\Young Adult\041514_R110_S26\trial_13'	'041514'	'S26'	'R110'	1	10	[]
'041514_R110_S26_1_10.mat'	'\R110\Young Adult\041514_R110_S26\trial_3'	'041514'	'S26'	'R110'	1	10	[]
'041514_R110_S26_0_11.mat'	'\R110\Young Adult\041514_R110_S26\trial_6'	'041514'	'S26'	'R110'	0	11	[]
'041514_R110_S26_0_10.mat'	'\R110\Young Adult\041514_R110_S26\trial_1'	'041514'	'S26'	'R110'	0	10	[]
'041514_R109_S26_1_7.mat'	'\R109\Young Adult\041514_R109_S26\trial_2'	'041514'	'S26'	'R109'	1	7	[]
'041514_R109_S26_1_7.mat'	'\R109\Young Adult\041514_R109_S26\trial_7'	'041514'	'S26'	'R109'	1	7	[]
'041514_R109_S26_0_4.mat'	'\R109\Young Adult\041514_R109_S26\trial_6'	'041514'	'S26'	'R109'	0	4	[]
'041514_R109_S26_0_11.mat'	'\R109\Young Adult\041514_R109_S26\trial_4'	'041514'	'S26'	'R109'	0	11	[]
'041514_R109_S26_0_10.mat'	'\R109\Young Adult\041514_R109_S26\trial_1'	'041514'	'S26'	'R109'	0	10	[]
'041514_R109_S26_0_10.mat'	'\R109\Young Adult\041514_R109_S26\trial_10'	'041514'	'S26'	'R109'	0	10	[]
'110514_R210_S27_1_12.mat'	'\R210\Young Adult\110514_R210_S27\trial_4'	'110514'	'S27'	'R210'	1	12	[]
'110514_R210_S27_1_11.mat'	'\R210\Young Adult\110514_R210_S27\trial_3'	'110514'	'S27'	'R210'	1	11	[]
'110514_R210_S27_0_11.mat'	'\R210\Young Adult\110514_R210_S27\trial_8'	'110514'	'S27'	'R210'	0	11	[]
'110514_R210_S27_0_11.mat'	'\R210\Young Adult\110514_R210_S27\trial_9'	'110514'	'S27'	'R210'	0	11	[]
'110514_R210_S27_0_10.mat'	'\R210\Young Adult\110514_R210_S27\trial_10'	'110514'	'S27'	'R210'	0	10	[]
'110514_R209_S27_1_14.mat'	'\R209\Young Adult\110514_R209_S27\trial_8'	'110514'	'S27'	'R209'	1	14	[]
'110514_R209_S27_1_11.mat'	'\R209\Young Adult\110514_R209_S27\trial_4'	'110514'	'S27'	'R209'	1	11	[]
'110514_R209_S27_0_13.mat'	'\R209\Young Adult\110514_R209_S27\trial_5'	'110514'	'S27'	'R209'	0	13	[]
'110514_R209_S27_0_12.mat'	'\R209\Young Adult\110514_R209_S27\trial_3'	'110514'	'S27'	'R209'	0	12	[]
'041614_R116_S27_0_7.mat'	'\R116\Young Adult\041614_R116_S27\trial_12'	'041614'	'S27'	'R116'	0	7	[]
'041614_R116_S27_0_6.mat'	'\R116\Young Adult\041614_R116_S27\trial_7'	'041614'	'S27'	'R116'	0	6	[]
'041614_R116_S27_0_6.mat'	'\R116\Young Adult\041614_R116_S27\trial_8'	'041614'	'S27'	'R116'	0	6	[]
'041614_R116_S27_0_5.mat'	'\R116\Young Adult\041614_R116_S27\trial_13'	'041614'	'S27'	'R116'	0	5	[]
'041614_R116_S27_0_5.mat'	'\R116\Young Adult\041614_R116_S27\trial_14'	'041614'	'S27'	'R116'	0	5	[]
'041614_R116_S27_0_5.mat'	'\R116\Young Adult\041614_R116_S27\trial_15'	'041614'	'S27'	'R116'	0	5	[]
'041614_R116_S27_0_4.mat'	'\R116\Young Adult\041614_R116_S27\trial_1'	'041614'	'S27'	'R116'	0	4	[]
'041614_R116_S27_0_4.mat'	'\R116\Young Adult\041614_R116_S27\trial_4'	'041614'	'S27'	'R116'	0	4	[]
'041614_R115_S27_1_8.mat'	'\R115\Young Adult\041614_R115_S27\trial_11'	'041614'	'S27'	'R115'	1	8	[]
'041614_R115_S27_1_6.mat'	'\R115\Young Adult\041614_R115_S27\trial_10'	'041614'	'S27'	'R115'	1	6	[]
'041614_R115_S27_1_12.mat'	'\R115\Young Adult\041614_R115_S27\trial_6'	'041614'	'S27'	'R115'	1	12	[]
'041614_R115_S27_1_11.mat'	'\R115\Young Adult\041614_R115_S27\trial_3'	'041614'	'S27'	'R115'	1	11	[]
'041614_R115_S27_0_13.mat'	'\R115\Young Adult\041614_R115_S27\trial_4'	'041614'	'S27'	'R115'	0	13	[]
'041614_R115_S27_0_10.mat'	'\R115\Young Adult\041614_R115_S27\trial_1'	'041614'	'S27'	'R115'	0	10	[]
'041614_R110_S27_1_7.mat'	'\R110\Young Adult\041614_R110_S27\trial_15'	'041614'	'S27'	'R110'	1	7	[]
'041614_R110_S27_1_7.mat'	'\R110\Young Adult\041614_R110_S27\trial_2'	'041614'	'S27'	'R110'	1	7	[]
'041614_R110_S27_1_10.mat'	'\R110\Young Adult\041614_R110_S27\trial_1'	'041614'	'S27'	'R110'	1	10	[]
'041614_R110_S27_0_8.mat'	'\R110\Young Adult\041614_R110_S27\trial_7'	'041614'	'S27'	'R110'	0	8	[]
'041614_R109_S27_1_7.mat'	'\R109\Young Adult\041614_R109_S27\trial_2'	'041614'	'S27'	'R109'	1	7	[]
'041614_R109_S27_1_10.mat'	'\R109\Young Adult\041614_R109_S27\trial_1'	'041614'	'S27'	'R109'	1	10	[]
'041614_R109_S27_0_8.mat'	'\R109\Young Adult\041614_R109_S27\trial_5'	'041614'	'S27'	'R109'	0	8	[]
'041614_R109_S27_0_11.mat'	'\R109\Young Adult\041614_R109_S27\trial_3'	'041614'	'S27'	'R109'	0	11	[]
'110614_R210_S28_0_8.mat'	'\R210\Young Adult\110614_R210_S28\trial_7'	'110614'	'S28'	'R210'	0	8	[]
'110614_R209_S28_1_17.mat'	'\R209\Young Adult\110614_R209_S28\trial_7'	'110614'	'S28'	'R209'	1	17	[]
'110614_R209_S28_1_14.mat'	'\R209\Young Adult\110614_R209_S28\trial_21'	'110614'	'S28'	'R209'	1	14	[]
'110614_R209_S28_1_13.mat'	'\R209\Young Adult\110614_R209_S28\trial_15'	'110614'	'S28'	'R209'	1	13	[]
'110614_R209_S28_1_11.mat'	'\R209\Young Adult\110614_R209_S28\trial_3'	'110614'	'S28'	'R209'	1	11	[]
'110614_R209_S28_0_13.mat'	'\R209\Young Adult\110614_R209_S28\trial_2'	'110614'	'S28'	'R209'	0	13	[]
'041714_R116_S28_0_7.mat'	'\R116\Young Adult\041714_R116_S28\trial_7'	'041714'	'S28'	'R116'	0	7	[]
'041714_R116_S28_0_7.mat'	'\R116\Young Adult\041714_R116_S28\trial_8'	'041714'	'S28'	'R116'	0	7	[]
'041714_R116_S28_0_4.mat'	'\R116\Young Adult\041714_R116_S28\trial_5'	'041714'	'S28'	'R116'	0	4	[]
'041714_R116_S28_0_4.mat'	'\R116\Young Adult\041714_R116_S28\trial_6'	'041714'	'S28'	'R116'	0	4	[]
'041714_R115_S28_1_8.mat'	'\R115\Young Adult\041714_R115_S28\trial_4'	'041714'	'S28'	'R115'	1	8	[]
'041714_R115_S28_0_10.mat'	'\R115\Young Adult\041714_R115_S28\trial_1'	'041714'	'S28'	'R115'	0	10	[]
'041714_R110_S28_1_8.mat'	'\R110\Young Adult\041714_R110_S28\trial_9'	'041714'	'S28'	'R110'	1	8	[]
'041714_R110_S28_1_4.mat'	'\R110\Young Adult\041714_R110_S28\trial_6'	'041714'	'S28'	'R110'	1	4	[]
'041714_R110_S28_1_10.mat'	'\R110\Young Adult\041714_R110_S28\trial_1'	'041714'	'S28'	'R110'	1	10	[]
'041714_R110_S28_0_8.mat'	'\R110\Young Adult\041714_R110_S28\trial_5'	'041714'	'S28'	'R110'	0	8	[]
'041714_R110_S28_0_7.mat'	'\R110\Young Adult\041714_R110_S28\trial_2'	'041714'	'S28'	'R110'	0	7	[]
'041714_R110_S28_0_7.mat'	'\R110\Young Adult\041714_R110_S28\trial_7'	'041714'	'S28'	'R110'	0	7	[]
'041714_R110_S28_0_13.mat'	'\R110\Young Adult\041714_R110_S28\trial_16'	'041714'	'S28'	'R110'	0	13	[]
'041714_R109_S28_1_7.mat'	'\R109\Young Adult\041714_R109_S28\trial_2'	'041714'	'S28'	'R109'	1	7	[]
'041714_R109_S28_0_9.mat'	'\R109\Young Adult\041714_R109_S28\trial_5'	'041714'	'S28'	'R109'	0	9	[]
'041714_R109_S28_0_11.mat'	'\R109\Young Adult\041714_R109_S28\trial_3'	'041714'	'S28'	'R109'	0	11	[]
'041714_R109_S28_0_11.mat'	'\R109\Young Adult\041714_R109_S28\trial_4'	'041714'	'S28'	'R109'	0	11	[]
'041714_R109_S28_0_10.mat'	'\R109\Young Adult\041714_R109_S28\trial_1'	'041714'	'S28'	'R109'	0	10	[]
'110714_R210_S29_1_10.mat'	'\R210\Young Adult\110714_R210_S29\trial_3'	'110714'	'S29'	'R210'	1	10	[]
'110714_R210_S29_1_10.mat'	'\R210\Young Adult\110714_R210_S29\trial_4'	'110714'	'S29'	'R210'	1	10	[]
'110714_R210_S29_0_9.mat'	'\R210\Young Adult\110714_R210_S29\trial_2'	'110714'	'S29'	'R210'	0	9	[]
'110714_R210_S29_0_13.mat'	'\R210\Young Adult\110714_R210_S29\trial_7'	'110714'	'S29'	'R210'	0	13	[]
'110714_R210_S29_0_13.mat'	'\R210\Young Adult\110714_R210_S29\trial_8'	'110714'	'S29'	'R210'	0	13	[]
'110714_R210_S29_0_12.mat'	'\R210\Young Adult\110714_R210_S29\trial_5'	'110714'	'S29'	'R210'	0	12	[]
'110714_R210_S29_0_11.mat'	'\R210\Young Adult\110714_R210_S29\trial_1'	'110714'	'S29'	'R210'	0	11	[]
'110714_R209_S29_1_16.mat'	'\R209\Young Adult\110714_R209_S29\trial_17'	'110714'	'S29'	'R209'	1	16	[]
'110714_R209_S29_1_13.mat'	'\R209\Young Adult\110714_R209_S29\trial_1'	'110714'	'S29'	'R209'	1	13	[]
'110714_R209_S29_1_13.mat'	'\R209\Young Adult\110714_R209_S29\trial_13'	'110714'	'S29'	'R209'	1	13	[]
'110714_R209_S29_0_16.mat'	'\R209\Young Adult\110714_R209_S29\trial_19'	'110714'	'S29'	'R209'	0	16	[]
'110714_R209_S29_0_13.mat'	'\R209\Young Adult\110714_R209_S29\trial_2'	'110714'	'S29'	'R209'	0	13	[]
'110714_R209_S29_0_12.mat'	'\R209\Young Adult\110714_R209_S29\trial_6'	'110714'	'S29'	'R209'	0	12	[]
'041814_R116_S29_0_9.mat'	'\R116\Young Adult\041814_R116_S29\trial_1'	'041814'	'S29'	'R116'	0	9	[]
'041814_R116_S29_0_8.mat'	'\R116\Young Adult\041814_R116_S29\trial_14'	'041814'	'S29'	'R116'	0	8	[]
'041814_R116_S29_0_7.mat'	'\R116\Young Adult\041814_R116_S29\trial_5'	'041814'	'S29'	'R116'	0	7	[]
'041814_R116_S29_0_6.mat'	'\R116\Young Adult\041814_R116_S29\trial_9'	'041814'	'S29'	'R116'	0	6	[]
'041814_R116_S29_0_3.mat'	'\R116\Young Adult\041814_R116_S29\trial_6'	'041814'	'S29'	'R116'	0	3	[]
'041814_R115_S29_1_9.mat'	'\R115\Young Adult\041814_R115_S29\trial_1'	'041814'	'S29'	'R115'	1	9	[]
'041814_R115_S29_1_6.mat'	'\R115\Young Adult\041814_R115_S29\trial_6'	'041814'	'S29'	'R115'	1	6	[]
'041814_R115_S29_1_12.mat'	'\R115\Young Adult\041814_R115_S29\trial_3'	'041814'	'S29'	'R115'	1	12	[]
'041814_R115_S29_0_10.mat'	'\R115\Young Adult\041814_R115_S29\trial_4'	'041814'	'S29'	'R115'	0	10	[]
'041814_R110_S29_1_12.mat'	'\R110\Young Adult\041814_R110_S29\trial_6'	'041814'	'S29'	'R110'	1	12	[]
'041814_R110_S29_1_10.mat'	'\R110\Young Adult\041814_R110_S29\trial_3'	'041814'	'S29'	'R110'	1	10	[]
'041814_R110_S29_0_9.mat'	'\R110\Young Adult\041814_R110_S29\trial_1'	'041814'	'S29'	'R110'	0	9	[]
'041814_R110_S29_0_6.mat'	'\R110\Young Adult\041814_R110_S29\trial_11'	'041814'	'S29'	'R110'	0	6	[]
'041814_R110_S29_0_6.mat'	'\R110\Young Adult\041814_R110_S29\trial_12'	'041814'	'S29'	'R110'	0	6	[]
'041814_R110_S29_0_6.mat'	'\R110\Young Adult\041814_R110_S29\trial_2'	'041814'	'S29'	'R110'	0	6	[]
'041814_R110_S29_0_11.mat'	'\R110\Young Adult\041814_R110_S29\trial_5'	'041814'	'S29'	'R110'	0	11	[]
'041814_R110_S29_0_10.mat'	'\R110\Young Adult\041814_R110_S29\trial_15'	'041814'	'S29'	'R110'	0	10	[]
'041814_R110_S29_0_10.mat'	'\R110\Young Adult\041814_R110_S29\trial_8'	'041814'	'S29'	'R110'	0	10	[]
'041814_R110_S29_0_10.mat'	'\R110\Young Adult\041814_R110_S29\trial_9'	'041814'	'S29'	'R110'	0	10	[]
'041814_R109_S29_1_7.mat'	'\R109\Young Adult\041814_R109_S29\trial_2'	'041814'	'S29'	'R109'	1	7	[]
'041814_R109_S29_1_11.mat'	'\R109\Young Adult\041814_R109_S29\trial_5'	'041814'	'S29'	'R109'	1	11	[]
'041814_R109_S29_0_10.mat'	'\R109\Young Adult\041814_R109_S29\trial_1'	'041814'	'S29'	'R109'	0	10	[]
Filename	Folder	Experiment date	Session #	Rat #	Success: 1 vs Failure: 0	Gap distance	clicked
'091314_R207_S11_0_8.mat'	'\R207\Young Adult\091314_R207_S11\trial_1'	'091314'	'S11'	'R207'	0	8

## Sheet: Rat-Juvenile_SERT KO
'072514_R201_S1_0_6.mat'	'\R201\Juvenile\072514_R201_S1\trial_1'	'072514'	'S1'	'R201'	0	6	0
'072914_R201_S5_1_7.mat'	'\R201\Juvenile\072914_R201_S5\trial_2'	'072914'	'S5'	'R201'	1	7	'c'
'072914_R201_S5_1_9.mat'	'\R201\Juvenile\072914_R201_S5\trial_3'	'072914'	'S5'	'R201'	1	9	'c'
'080414_R201_S9_1_9.mat'	'\R201\Juvenile\080414_R201_S9\trial_1'	'080414'	'S9'	'R201'	1	9	'c'
'080414_R201_S9_1_9.mat'	'\R201\Juvenile\080414_R201_S9\trial_12'	'080414'	'S9'	'R201'	1	9	'c'
'080414_R201_S9_1_9.mat'	'\R201\Juvenile\080414_R201_S9\trial_13'	'080414'	'S9'	'R201'	1	9	'c'
'080414_R201_S9_1_9.mat'	'\R201\Juvenile\080414_R201_S9\trial_16'	'080414'	'S9'	'R201'	1	9	'c'
'080414_R201_S9_1_9.mat'	'\R201\Juvenile\080414_R201_S9\trial_2'	'080414'	'S9'	'R201'	1	9	'c'
'080414_R201_S9_1_9.mat'	'\R201\Juvenile\080414_R201_S9\trial_3'	'080414'	'S9'	'R201'	1	9	'c'
'080414_R201_S9_1_9.mat'	'\R201\Juvenile\080414_R201_S9\trial_4'	'080414'	'S9'	'R201'	1	9	'c'
'080414_R201_S9_1_9.mat'	'\R201\Juvenile\080414_R201_S9\trial_8'	'080414'	'S9'	'R201'	1	9	'c'
'080514_R201_S10_1_10.mat'	'\R201\Juvenile\080514_R201_S10\trial_2'	'080514'	'S10'	'R201'	1	10	'c'
'072914_R202_S5_1_9.mat'	'\R202\Juvenile\072914_R202_S5\trial_14'	'072914'	'S5'	'R202'	1	9	'c'
'072914_R202_S5_1_9.mat'	'\R202\Juvenile\072914_R202_S5\trial_9'	'072914'	'S5'	'R202'	1	9	'c'
'080514_R202_S10_1_10.mat'	'\R202\Juvenile\080514_R202_S10\trial_5'	'080514'	'S10'	'R202'	1	10	'c'
'073014_R203_S6_1_9.mat'	'\R203\Juvenile\073014_R203_S6\trial_3'	'073014'	'S6'	'R203'	1	9	'c'
'073014_R203_S6_1_9.mat'	'\R203\Juvenile\073014_R203_S6\trial_5'	'073014'	'S6'	'R203'	1	9	'c'
'073114_R204_S7_1_9.mat'	'\R204\Juvenile\073114_R204_S7\trial_13'	'073114'	'S7'	'R204'	1	9	'c'
'072914_R205_S5_1_9.mat'	'\R205\Juvenile\072914_R205_S5\trial_15'	'072914'	'S5'	'R205'	1	9	'c'
'072914_R205_S5_1_9.mat'	'\R205\Juvenile\072914_R205_S5\trial_6'	'072914'	'S5'	'R205'	1	9	'c'
'073014_R205_S6_1_9.mat'	'\R205\Juvenile\073014_R205_S6\trial_10'	'073014'	'S6'	'R205'	1	9	'c'
'073014_R205_S6_1_10.mat'	'\R205\Juvenile\073014_R205_S6\trial_11'	'073014'	'S6'	'R205'	1	10	'c'
'073014_R205_S6_1_9.mat'	'\R205\Juvenile\073014_R205_S6\trial_16'	'073014'	'S6'	'R205'	1	9	'c'
'073014_R205_S6_1_10.mat'	'\R205\Juvenile\073014_R205_S6\trial_19'	'073014'	'S6'	'R205'	1	10	'c'
'073014_R205_S6_1_10.mat'	'\R205\Juvenile\073014_R205_S6\trial_20'	'073014'	'S6'	'R205'	1	10	'c'
'073014_R205_S6_1_9.mat'	'\R205\Juvenile\073014_R205_S6\trial_21'	'073014'	'S6'	'R205'	1	9	'c'
'080514_R205_S10_1_11.mat'	'\R205\Juvenile\080514_R205_S10\trial_1'	'080514'	'S10'	'R205'	1	11	'c'
'072814_R206_S4_1_9.mat'	'\R206\Juvenile\072814_R206_S4\trial_6'	'072814'	'S4'	'R206'	1	9	'c'
'073014_R206_S6_1_10.mat'	'\R206\Juvenile\073014_R206_S6\trial_18'	'073014'	'S6'	'R206'	1	10	'c'
'073014_R206_S6_1_9.mat'	'\R206\Juvenile\073014_R206_S6\trial_2'	'073014'	'S6'	'R206'	1	9	'c'
'073014_R206_S6_1_10.mat'	'\R206\Juvenile\073014_R206_S6\trial_21'	'073014'	'S6'	'R206'	1	10	'c'
'073014_R206_S6_1_9.mat'	'\R206\Juvenile\073014_R206_S6\trial_27'	'073014'	'S6'	'R206'	1	9	'c'
'073014_R206_S6_1_9.mat'	'\R206\Juvenile\073014_R206_S6\trial_35'	'073014'	'S6'	'R206'	1	9	'c'
'073014_R206_S6_1_9.mat'	'\R206\Juvenile\073014_R206_S6\trial_4'	'073014'	'S6'	'R206'	1	9	'c'
'073014_R206_S6_1_9.mat'	'\R206\Juvenile\073014_R206_S6\trial_8'	'073014'	'S6'	'R206'	1	9	'c'
'121713_R101_S7_1_8.mat'	'\R101\Juvenile\121713_R101_S7\trial_7'	'121713'	'S7'	'R101'	1	8	'c'
'122013_R103_S10_1_9.mat'	'\R103\Juvenile\122013_R103_S10\trial_4'	'122013'	'S10'	'R103'	1	9	'c'
'072514_R201_S1_0_8.mat'	'\R201\Juvenile\072514_R201_S1\trial_10'	'072514'	'S1'	'R201'	0	8	[]
'072514_R201_S1_0_9.mat'	'\R201\Juvenile\072514_R201_S1\trial_8'	'072514'	'S1'	'R201'	0	9	[]
'072614_R201_S2_1_5.mat'	'\R201\Juvenile\072614_R201_S2\trial_1'	'072614'	'S2'	'R201'	1	5	[]
'072614_R201_S2_0_9.mat'	'\R201\Juvenile\072614_R201_S2\trial_22'	'072614'	'S2'	'R201'	0	9	[]
'072614_R201_S2_0_6.mat'	'\R201\Juvenile\072614_R201_S2\trial_4'	'072614'	'S2'	'R201'	0	6	[]
'072814_R201_S4_1_6.mat'	'\R201\Juvenile\072814_R201_S4\trial_1'	'072814'	'S4'	'R201'	1	6	[]
'072814_R201_S4_0_6.mat'	'\R201\Juvenile\072814_R201_S4\trial_10'	'072814'	'S4'	'R201'	0	6	[]
'072814_R201_S4_1_8.mat'	'\R201\Juvenile\072814_R201_S4\trial_15'	'072814'	'S4'	'R201'	1	8	[]
'072814_R201_S4_1_6.mat'	'\R201\Juvenile\072814_R201_S4\trial_16'	'072814'	'S4'	'R201'	1	6	[]
'072814_R201_S4_1_6.mat'	'\R201\Juvenile\072814_R201_S4\trial_17'	'072814'	'S4'	'R201'	1	6	[]
'072814_R201_S4_0_6.mat'	'\R201\Juvenile\072814_R201_S4\trial_18'	'072814'	'S4'	'R201'	0	6	[]
'072814_R201_S4_1_6.mat'	'\R201\Juvenile\072814_R201_S4\trial_19'	'072814'	'S4'	'R201'	1	6	[]
'072814_R201_S4_0_7.mat'	'\R201\Juvenile\072814_R201_S4\trial_20'	'072814'	'S4'	'R201'	0	7	[]
'072814_R201_S4_0_7.mat'	'\R201\Juvenile\072814_R201_S4\trial_3'	'072814'	'S4'	'R201'	0	7	[]
'072814_R201_S4_1_7.mat'	'\R201\Juvenile\072814_R201_S4\trial_4'	'072814'	'S4'	'R201'	1	7	[]
'072814_R201_S4_1_6.mat'	'\R201\Juvenile\072814_R201_S4\trial_5'	'072814'	'S4'	'R201'	1	6	[]
'072814_R201_S4_1_6.mat'	'\R201\Juvenile\072814_R201_S4\trial_6'	'072814'	'S4'	'R201'	1	6	[]
'072814_R201_S4_1_8.mat'	'\R201\Juvenile\072814_R201_S4\trial_7'	'072814'	'S4'	'R201'	1	8	[]
'072814_R201_S4_1_8.mat'	'\R201\Juvenile\072814_R201_S4\trial_9'	'072814'	'S4'	'R201'	1	8	[]
'072914_R201_S5_1_4.mat'	'\R201\Juvenile\072914_R201_S5\trial_4'	'072914'	'S5'	'R201'	1	4	[]
'072914_R201_S5_1_8.mat'	'\R201\Juvenile\072914_R201_S5\trial_5'	'072914'	'S5'	'R201'	1	8	[]
'072914_R201_S5_1_8.mat'	'\R201\Juvenile\072914_R201_S5\trial_6'	'072914'	'S5'	'R201'	1	8	[]
'073014_R201_S6_0_9.mat'	'\R201\Juvenile\073014_R201_S6\trial_5'	'073014'	'S6'	'R201'	0	9	[]
'073014_R201_S6_1_8.mat'	'\R201\Juvenile\073014_R201_S6\trial_6'	'073014'	'S6'	'R201'	1	8	[]
'073114_R201_S7_0_8.mat'	'\R201\Juvenile\073114_R201_S7\trial_8'	'073114'	'S7'	'R201'	0	8	[]
'080414_R201_S9_0_8.mat'	'\R201\Juvenile\080414_R201_S9\trial_10'	'080414'	'S9'	'R201'	0	8	[]
'080414_R201_S9_0_10.mat'	'\R201\Juvenile\080414_R201_S9\trial_14'	'080414'	'S9'	'R201'	0	10	[]
'080414_R201_S9_0_9.mat'	'\R201\Juvenile\080414_R201_S9\trial_20'	'080414'	'S9'	'R201'	0	9	[]
'080414_R201_S9_0_9.mat'	'\R201\Juvenile\080414_R201_S9\trial_21'	'080414'	'S9'	'R201'	0	9	[]
'080414_R201_S9_1_7.mat'	'\R201\Juvenile\080414_R201_S9\trial_5'	'080414'	'S9'	'R201'	1	7	[]
'080414_R201_S9_0_9.mat'	'\R201\Juvenile\080414_R201_S9\trial_7'	'080414'	'S9'	'R201'	0	9	[]
'080514_R201_S10_0_12.mat'	'\R201\Juvenile\080514_R201_S10\trial_3'	'080514'	'S10'	'R201'	0	12	[]
'072514_R202_S1_1_6.mat'	'\R202\Juvenile\072514_R202_S1\trial_1'	'072514'	'S1'	'R202'	1	6	[]
'072514_R202_S1_0_6.mat'	'\R202\Juvenile\072514_R202_S1\trial_11'	'072514'	'S1'	'R202'	0	6	[]
'072514_R202_S1_0_6.mat'	'\R202\Juvenile\072514_R202_S1\trial_12'	'072514'	'S1'	'R202'	0	6	[]
'072514_R202_S1_0_7.mat'	'\R202\Juvenile\072514_R202_S1\trial_2'	'072514'	'S1'	'R202'	0	7	[]
'072514_R202_S1_0_6.mat'	'\R202\Juvenile\072514_R202_S1\trial_7'	'072514'	'S1'	'R202'	0	6	[]
'072614_R202_S2_1_5.mat'	'\R202\Juvenile\072614_R202_S2\trial_2'	'072614'	'S2'	'R202'	1	5	[]
'072614_R202_S2_0_6.mat'	'\R202\Juvenile\072614_R202_S2\trial_3'	'072614'	'S2'	'R202'	0	6	[]
'072614_R202_S2_0_10.mat'	'\R202\Juvenile\072614_R202_S2\trial_6'	'072614'	'S2'	'R202'	0	10	[]
'072614_R202_S2_0_10.mat'	'\R202\Juvenile\072614_R202_S2\trial_7'	'072614'	'S2'	'R202'	0	10	[]
'072614_R202_S2_0_6.mat'	'\R202\Juvenile\072614_R202_S2\trial_8'	'072614'	'S2'	'R202'	0	6	[]
'072814_R202_S4_0_6.mat'	'\R202\Juvenile\072814_R202_S4\trial_1'	'072814'	'S4'	'R202'	0	6	[]
'072814_R202_S4_0_6.mat'	'\R202\Juvenile\072814_R202_S4\trial_10'	'072814'	'S4'	'R202'	0	6	[]
'072814_R202_S4_1_7.mat'	'\R202\Juvenile\072814_R202_S4\trial_15'	'072814'	'S4'	'R202'	1	7	[]
'072814_R202_S4_0_6.mat'	'\R202\Juvenile\072814_R202_S4\trial_16'	'072814'	'S4'	'R202'	0	6	[]
'072814_R202_S4_1_7.mat'	'\R202\Juvenile\072814_R202_S4\trial_2'	'072814'	'S4'	'R202'	1	7	[]
'072814_R202_S4_1_7.mat'	'\R202\Juvenile\072814_R202_S4\trial_3'	'072814'	'S4'	'R202'	1	7	[]
'072814_R202_S4_0_5.mat'	'\R202\Juvenile\072814_R202_S4\trial_4'	'072814'	'S4'	'R202'	0	5	[]
'072814_R202_S4_0_5.mat'	'\R202\Juvenile\072814_R202_S4\trial_5'	'072814'	'S4'	'R202'	0	5	[]
'072814_R202_S4_1_6.mat'	'\R202\Juvenile\072814_R202_S4\trial_6'	'072814'	'S4'	'R202'	1	6	[]
'072814_R202_S4_0_6.mat'	'\R202\Juvenile\072814_R202_S4\trial_7'	'072814'	'S4'	'R202'	0	6	[]
'072814_R202_S4_1_6.mat'	'\R202\Juvenile\072814_R202_S4\trial_8'	'072814'	'S4'	'R202'	1	6	[]
'072814_R202_S4_0_6.mat'	'\R202\Juvenile\072814_R202_S4\trial_9'	'072814'	'S4'	'R202'	0	6	[]
'072914_R202_S5_1_7.mat'	'\R202\Juvenile\072914_R202_S5\trial_1'	'072914'	'S5'	'R202'	1	7	[]
'072914_R202_S5_1_8.mat'	'\R202\Juvenile\072914_R202_S5\trial_10'	'072914'	'S5'	'R202'	1	8	[]
'072914_R202_S5_1_8.mat'	'\R202\Juvenile\072914_R202_S5\trial_11'	'072914'	'S5'	'R202'	1	8	[]
'072914_R202_S5_1_7.mat'	'\R202\Juvenile\072914_R202_S5\trial_12'	'072914'	'S5'	'R202'	1	7	[]
'072914_R202_S5_1_8.mat'	'\R202\Juvenile\072914_R202_S5\trial_13'	'072914'	'S5'	'R202'	1	8	[]
'072914_R202_S5_0_9.mat'	'\R202\Juvenile\072914_R202_S5\trial_17'	'072914'	'S5'	'R202'	0	9	[]
'072914_R202_S5_0_8.mat'	'\R202\Juvenile\072914_R202_S5\trial_19'	'072914'	'S5'	'R202'	0	8	[]
'072914_R202_S5_1_7.mat'	'\R202\Juvenile\072914_R202_S5\trial_2'	'072914'	'S5'	'R202'	1	7	[]
'072914_R202_S5_1_8.mat'	'\R202\Juvenile\072914_R202_S5\trial_20'	'072914'	'S5'	'R202'	1	8	[]
'072914_R202_S5_0_6.mat'	'\R202\Juvenile\072914_R202_S5\trial_21'	'072914'	'S5'	'R202'	0	6	[]
'072914_R202_S5_0_7.mat'	'\R202\Juvenile\072914_R202_S5\trial_23'	'072914'	'S5'	'R202'	0	7	[]
'072914_R202_S5_1_7.mat'	'\R202\Juvenile\072914_R202_S5\trial_24'	'072914'	'S5'	'R202'	1	7	[]
'072914_R202_S5_1_7.mat'	'\R202\Juvenile\072914_R202_S5\trial_4'	'072914'	'S5'	'R202'	1	7	[]
'072914_R202_S5_1_8.mat'	'\R202\Juvenile\072914_R202_S5\trial_5'	'072914'	'S5'	'R202'	1	8	[]
'072914_R202_S5_1_8.mat'	'\R202\Juvenile\072914_R202_S5\trial_6'	'072914'	'S5'	'R202'	1	8	[]
'072914_R202_S5_1_8.mat'	'\R202\Juvenile\072914_R202_S5\trial_8'	'072914'	'S5'	'R202'	1	8	[]
'073014_R202_S6_0_8.mat'	'\R202\Juvenile\073014_R202_S6\trial_1'	'073014'	'S6'	'R202'	0	8	[]
'073014_R202_S6_1_6.mat'	'\R202\Juvenile\073014_R202_S6\trial_2'	'073014'	'S6'	'R202'	1	6	[]
'073014_R202_S6_0_6.mat'	'\R202\Juvenile\073014_R202_S6\trial_21'	'073014'	'S6'	'R202'	0	6	[]
'073014_R202_S6_1_9.mat'	'\R202\Juvenile\073014_R202_S6\trial_29'	'073014'	'S6'	'R202'	1	9	[]
'073014_R202_S6_0_7.mat'	'\R202\Juvenile\073014_R202_S6\trial_3'	'073014'	'S6'	'R202'	0	7	[]
'073014_R202_S6_0_8.mat'	'\R202\Juvenile\073014_R202_S6\trial_31'	'073014'	'S6'	'R202'	0	8	[]
'073014_R202_S6_0_8.mat'	'\R202\Juvenile\073014_R202_S6\trial_32'	'073014'	'S6'	'R202'	0	8	[]
'073014_R202_S6_0_9.mat'	'\R202\Juvenile\073014_R202_S6\trial_34'	'073014'	'S6'	'R202'	0	9	[]
'073014_R202_S6_0_8.mat'	'\R202\Juvenile\073014_R202_S6\trial_4'	'073014'	'S6'	'R202'	0	8	[]
'073014_R202_S6_0_9.mat'	'\R202\Juvenile\073014_R202_S6\trial_6'	'073014'	'S6'	'R202'	0	9	[]
'073114_R202_S7_1_8.mat'	'\R202\Juvenile\073114_R202_S7\trial_11'	'073114'	'S7'	'R202'	1	8	[]
'073114_R202_S7_0_9.mat'	'\R202\Juvenile\073114_R202_S7\trial_14'	'073114'	'S7'	'R202'	0	9	[]
'073114_R202_S7_1_7.mat'	'\R202\Juvenile\073114_R202_S7\trial_2'	'073114'	'S7'	'R202'	1	7	[]
'073114_R202_S7_0_8.mat'	'\R202\Juvenile\073114_R202_S7\trial_23'	'073114'	'S7'	'R202'	0	8	[]
'073114_R202_S7_0_8.mat'	'\R202\Juvenile\073114_R202_S7\trial_24'	'073114'	'S7'	'R202'	0	8	[]
'073114_R202_S7_0_10.mat'	'\R202\Juvenile\073114_R202_S7\trial_3'	'073114'	'S7'	'R202'	0	10	[]
'073114_R202_S7_0_9.mat'	'\R202\Juvenile\073114_R202_S7\trial_7'	'073114'	'S7'	'R202'	0	9	[]
'073114_R202_S7_1_8.mat'	'\R202\Juvenile\073114_R202_S7\trial_8'	'073114'	'S7'	'R202'	1	8	[]
'072514_R203_S1_1_7.mat'	'\R203\Juvenile\072514_R203_S1\trial_11'	'072514'	'S1'	'R203'	1	7	[]
'072514_R203_S1_0_8.mat'	'\R203\Juvenile\072514_R203_S1\trial_13'	'072514'	'S1'	'R203'	0	8	[]
'072514_R203_S1_0_7.mat'	'\R203\Juvenile\072514_R203_S1\trial_20'	'072514'	'S1'	'R203'	0	7	[]
'072514_R203_S1_0_8.mat'	'\R203\Juvenile\072514_R203_S1\trial_24'	'072514'	'S1'	'R203'	0	8	[]
'072614_R203_S2_1_6.mat'	'\R203\Juvenile\072614_R203_S2\trial_2'	'072614'	'S2'	'R203'	1	6	[]
'072614_R203_S2_1_7.mat'	'\R203\Juvenile\072614_R203_S2\trial_4'	'072614'	'S2'	'R203'	1	7	[]
'072614_R203_S2_0_10.mat'	'\R203\Juvenile\072614_R203_S2\trial_6'	'072614'	'S2'	'R203'	0	10	[]
'072614_R203_S2_0_12.mat'	'\R203\Juvenile\072614_R203_S2\trial_8'	'072614'	'S2'	'R203'	0	12	[]
'072814_R203_S4_1_5.mat'	'\R203\Juvenile\072814_R203_S4\trial_1'	'072814'	'S4'	'R203'	1	5	[]
'072814_R203_S4_0_9.mat'	'\R203\Juvenile\072814_R203_S4\trial_11'	'072814'	'S4'	'R203'	0	9	[]
'072814_R203_S4_1_6.mat'	'\R203\Juvenile\072814_R203_S4\trial_14'	'072814'	'S4'	'R203'	1	6	[]
'072814_R203_S4_1_6.mat'	'\R203\Juvenile\072814_R203_S4\trial_15'	'072814'	'S4'	'R203'	1	6	[]
'072814_R203_S4_1_6.mat'	'\R203\Juvenile\072814_R203_S4\trial_16'	'072814'	'S4'	'R203'	1	6	[]
'072814_R203_S4_1_7.mat'	'\R203\Juvenile\072814_R203_S4\trial_17'	'072814'	'S4'	'R203'	1	7	[]
'072814_R203_S4_0_7.mat'	'\R203\Juvenile\072814_R203_S4\trial_18'	'072814'	'S4'	'R203'	0	7	[]
'072814_R203_S4_1_8.mat'	'\R203\Juvenile\072814_R203_S4\trial_19'	'072814'	'S4'	'R203'	1	8	[]
'072814_R203_S4_1_6.mat'	'\R203\Juvenile\072814_R203_S4\trial_2'	'072814'	'S4'	'R203'	1	6	[]
'072814_R203_S4_1_8.mat'	'\R203\Juvenile\072814_R203_S4\trial_20'	'072814'	'S4'	'R203'	1	8	[]
'072814_R203_S4_0_7.mat'	'\R203\Juvenile\072814_R203_S4\trial_23'	'072814'	'S4'	'R203'	0	7	[]
'072814_R203_S4_0_7.mat'	'\R203\Juvenile\072814_R203_S4\trial_24'	'072814'	'S4'	'R203'	0	7	[]
'072814_R203_S4_0_7.mat'	'\R203\Juvenile\072814_R203_S4\trial_25'	'072814'	'S4'	'R203'	0	7	[]
'072814_R203_S4_1_8.mat'	'\R203\Juvenile\072814_R203_S4\trial_26'	'072814'	'S4'	'R203'	1	8	[]
'072814_R203_S4_0_9.mat'	'\R203\Juvenile\072814_R203_S4\trial_3'	'072814'	'S4'	'R203'	0	9	[]
'072814_R203_S4_0_9.mat'	'\R203\Juvenile\072814_R203_S4\trial_5'	'072814'	'S4'	'R203'	0	9	[]
'072814_R203_S4_0_9.mat'	'\R203\Juvenile\072814_R203_S4\trial_9'	'072814'	'S4'	'R203'	0	9	[]
'072914_R203_S5_1_7.mat'	'\R203\Juvenile\072914_R203_S5\trial_1'	'072914'	'S5'	'R203'	1	7	[]
'072914_R203_S5_1_7.mat'	'\R203\Juvenile\072914_R203_S5\trial_14'	'072914'	'S5'	'R203'	1	7	[]
'072914_R203_S5_0_7.mat'	'\R203\Juvenile\072914_R203_S5\trial_15'	'072914'	'S5'	'R203'	0	7	[]
'072914_R203_S5_1_7.mat'	'\R203\Juvenile\072914_R203_S5\trial_17'	'072914'	'S5'	'R203'	1	7	[]
'072914_R203_S5_1_7.mat'	'\R203\Juvenile\072914_R203_S5\trial_2'	'072914'	'S5'	'R203'	1	7	[]
'072914_R203_S5_1_8.mat'	'\R203\Juvenile\072914_R203_S5\trial_20'	'072914'	'S5'	'R203'	1	8	[]
'072914_R203_S5_1_8.mat'	'\R203\Juvenile\072914_R203_S5\trial_3'	'072914'	'S5'	'R203'	1	8	[]
'072914_R203_S5_1_8.mat'	'\R203\Juvenile\072914_R203_S5\trial_4'	'072914'	'S5'	'R203'	1	8	[]
'072914_R203_S5_1_6.mat'	'\R203\Juvenile\072914_R203_S5\trial_5'	'072914'	'S5'	'R203'	1	6	[]
'072914_R203_S5_1_7.mat'	'\R203\Juvenile\072914_R203_S5\trial_6'	'072914'	'S5'	'R203'	1	7	[]
'072914_R203_S5_1_7.mat'	'\R203\Juvenile\072914_R203_S5\trial_7'	'072914'	'S5'	'R203'	1	7	[]
'073014_R203_S6_1_8.mat'	'\R203\Juvenile\073014_R203_S6\trial_1'	'073014'	'S6'	'R203'	1	8	[]
'073014_R203_S6_1_8.mat'	'\R203\Juvenile\073014_R203_S6\trial_10'	'073014'	'S6'	'R203'	1	8	[]
'073014_R203_S6_1_8.mat'	'\R203\Juvenile\073014_R203_S6\trial_12'	'073014'	'S6'	'R203'	1	8	[]
'073014_R203_S6_0_7.mat'	'\R203\Juvenile\073014_R203_S6\trial_14'	'073014'	'S6'	'R203'	0	7	[]
'073014_R203_S6_1_7.mat'	'\R203\Juvenile\073014_R203_S6\trial_15'	'073014'	'S6'	'R203'	1	7	[]
'073014_R203_S6_1_8.mat'	'\R203\Juvenile\073014_R203_S6\trial_2'	'073014'	'S6'	'R203'	1	8	[]
'073014_R203_S6_1_7.mat'	'\R203\Juvenile\073014_R203_S6\trial_21'	'073014'	'S6'	'R203'	1	7	[]
'073014_R203_S6_0_10.mat'	'\R203\Juvenile\073014_R203_S6\trial_23'	'073014'	'S6'	'R203'	0	10	[]
'073014_R203_S6_0_10.mat'	'\R203\Juvenile\073014_R203_S6\trial_24'	'073014'	'S6'	'R203'	0	10	[]
'073014_R203_S6_0_9.mat'	'\R203\Juvenile\073014_R203_S6\trial_25'	'073014'	'S6'	'R203'	0	9	[]
'073014_R203_S6_0_9.mat'	'\R203\Juvenile\073014_R203_S6\trial_6'	'073014'	'S6'	'R203'	0	9	[]
'073014_R203_S6_0_7.mat'	'\R203\Juvenile\073014_R203_S6\trial_8'	'073014'	'S6'	'R203'	0	7	[]
'073014_R203_S6_1_7.mat'	'\R203\Juvenile\073014_R203_S6\trial_9'	'073014'	'S6'	'R203'	1	7	[]
'080514_R203_S10_0_12.mat'	'\R203\Juvenile\080514_R203_S10\trial_1'	'080514'	'S10'	'R203'	0	12	[]
'080514_R203_S10_0_13.mat'	'\R203\Juvenile\080514_R203_S10\trial_9'	'080514'	'S10'	'R203'	0	13	[]
'072514_R204_S1_0_6.mat'	'\R204\Juvenile\072514_R204_S1\trial_1'	'072514'	'S1'	'R204'	0	6	[]
'072514_R204_S1_1_5.mat'	'\R204\Juvenile\072514_R204_S1\trial_2'	'072514'	'S1'	'R204'	1	5	[]
'072514_R204_S1_0_9.mat'	'\R204\Juvenile\072514_R204_S1\trial_6'	'072514'	'S1'	'R204'	0	9	[]
'072514_R204_S1_0_9.mat'	'\R204\Juvenile\072514_R204_S1\trial_7'	'072514'	'S1'	'R204'	0	9	[]
'072614_R204_S2_0_8.mat'	'\R204\Juvenile\072614_R204_S2\trial_12'	'072614'	'S2'	'R204'	0	8	[]
'072614_R204_S2_1_7.mat'	'\R204\Juvenile\072614_R204_S2\trial_3'	'072614'	'S2'	'R204'	1	7	[]
'072814_R204_S4_1_6.mat'	'\R204\Juvenile\072814_R204_S4\trial_1'	'072814'	'S4'	'R204'	1	6	[]
'072814_R204_S4_0_7.mat'	'\R204\Juvenile\072814_R204_S4\trial_13'	'072814'	'S4'	'R204'	0	7	[]
'072814_R204_S4_0_7.mat'	'\R204\Juvenile\072814_R204_S4\trial_14'	'072814'	'S4'	'R204'	0	7	[]
'072914_R204_S5_1_7.mat'	'\R204\Juvenile\072914_R204_S5\trial_1'	'072914'	'S5'	'R204'	1	7	[]
'072914_R204_S5_1_8.mat'	'\R204\Juvenile\072914_R204_S5\trial_10'	'072914'	'S5'	'R204'	1	8	[]
'072914_R204_S5_0_8.mat'	'\R204\Juvenile\072914_R204_S5\trial_11'	'072914'	'S5'	'R204'	0	8	[]
'072914_R204_S5_0_7.mat'	'\R204\Juvenile\072914_R204_S5\trial_13'	'072914'	'S5'	'R204'	0	7	[]
'072914_R204_S5_0_7.mat'	'\R204\Juvenile\072914_R204_S5\trial_14'	'072914'	'S5'	'R204'	0	7	[]
'072914_R204_S5_0_9.mat'	'\R204\Juvenile\072914_R204_S5\trial_2'	'072914'	'S5'	'R204'	0	9	[]
'072914_R204_S5_0_9.mat'	'\R204\Juvenile\072914_R204_S5\trial_3'	'072914'	'S5'	'R204'	0	9	[]
'072914_R204_S5_0_9.mat'	'\R204\Juvenile\072914_R204_S5\trial_5'	'072914'	'S5'	'R204'	0	9	[]
'072914_R204_S5_0_8.mat'	'\R204\Juvenile\072914_R204_S5\trial_8'	'072914'	'S5'	'R204'	0	8	[]
'073014_R204_S6_1_6.mat'	'\R204\Juvenile\073014_R204_S6\trial_1'	'073014'	'S6'	'R204'	1	6	[]
'073014_R204_S6_0_9.mat'	'\R204\Juvenile\073014_R204_S6\trial_10'	'073014'	'S6'	'R204'	0	9	[]
'073014_R204_S6_1_8.mat'	'\R204\Juvenile\073014_R204_S6\trial_2'	'073014'	'S6'	'R204'	1	8	[]
'073014_R204_S6_0_11.mat'	'\R204\Juvenile\073014_R204_S6\trial_7'	'073014'	'S6'	'R204'	0	11	[]
'073014_R204_S6_0_11.mat'	'\R204\Juvenile\073014_R204_S6\trial_8'	'073014'	'S6'	'R204'	0	11	[]
'073014_R204_S6_0_11.mat'	'\R204\Juvenile\073014_R204_S6\trial_9'	'073014'	'S6'	'R204'	0	11	[]
'073114_R204_S7_0_10.mat'	'\R204\Juvenile\073114_R204_S7\trial_1'	'073114'	'S7'	'R204'	0	10	[]
'073114_R204_S7_0_8.mat'	'\R204\Juvenile\073114_R204_S7\trial_19'	'073114'	'S7'	'R204'	0	8	[]
'073114_R204_S7_1_7.mat'	'\R204\Juvenile\073114_R204_S7\trial_2'	'073114'	'S7'	'R204'	1	7	[]
'080514_R204_S10_0_11.mat'	'\R204\Juvenile\080514_R204_S10\trial_15'	'080514'	'S10'	'R204'	0	11	[]
'080514_R204_S10_0_9.mat'	'\R204\Juvenile\080514_R204_S10\trial_19'	'080514'	'S10'	'R204'	0	9	[]
'080514_R204_S10_0_11.mat'	'\R204\Juvenile\080514_R204_S10\trial_2'	'080514'	'S10'	'R204'	0	11	[]
'080514_R204_S10_0_10.mat'	'\R204\Juvenile\080514_R204_S10\trial_4'	'080514'	'S10'	'R204'	0	10	[]
'072514_R205_S1_0_7.mat'	'\R205\Juvenile\072514_R205_S1\trial_11'	'072514'	'S1'	'R205'	0	7	[]
[truncated: 431 more rows]

## Sheet: Rat-Juvenile-Wild
'080614_R207_S8_1_10.mat'	'\R207\Juvenile\080614_R207_S8\trial_2'	'080614'	'S8'	'R207'	1	10	'c'
[truncated: 856 more rows]

[truncated: 4 more sheets: Rat-Adult-Single whisker-Wild, Rat-Adult-Single Whisker-SERTKO, Mouse-Adult-Wild, Sheet12]
